# Supplementary material for: Comparative analysis of multiple DNA double-strand break repair pathways in CRISPR-mediated endogenous tagging
Source: Commun Biol. 2025 May 13;8:749. doi: 10.1038/s42003-025-08187-5 (PMC12075812; doi:10.1038/s42003-025-08187-5)
Supplement: Supplementary file 4 — Supplementary Data 1 [file 42003_2025_8187_MOESM4_ESM.xlsx]

## Sheet: Fig. 1
1d	mNG-positive cells (%)
	HNRNPA1				RAB11A
	DMSO	NHEJi	ART558	D-I03	DMSO	NHEJi	ART558	D-I03
	5.2	17.3	6.4	5.9	7	21.1	7.8	7.6
	5.3	15.6	6.4	6.4	6.8	21.5	8.2	8
	5.1	17.6	6.4	5.4	6.8	23.8	8.3	7.9
1f
			repair pattern / Total reads (%)
		Total reads	WT	insertion	deletion <50 nt	deletion >=50 nt	complex indel	perfect HDR	imprecise integration	genomic insertion
	DMSO-1	97292	0.043169	0.439913	74.6845	3.29421	2.2931	2.83374	13.0833	0.101756
	DMSO-2	188243	0.260302	0.368141	72.8516	3.80466	2.48668	3.48804	14.2486	0.163618
	DMSO-3	215279	0.069677	0.320979	71.2452	4.15507	2.60778	3.48896	15.2291	0.163044
	NHEJi-1	279029	0.668031	0.18206	46.1386	5.16541	2.36499	28.525	14.9429	0.15769
	NHEJi-2	319727	0.141371	0.269605	45.0046	4.86884	2.96315	29.3563	15.5373	0.134177
	NHEJi-3	151916	0.505543	0.151399	48.7124	5.50633	2.66068	27.1005	13.2995	0.172464
	ART558-1	240848	0.22919	0.432638	72.848	2.35833	1.42247	5.27511	15.3126	0.0274032
	ART558-2	204085	0.128868	0.489502	71.8362	2.7224	1.21518	5.48987	15.9585	0.060269
	ART558-3	227940	0.280337	0.257963	72.7406	2.14355	1.48109	5.612	15.7506	0.000438712
	D-I03-1	150942	0.143101	0.468392	69.5486	3.42052	2.09948	4.96085	16.721	0.21929
	D-I03-2	256246	0.755524	0.426153	73.1192	3.77177	2.47145	3.42327	13.61	0.115904
	D-I03-3	261526	0.839687	0.356752	70.3785	3.23601	2.16307	4.20417	16.4301	0.0600323
1g
				repair pattern / All integration (%)
		Total reads	All integration reads	perfect HDR	imprecise	genomic
	HNRNPA1-1	209322	26067	55.1502	44.3204	0.529405
	HNRNPA1-2	122496	17896	55.6493	43.2108	1.13992
	HNRNPA1-3	171461	24046	56.4086	42.6433	0.948183
	TOMM20-1	131724	16672	47.6008	51.7994	0.599808
	TOMM20-2	211434	31050	47.4815	51.2335	1.28502
	TOMM20-3	184362	24675	44.1297	51.9716	3.89868
	RAB11A-1	203958	5557	28.5226	62.3898	9.08764
	RAB11A-2	175255	4625	27.9135	66.6811	5.40541
	RAB11A-3	124304	3067	28.3339	62.4389	9.22726
	CLTC-1	146635	13068	56.3437	41.7738	1.88246
	CLTC-2	205758	15198	48.7433	48.0524	3.20437
	CLTC-3	165855	14147	54.0963	44.8717	1.03202

## Sheet: Fig. 2
2c	fluorescent-positive cells (%)				double-positive cells (%)
		single color tagging	dual color tagging			dual color tagging
	DMSO-1	4.2	5.4		DMSO-1	0.07
	DMSO-2	3.9	5.3		DMSO-2	0.08
	DMSO-3	4.5	5.2		DMSO-3	0.04
	NHEJi-1	16.4	17.7		NHEJi-1	1.7
	NHEJi-2	15.7	17		NHEJi-2	1.45
	NHEJi-3	16.9	16.2		NHEJi-3	1.31
2d
	Total positive (%)
		NHEJi
	DMSO	-	ART558	D-I03	ART558+D-I03
	4.78121	16.5888	19.3337	16.2157	19.4323
	5.07116	17.2383	18.1666	17.0116	19.5864
	4.87034	17.2566	18.0635	17.5803	18.3494
	Double positive (%)
		NHEJi
	DMSO	-	ART558	D-I03	ART558+D-I03
	0.08121	1.98878	2.73374	2.51572	3.43234
	0.171164	2.0383	2.36662	2.41155	3.48641
	0.0703447	1.95659	2.2635	2.68032	3.14937
2f
	Total positive (%)				Double positive (%)
	NHEJi				NHEJi
	siNC	siPOLQ	siRad52		siNC	siPOLQ	siRad52
	18.4	17.4	19.4		1.4	1.7	2.1
	17.5	18.1	19.3		1.2	1.6	1.8
	16.8	19.7	19.5		1.2	1.8	1.9
2g
	Double positive (%)
	NHEJi
	HNRNPA3			TOMM20			RAB11A
	siNC	siPOLQ	siRad52	siNC	siPOLQ	siRad52	siNC	siPOLQ	siRad52
	1.05	1.54	1.6	0.59	0.87	0.34	0.9	1.5	1.1
	0.96	1.5	1.57	0.42	0.98	0.3	1.2	1.6	1
	0.9	1.96	1.48	0.45	0.96	0.4	1	2	1.1

## Sheet: Fig. 3a
			repair pattern / Total reads (%)
		Total reads	WT	insertion	deletion <50 nt	deletion >=50 nt	complex indel	perfect HDR	imprecise integration	genomic insertion
	NHEJi-1	157645	0.20045	0.185226	39.8414	3.11713	2.34958	35.2266	17.7348	0.414856
	NHEJi-2	145841	0.0870811	0.371638	35.3488	3.09104	1.75259	38.7888	18.9316	0.521801
	NHEJi-3	151343	0.424863	0.0931659	40.9381	3.96054	1.93204	35.5689	15.2984	0.625731
	NHEJi+ART558-1	230164	0.614345	0.236788	30.8337	1.91168	1.28995	47.4362	16.44	0.248084
	NHEJi+ART558-2	193847	1.71218	0.0619045	33.0689	1.82051	1.78749	42.7827	17.7227	0.168174
	NHEJi+ART558-3	174940	0.535612	0.198354	29.2443	1.99325	1.37762	47.1144	18.5698	0.100034
	NHEJi-1+D-I03-1	165286	3.60224	0.131893	27.277	2.49204	1.19974	45.6663	18.1135	0.301296
	NHEJi-1+D-I03-2	166621	0.793417	0.112831	31.2248	3.30511	1.96974	43.006	17.5872	0.759808
	NHEJi-1+D-I03-3	115790	0.979359	0.169272	31.5848	2.73685	1.77563	42.3275	18.7166	0.316953

## Sheet: Fig. 3b
fraction of reads with the microhomology length / Total analyzed reads (%)
MH length:	0	1	2	3	4	5	6	7	8	9	10	11	12	13	14	15
NHEJi-1	37.3102	20.9667	20.2598	11.5293	4.00229	2.22562	3.70618	0	0	0	0	0	0	0	0	0
NHEJi-2	45.8177	19.3959	17.6698	11.1972	3.34145	1.90308	0.674928	0	0	0	0	0	0	0	0	0
NHEJi-3	43.6609	21.6689	19.0062	10.8957	4.08868	0.67959	0	0	0	0	0	0	0	0	0	0
NHEJi+ART558-1	51.4525	19.0827	16.8646	8.50029	2.01059	0	1.25215	0.829994	0	0	0	0	0	0.00715512	0	0
NHEJi+ART558-2	47.5504	17.2708	18.402	9.21692	3.91142	3.64853	0	0	0	0	0	0	0	0	0	0
NHEJi+ART558-3	45.9979	25.9187	16.4446	9.28035	0.670382	1.32461	0.36346	0	0	0	0	0	0	0	0	0
NHEJi+D-I03-1	29.5388	29.7709	24.4122	11.7873	2.58351	1.54405	0	0.312847	0	0	0	0	0	0.0504592	0	0
NHEJi+D-I03-2	33.6916	26.8991	26.4023	7.5061	3.74853	0.280011	0.858098	0.614217	0	0	0	0	0	0	0	0
NHEJi+D-I03-3	34.3061	24.2764	15.1876	19.7737	4.38356	0.869565	1.2031	0	0	0	0	0	0	0	0	0

## Sheet: Fig. 3c
Raw data analyzed by the SIQ program
countEvents	fraction	Barcode	Gene	Name	Split	Dir	File	Alias	getIDPart	possibleDouble	Subject	getSubjectComments	Raw	leftFlank	del	rightFlank	insertion	delStart	delEnd	delRelativeStart	delRelativeEnd	delRelativeStartRight	delRelativeEndRight	delRelativeStartTD	delRelativeEndTD	getHomologyColor	homology	homologyLength	homologyMismatch10%	homologyLengthMismatch10%	homologyMismatch10%ref	homologyLengthMismatch10%ref	delSize	insSize	Mod3	SNVMutation	Type	SecondaryType	isFlankInsert	Ranges	Masked	Remarks	Reversed	ClassName	InZone	leftFlankLength	rightFlankLength	matchStart	matchEnd
11	0.000222663	dummy	dummy	m64106_230606_024419/6621680/ccs	false	subset	subset\subset64.fastq.gz	ART558	m64106_230606	false	ref_HNRNPA1	(2524 bp)	CAGGCCTTCAGCCGTTACACTTGCACAAGTTTTCATTGTCAAATACTTTTGTCTTATTGAGAAGAATTGTATTCTTGTAGGTGGTTATGGAGGAGGCGGCCCTGGTTACTCTGGAGGAAGCAGAGGCTATGGAAGTGGTGGACAGGGTTATGGAAACCAGGGCAGTGGCTATGGCGGGAGTGGCAGCTATGACAGCTATAACAACGGAGGCGGAGGCGGCTTTGGCGGTGGTAGTGGTAGGTATCCAGTGATCCAAGTACTTGGTGTGACAGCTAGATTAGCCTTTTAGAGCTTGGGTTCTGGTGCTGTTGAAGCATTGTGTGGTACACTGCATGGTATATTAAAAACAAATGGGCTTGCTATGCTACCTCCTCCTAGCTTTAAGCTGGGGCCGCCTCA…	TTTTAATTAGGTAAGTAAGC	ACCTTTTTGTGTGTTGACATAATTTTTTAAATTGCTGATGAACCCAA	TAACCCTAATGTAGCTGAGC		1329	1376	-4	43	-4	43	-4	43	#C9DDF2		0		0		0	47	0	1		DELETION	DELETION	false		true		true	dummy|DELETION|1329|1376|0	false	131	1147	1198	2523
106	0.00154598	dummy	dummy	m64106_230606_024419/1251/ccs	false	subset	subset\subset49.fastq.gz	ART558	m64106_230606	false	ref_HNRNPA1	(2524 bp)	CAGGCCTTCAGCCGTTACACTTGCACAAGTTTTCATTGTCAAATACTTTTGTCTTATTGAGAAGAATTGTATTCTTGTAGGTGGTTATGGAGGAGGCGGCCCTGGTTACTCTGGAGGAAGCAGAGGCTATGGAAGTGGTGGACAGGGTTATGGAAACCAGGGCAGTGGCTATGGCGGGAGTGGCAGCTATGACAGCTATAACAACGGAGGCGGAGGCGGCTTTGGCGGTGGTAGTGGTAGGTATCCAGTGATCCAAGTACTTGGTGTGACAGCTAGATTAGCCTTTTAGAGCTTGGGTTCTGGTGCTGTTGAAGCATTGTGTGGTACACTGCATGGTATATTAAAAACAAATGGGCTTGCTATGCTACCTCCTCCTAGCTTTAAGCTGGGGCCGCCTCA…	TTTAATTAGGTAAGTAAGCA	CCTTTTTGTGTGTTGACATAATTTTTTAAATTGCTGATGAACCCA	ATAACCCTAATGTAGCTGAG		1330	1375	-3	42	-3	42	-3	42	#0D99B2	CA	2	CA	2	CA	2	45	0	0		DELETION	DELETION	false		true		false	dummy|DELETION|1330|1375|0	false	132	1148	1198	2523
39	0.000779252	dummy	dummy	m64106_230606_024419/13305723/ccs	false	subset	subset\subset53.fastq.gz	D-I03	m64106_230606	false	ref_HNRNPA1	(2524 bp)	CAGGCCTTCAGCCGTTACACTTGCACAAGTTTTCATTGTCAAATACTTTTGTCTTATTGAGAAGAATTGTATTCTTGTAGGTGGTTATGGAGGAGGCGGCCCTGGTTACTCTGGAGGAAGCAGAGGCTATGGAAGTGGTGGACAGGGTTATGGAAACCAGGGCAGTGGCTATGGCGGGAGTGGCAGCTATGACAGCTATAACAACGGAGGCGGAGGCGGCTTTGGCGGTGGTAGTGGTAGGTATCCAGTGATCCAAGTACTTGGTGTGACAGCTAGATTAGCCTTTTAGAGCTTGGGTTCTGGTGCTGTTGAAGCATTGTGTGGTACACTGCATGGTATATTAAAAACAAATGGGCTTGCTATGCTACCTCCTCCTAGCTTTAAGCTGGGGCCGCCTCA…	TTTAATTAGGTAAGTAAGCA	CCTTTTTGTGTGTTGACATAATTTTTTAAATTGCTGATGAACCCA	ATAACCCTAATGTAGCTGAG		1330	1375	-3	42	-3	42	-3	42	#0D99B2	CA	2	CA	2	CA	2	45	0	0		DELETION	DELETION	false		true		true	dummy|DELETION|1330|1375|0	false	1330	1148	0	2523
50	0.0010121	dummy	dummy	m64106_230606_024419/2099429/ccs	false	subset	subset\subset64.fastq.gz	ART558	m64106_230606	false	ref_HNRNPA1	(2524 bp)	CAGGCCTTCAGCCGTTACACTTGCACAAGTTTTCATTGTCAAATACTTTTGTCTTATTGAGAAGAATTGTATTCTTGTAGGTGGTTATGGAGGAGGCGGCCCTGGTTACTCTGGAGGAAGCAGAGGCTATGGAAGTGGTGGACAGGGTTATGGAAACCAGGGCAGTGGCTATGGCGGGAGTGGCAGCTATGACAGCTATAACAACGGAGGCGGAGGCGGCTTTGGCGGTGGTAGTGGTAGGTATCCAGTGATCCAAGTACTTGGTGTGACAGCTAGATTAGCCTTTTAGAGCTTGGGTTCTGGTGCTGTTGAAGCATTGTGTGGTACACTGCATGGTATATTAAAAACAAATGGGCTTGCTATGCTACCTCCTCCTAGCTTTAAGCTGGGGCCGCCTCA…	AGATTTTAATTAGGTAAGTA	AGCACCTTTTTGTGTGTTGACATAATTTTTTAAATTGCTGATGAACC	CAATAACCCTAATGTAGCTG		1326	1373	-7	40	-7	40	-7	40	#C9DDF2		0		0		0	47	0	1		DELETION	DELETION	false		true		false	dummy|DELETION|1326|1373|0	false	1326	1150	0	2523
31	0.000520763	dummy	dummy	m64106_230606_024419/1246938/ccs	false	subset	subset\subset48.fastq.gz	NHEJi	m64106_230606	false	ref_HNRNPA1	(2524 bp)	CAGGCCTTCAGCCGTTACACTTGCACAAGTTTTCATTGTCAAATACTTTTGTCTTATTGAGAAGAATTGTATTCTTGTAGGTGGTTATGGAGGAGGCGGCCCTGGTTACTCTGGAGGAAGCAGAGGCTATGGAAGTGGTGGACAGGGTTATGGAAACCAGGGCAGTGGCTATGGCGGGAGTGGCAGCTATGACAGCTATAACAACGGAGGCGGAGGCGGCTTTGGCGGTGGTAGTGGTAGGTATCCAGTGATCCAAGTACTTGGTGTGACAGCTAGATTAGCCTTTTAGAGCTTTGGTTCTGGTGCTGTTGAAGCATTGTGTGGTACACTGCATGGTATATTAAAAACAAATGGGCTTGCTATGCTACCTCCTCCTAGCTTTAAGCTGGGGCCGCCTCA…	GAAGATTTTAATTAGGTAAG	TAAGCACCTTTTTGTGTGTTGACATAATTTTTTAAATTGCTGATGAAC	CCAATAACCCTAATGTAGCT		1324	1372	-9	39	-9	39	-9	39	#C9DDF2		0		0		0	48	0	0		DELETION	DELETION	false		true		false	dummy|DELETION|1324|1372|0	false	126	1151	1198	2523
88	0.00128345	dummy	dummy	m64106_230606_024419/2490938/ccs	false	subset	subset\subset49.fastq.gz	ART558	m64106_230606	false	ref_HNRNPA1	(2524 bp)	CAGGCCTTCAGCCGTTACACTTGCACAAGTTTTCATTGTCAAATACTTTTGTCTTATTGAGAAGAATTGTATTCTTGTAGGTGGTTATGGAGGAGGCGGCCCTGGTTACTCTGGAGGAAGCAGAGGCTATGGAAGTGGTGGACAGGGTTATGGAAACCAGGGCAGTGGCTATGGCGGGAGTGGCAGCTATGACAGCTATAACAACGGAGGCGGAGGCGGCTTTGGCGGTGGTAGTGGTAGGTATCCAGTGATCCAAGTACTTGGTGTGACAGCTAGATTAGCCTTTTAGAGCTTGGGTTCTGGTGCTGTTGAAGCATTGTGTGGTACACTGCATGGTATATTAAAAACAAATGGGCTTGCTATGCTACCTCCTCCTAGCTTTAAGCTGGGGCCGCCTCA…	AGAAGATTTTAATTAGGTAA	GTAAGCACCTTTTTGTGTGTTGACATAATTTTTTAAATTGCTGATGAA	CCCAATAACCCTAATGTAGC		1323	1371	-10	38	-10	38	-10	38	#0D99B2	AA	2	AA	2	AA	2	48	0	0		DELETION	DELETION	false		true		true	dummy|DELETION|1323|1371|0	false	1323	1152	0	2523
47	0.000789544	dummy	dummy	m64106_230606_024419/16911154/ccs	false	subset	subset\subset48.fastq.gz	NHEJi	m64106_230606	false	ref_HNRNPA1	(2524 bp)	CAGGCCTTCAGCCGTTACACTTGCACAAGTTTTCATTGTCAAATACTTTTGTCTTATTGAGAAGAATTGTATTCTTGTAGGTGGTTATGGAGGAGGCGGCCCTGGTTACTCTGGAGGAAGCAGAGGCTATGGAAGTGGTGGACAGGGTTATGGAAACCAGGGCAGTGGCTATGGCGGGAGTGGCAGCTATGACAGCTATAACAACGGAGGCGGAGGCGGCTTTGGCGGTGGTAGTGGTAGGTATCCAGTGATCCAAGTACTTGGTGTGACAGCTAGATTAGCCTTTTAGAGCTTGGGTTCTGGTGCTGTTGAAGCATTGTGTGGTACACTGCATGGTATATTAAAAACAAATGGGCTTGCTATGCTACCTCCTCCTAGCTTTAAGCTGGGGCCGCCTCA…	TTTAATTAGGTAAGTAAGCA	CCTTTTTGTGTGTTGACATAATTTTTTAAATTGCTGATGA	ACCCAATAACCCTAATGTAG		1330	1370	-3	37	-3	37	-3	37	#6899D0	A	1	A	1	A	1	40	0	2		DELETION	DELETION	false		true		false	dummy|DELETION|1330|1370|0	false	132	1153	1198	2523
40	0.000809684	dummy	dummy	m64106_230606_024419/5114101/ccs	false	subset	subset\subset64.fastq.gz	ART558	m64106_230606	false	ref_HNRNPA1	(2524 bp)	CAGGCCTTCAGCCGTTACACTTGCACAAGTTTTCATTGTCAAATACTTTTGTCTTATTGAGAAGAATTGTATTCTTGTAGGTGGTTATGGAGGAGGCGGCCCTGGTTACTCTGGAGGAAGCAGAGGCTATGGAAGTGGTGGACAGGGTTATGGAAACCAGGGCAGTGGCTATGGCGGGAGTGGCAGCTATGACAGCTATAACAACGGAGGCGGAGGCGGCTTTGGCGGTGGTAGTGGTAGGTATCCAGTGATCCAAGTACTTGGTGTGACAGCTAGATTAGCCTTTTAGAGCTTGGGTTCTGGTGCTGTTGAAGCATTGTGTGGTACACTGCATGGTATATTAAAAACAAATGGGCTTGCTATGCTACCTCCTCCTAGCTTTAAGCTGGGGCCGCCTCA…	GAAGATTTTAATTAGGTAAG	TAAGCACCTTTTTGTGTGTTGACATAATTTTTTAAATTGCTGATG	AACCCAATAACCCTAATGTA		1324	1369	-9	36	-9	36	-9	36	#6899D0	G	1	G	1	G	1	45	0	0		DELETION	DELETION	false		true		false	dummy|DELETION|1324|1369|0	false	126	1154	1198	2523
33	0.000657777	dummy	dummy	m64106_230606_024419/8915160/ccs	false	subset	subset\subset47.fastq.gz	NHEJi	m64106_230606	false	ref_HNRNPA1	(2524 bp)	CAGGCCTTCAGCCGTTACACTTGCACAAGTTTTCATTGTCAAATACTTTTGTCTTATTGAGAAGAATTGTATTCTTGTAGGTGGTTATGGAGGAGGCGGCCCTGGTTACTCTGGAGGAAGCAGAGGCTATGGAAGTGGTGGACAGGGTTATGGAAACCAGGGCAGTGGCTATGGCGGGAGTGGCAGCTATGACAGCTATAACAACGGAGGCGGAGGCGGCTTTGGCGGTGGTAGTGGTAGGTATCCAGTGATCCAAGTACTTGGTGTGACAGCTAGATTAGCCTTTTAGAGCTTGGGTTCTGGTGCTGTTGAAGCATTGTGTGGTACACTGCATGGTATATTAAAAACAAATGGGCTTGCTATGCTACCTCCTCCTAGCTTTAAGCTGGGGCCGCCTCA…	AGAAGATTTTAATTAGGTAA	GTAAGCACCTTTTTGTGTGTTGACATAATTTTTTAAATTGCTGATG	AACCCAATAACCCTAATGTA	TTA	1323	1369	-10	36	-10	36	-10	36	grey		-1		-1		-1	46	3	2		DELINS	DELINS_<6	false		true		false	dummy|DELINS|1323|1369|3	false	125	443	1198	1812
73	0.00145508	dummy	dummy	m64106_230606_024419/2361135/ccs	false	subset	subset\subset47.fastq.gz	NHEJi	m64106_230606	false	ref_HNRNPA1	(2524 bp)	CAGGCCTTCAGCCGTTACACTTGCACAAGTTTTCATTGTCAAATACTTTTGTCTTATTGAGAAGAATTGTATTCTTGTAGGTGGTTATGGAGGAGGCGGCCCTGGTTACTCTGGAGGAAGCAGAGGCTATGGAAGTGGTGGACAGGGTTATGGAAACCAGGGCAGTGGCTATGGCGGGAGTGGCAGCTATGACAGCTATAACAACGGAGGCGGAGGCGGCTTTGGCGGTGGTAGTGGTAGGTATCCAGTGATCCAAGTACTTGGTGTGACAGCTAGATTAGCCTTTTAGAGCTTGGGTTCTGGTGCTGTTGAAGCATTGTGTGGTACACTGCATGGTATATTAAAAACAAATGGGCTTGCTATGCTACCTCCTCCTAGCTTTAAGCTGGGGCCGCCTCA…	GATTTTAATTAGGTAAGTAA	GCACCTTTTTGTGTGTTGACATAATTTTTTAAATTGCTGA	TGAACCCAATAACCCTAATG		1327	1367	-6	34	-6	34	-6	34	#6899D0	A	1	A	1	A	1	40	0	2		DELETION	DELETION	false		true		false	dummy|DELETION|1327|1367|0	false	129	1156	1198	2523
45	0.000744097	dummy	dummy	m64106_230606_024419/17762207/ccs	false	subset	subset\subset46.fastq.gz	NHEJi	m64106_230606	false	ref_HNRNPA1	(2524 bp)	CAGGCCTTCAGCCGTTACACTTGCACAAGTTTTCATTGTCAAATACTTTTGTCTTATTGAGAAGAATTGTATTCTTGTAGGTGGTTATGGAGGAGGCGGCCCTGGTTACTCTGGAGGAAGCAGAGGCTATGGAAGTGGTGGACAGGGTTATGGAAACCAGGGCAGTGGCTATGGCGGGAGTGGCAGCTATGACAGCTATAACAACGGAGGCGGAGGCGGCTTTGGCGGTGGTAGTGGTAGGTATCCAGTGATCCAAGTACTTGGTGTGACAGCTAGATTAGCCTTTTAGAGCTTGGGTTCTGGTGCTGTTGAAGCATTGTGTGGTACACTGCATGGTATATTAAAAACAAATGGGCTTGCTATGCTACCTCCTCCTAGCTTTAAGCTGGGGCCGCCTCA…	AGAAGATTTTAATTAGGTAA	GTAAGCACCTTTTTGTGTGTTGACATAATTTTTTAAATTGCTGA	TGAACCCAATAACCCTAATG		1323	1367	-10	34	-10	34	-10	34	#6899D0	A	1	A	1	A	1	44	0	1		DELETION	DELETION	false		true		true	dummy|DELETION|1323|1367|0	false	125	1156	1198	2523
22	0.000369574	dummy	dummy	m64106_230606_024419/3277992/ccs	false	subset	subset\subset48.fastq.gz	NHEJi	m64106_230606	false	ref_HNRNPA1	(2524 bp)	CAGGCCTTCAGCCGTTACACTTGCACAAGTTTTCATTGTCAAATACTTTTGTCTTATTGAGAAGAATTGTATTCTTGTAGGTGGTTATGGAGGAGGCGGCCCTGGTTACTCTGGAGGAAGCAGAGGCTATGGAAGTGGTGGACAGGGTTATGGAAACCAGGGCAGTGGCTATGGCGGGAGTGGCAGCTATGACAGCTATAACAACGGAGGCGGAGGCGGCTTTGGCGGTGGTAGTGGTAGGTATCCAGTGATCCAAGTACTTGGTGTGACAGCTAGATTAGCCTTTTAGAGCTTGGGTTCTGGTGCTGTTGAAGCATTGTGTGGTACACTGCATGGTATATTAAAAACAAATGGGCTTGCTATGCTACCTCCTCCTAGCTTTAAGCTGGGGCCGCCTCA…	AGAAGATTTTAATTAGGTAA	GTAAGCACCTTTTTGTGTGTTGACATAATTTTTTAAATTGCTGA	TGAACCCAATAACCCTAATG		1323	1367	-10	34	-10	34	-10	34	#6899D0	A	1	A	1	A	1	44	0	1		DELETION	DELETION	false		true		false	dummy|DELETION|1323|1367|0	false	125	1156	1198	2523
52	0.00146537	dummy	dummy	m64106_230606_024419/722398/ccs	false	subset	subset\subset54.fastq.gz	D-I03	m64106_230606	false	ref_HNRNPA1	(2524 bp)	CAGGCCTTCAGCCGTTACACTTGCACAAGTTTTCATTGTCAAATACTTTTGTCTTATTGAGAAGAATTGTATTCTTGTAGGTGGTTATGGAGGAGGCGGCCCTGGTTACTCTGGAGGAAGCAGAGGCTATGGAAGTGGTGGACAGGGTTATGGAAACCAGGGCAGTGGCTATGGCGGGAGTGGCAGCTATGACAGCTATAACAACGGAGGCGGAGGCGGCTTTGGCGGTGGTAGTGGTAGGTATCCAGTGATCCAAGTACTTGGTGTGACAGCTAGATTAGCCTTTTAGAGCTTGGGTTCTGGTGCTGTTGAAGCATTGTGTGGTACACTGCATGGTATATTAAAAACAAATGGGCTTGCTATGCTACCTCCTCCTAGCTTTAAGCTGGGGCCGCCTCA…	AGAAGATTTTAATTAGGTAA	GTAAGCACCTTTTTGTGTGTTGACATAATTTTTTAAATTGCTGA	TGAACCCAATAACCCTAATG		1323	1367	-10	34	-10	34	-10	34	#6899D0	A	1	A	1	A	1	44	0	1		DELETION	DELETION	false		true		true	dummy|DELETION|1323|1367|0	false	1323	1156	0	2523
71	0.00103551	dummy	dummy	m64106_230606_024419/3802443/ccs	false	subset	subset\subset49.fastq.gz	ART558	m64106_230606	false	ref_HNRNPA1	(2524 bp)	CAGGCCTTCAGCCGTTACACTTGCACAAGTTTTCATTGTCAAATACTTTTGTCTTATTGAGAAGAATTGTATTCTTGTAGGTGGTTATGGAGGAGGCGGCCCTGGTTACTCTGGAGGAAGCAGAGGCTATGGAAGTGGTGGACAGGGTTATGGAAACCAGGGCAGTGGCTATGGCGGGAGTGGCAGCTATGACAGCTATAACAACGGAGGCGGAGGCGGCTTTGGCGGTGGTAGTGGTAGGTATCCAGTGATCCAAGTACTTGGTGTGACAGCTAGATTAGCCTTTTAGAGCTTGGGTTCTGGTGCTGTTGAAGCATTGTGTGGTACACTGCATGGTATATTAAAAACAAATGGGCTTGCTATGCTACCTCCTCCTAGCTTTAAGCTGGGGCCGCCTCA…	TGGCAGTGGCAGAAGATTTT	AATTAGGTAAGTAAGCACCTTTTTGTGTGTTGACATAATTTTTTAAATTGCTGA	TGAACCCAATAACCCTAATG	GCTGT	1313	1367	-20	34	-20	34	-20	34	grey		-1		-1		-1	54	5	2		DELINS	DELINS_<6	false		true		true	dummy|DELINS|1313|1367|5	false	115	1156	1198	2523
35	0.000986304	dummy	dummy	m64106_230606_024419/1378114/ccs	false	subset	subset\subset54.fastq.gz	D-I03	m64106_230606	false	ref_HNRNPA1	(2524 bp)	CAGGCCTTCAGCCGTTACACTTGCACAAGTTTTCATTGTCAAATACTTTTGTCTTATTGAGAAGAATTGTATTCTTGTAGGTGGTTATGGAGGAGGCGGCCCTGGTTACTCTGGAGGAAGCAGAGGCTATGGAAGTGGTGGACAGGGTTATGGAAACCAGGGCAGTGGCTATGGCGGGAGTGGCAGCTATGACAGCTATAACAACGGAGGCGGAGGCGGCTTTGGCGGTGGTAGTGGTAGGTATCCAGTGATCCAAGTACTTGGTGTGACAGCTAGATTAGCCTTTTAGAGCTTGGGTTCTGGTGCTGTTGAAGCATTGTGTGGTACACTGCATGGTATATTAAAAACAAATGGGCTTGCTATGCTACCTCCTCCTAGCTTTAAGCTGGGGCCGCCTCA…	GAAGATTTTAATTAGGTAAG	TAAGCACCTTTTTGTGTGTTGACATAATTTTTTAAATTGCTG	ATGAACCCAATAACCCTAAT		1324	1366	-9	33	-9	33	-9	33	#6899D0	G	1	G	1	G	1	42	0	0		DELETION	DELETION	false		true		false	dummy|DELETION|1324|1366|0	false	126	1157	1198	2523
57	0.000922987	dummy	dummy	m64106_230606_024419/7733891/ccs	false	subset	subset\subset50.fastq.gz	ART558	m64106_230606	false	ref_HNRNPA1	(2524 bp)	CAGGCCTTCAGCCGTTACACTTGCACAAGTTTTCATTGTCAAATACTTTTGTCTTATTGAGAAGAATTGTATTCTTGTAGGTGGTTATGGAGGAGGCGGCCCTGGTTACTCTGGAGGAAGCAGAGGCTATGGAAGTGGTGGACAGGGTTATGGAAACCAGGGCAGTGGCTATGGCGGGAGTGGCAGCTATGACAGCTATAACAACGGAGGCGGAGGCGGCTTTGGCGGTGGTAGTGGTAGGTATCCAGTGATCCAAGTACTTGGTGTGACAGCTAGATTAGCCTTTTAGAGCTTGGGTTCTGGTGCTGTTGAAGCATTGTGTGGTACACTGCATGGTATATTAAAAACAAATGGGCTTGCTATGCTACCTCCTCCTAGCTTTAAGCTGGGGCCGCCTCA…	CAGAAGATTTTAATTAGGTA	AGTAAGCACCTTTTTGTGTGTTGACATAATTTTTTAAATTGCTG	ATGAACCCAATAACCCTAAT	TTAATTAAATTTAAAATTAATA	1322	1366	-11	33	-11	33	-11	33	grey		-1		-1		-1	44	22	2		DELINS	DELINS_FLANKINSERT_RC	false		true		true	dummy|DELINS|1322|1366|22	false	1322	1157	0	2523
41	0.000677955	dummy	dummy	m64106_230606_024419/2032732/ccs	false	subset	subset\subset46.fastq.gz	NHEJi	m64106_230606	false	ref_HNRNPA1	(2524 bp)	CAGGCCTTCAGCCGTTACACTTGCACAAGTTTTCATTGTCAAATACTTTTGTCTTATTGAGAAGAATTGTATTCTTGTAGGTGGTTATGGAGGAGGCGGCCCTGGTTACTCTGGAGGAAGCAGAGGCTATGGAAGTGGTGGACAGGGTTATGGAAACCAGGGCAGTGGCTATGGCGGGAGTGGCAGCTATGACAGCTATAACAACGGAGGCGGAGGCGGCTTTGGCGGTGGTAGTGGTAGGTATCCAGTGATCCAAGTACTTGGTGTGACAGCTAGATTAGCCTTTTAGAGCTTGGGTTCTGGTGCTGTTGAAGCATTGTGTGGTACACTGCATGGTATATTAAAAACAAATGGGCTTGCTATGCTACCTCCTCCTAGCTTTAAGCTGGGGCCGCCTCA…	GCAGAAGATTTTAATTAGGT	AAGTAAGCACCTTTTTGTGTGTTGACATAATTTTTTAAATTGCT	GATGAACCCAATAACCCTAA		1321	1365	-12	32	-12	32	-12	32	#6899D0	T	1	T	1	T	1	44	0	1		DELETION	DELETION	false		true		false	dummy|DELETION|1321|1365|0	false	1321	1158	0	2523
37	0.000737507	dummy	dummy	m64106_230606_024419/7210906/ccs	false	subset	subset\subset47.fastq.gz	NHEJi	m64106_230606	false	ref_HNRNPA1	(2524 bp)	CAGGCCTTCAGCCGTTACACTTGCACAAGTTTTCATTGTCAAATACTTTTGTCTTATTGAGAAGAATTGTATTCTTGTAGGTGGTTATGGAGGAGGCGGCCCTGGTTACTCTGGAGGAAGCAGAGGCTATGGAAGTGGTGGACAGGGTTATGGAAACCAGGGCAGTGGCTATGGCGGGAGTGGCAGCTATGACAGCTATAACAACGGAGGCGGAGGCGGCTTTGGCGGTGGTAGTGGTAGGTATCCAGTGATCCAAGTACTTGGTGTGACAGCTAGATTAGCCTTTTAGAGCTTGGGTTCTGGTGCTGTTGAAGCATTGTGTGGTACACTGCATGGTATATTAAAAACAAATGGGCTTGCTATGCTACCTCCTCCTAGCTTTAAGCTGGGGCCGCCTCA…	GCAGAAGATTTTAATTAGGT	AAGTAAGCACCTTTTTGTGTGTTGACATAATTTTTTAAATTGCT	GATGAACCCAATAACCCTAA		1321	1365	-12	32	-12	32	-12	32	#6899D0	T	1	T	1	T	1	44	0	1		DELETION	DELETION	false		true		false	dummy|DELETION|1321|1365|0	false	1321	1158	0	2523
48	0.000959079	dummy	dummy	m64106_230606_024419/5177472/ccs	false	subset	subset\subset53.fastq.gz	D-I03	m64106_230606	false	ref_HNRNPA1	(2524 bp)	CAGGCCTTCAGCCGTTACACTTGCACAAGTTTTCATTGTCAAATACTTTTGTCTTATTGAGAAGAATTGTATTCTTGTAGGTGGTTATGGAGGAGGCGGCCCTGGTTACTCTGGAGGAAGCAGAGGCTATGGAAGTGGTGGACAGGGTTATGGAAACCAGGGCAGTGGCTATGGCGGGAGTGGCAGCTATGACAGCTATAACAACGGAGGCGGAGGCGGCTTTGGCGGTGGTAGTGGTAGGTATCCAGTGATCCAAGTACTTGGTGTGACAGCTAGATTAGCCTTTTAGAGCTTGGGTTCTGGTGCTGTTGAAGCATTGTGTGGTACACTGCATGGTATATTAAAAACAAATGGGCTTGCTATGCTACCTCCTCCTAGCTTTAAGCTGGGGCCGCCTCA…	GCAGAAGATTTTAATTAGGT	AAGTAAGCACCTTTTTGTGTGTTGACATAATTTTTTAAATTGCT	GATGAACCCAATAACCCTAA		1321	1365	-12	32	-12	32	-12	32	#6899D0	T	1	T	1	T	1	44	0	1		DELETION	DELETION	false		true		false	dummy|DELETION|1321|1365|0	false	123	1158	1198	2523
35	0.000986304	dummy	dummy	m64106_230606_024419/13371377/ccs	false	subset	subset\subset54.fastq.gz	D-I03	m64106_230606	false	ref_HNRNPA1	(2524 bp)	CAGGCCTTCAGCCGTTACACTTGCACAAGTTTTCATTGTCAAATACTTTTGTCTTATTGAGAAGAATTGTATTCTTGTAGGTGGTTATGGAGGAGGCGGCCCTGGTTACTCTGGAGGAAGCAGAGGCTATGGAAGTGGTGGACAGGGTTATGGAAACCAGGGCAGTGGCTATGGCGGGAGTGGCAGCTATGACAGCTATAACAACGGAGGCGGAGGCGGCTTTGGCGGTGGTAGTGGTAGGTATCCAGTGATCCAAGTACTTGGTGTGACAGCTAGATTAGCCTTTTAGAGCTTGGGTTCTGGTGCTGTTGAAGCATTGTGTGGTACACTGCATGGTATATTAAAAACAAATGGGCTTGCTATGCTACCTCCTCCTAGCTTTAAGCTGGGGCCGCCTCA…	GCAGAAGATTTTAATTAGGT	AAGTAAGCACCTTTTTGTGTGTTGACATAATTTTTTAAATTGCT	GATGAACCCAATAACCCTAA		1321	1365	-12	32	-12	32	-12	32	#6899D0	T	1	T	1	T	1	44	0	1		DELETION	DELETION	false		true		false	dummy|DELETION|1321|1365|0	false	1321	1158	0	2523
71	0.00200079	dummy	dummy	m64106_230606_024419/590849/ccs	false	subset	subset\subset54.fastq.gz	D-I03	m64106_230606	false	ref_HNRNPA1	(2524 bp)	CAGGCCTTCAGCCGTTACACTTGCACAAGTTTTCATTGTCAAATACTTTTGTCTTATTGAGAAGAATTGTATTCTTGTAGGTGGTTATGGAGGAGGCGGCCCTGGTTACTCTGGAGGAAGCAGAGGCTATGGAAGTGGTGGACAGGGTTATGGAAACCAGGGCAGTGGCTATGGCGGGAGTGGCAGCTATGACAGCTATAACAACGGAGGCGGAGGCGGCTTTGGCGGTGGTAGTGGTAGGTATCCAGTGATCCAAGTACTTGGTGTGACAGCTAGATTAGCCTTTTAGAGCTTGGGTTCTGGTGCTGTTGAAGCATTGTGTGGTACACTGCATGGTATATTAAAAACAAATGGGCTTGCTATGCTACCTCCTCCTAGCTTTAAGCTGGGGCCGCCTCA…	AGTGGCAGAAGATTTTAATT	AGGTAAGTAAGCACCTTTTTGTGTGTTGACATAATTTTTTAAATTGCT	GATGAACCCAATAACCCTAA		1317	1365	-16	32	-16	32	-16	32	#6899D0	T	1	T	1	T	1	48	0	0		DELETION	DELETION	false		true		false	dummy|DELETION|1317|1365|0	false	119	1158	1198	2523
45	0.00103644	dummy	dummy	m64106_230606_024419/720915/ccs	false	subset	subset\subset52.fastq.gz	D-I03	m64106_230606	false	ref_HNRNPA1	(2524 bp)	CAGGCCTTCAGCCGTTACACTTGCACAAGTTTTCATTGTCAAATACTTTTGTCTTATTGAGAAGAATTGTATTCTTGTAGGTGGTTATGGAGGAGGCGGCCCTGGTTACTCTGGAGGAAGCAGAGGCTATGGAAGTGGTGGACAGGGTTATGGAAACCAGGGCAGTGGCTATGGCGGGAGTGGCAGCTATGACAGCTATAACAACGGAGGCGGAGGCGGCTTTGGCGGTGGTAGTGGTAGGTATCCAGTGATCCAAGTACTTGGTGTGACAGCTAGATTAGCCTTTTAGAGCTTGGGTTCTGGTGCTGTTGAAGCATTGTGTGGTACACTGCATGGTATATTAAAAACAAATGGGCTTGCTATGCTACCTCCTCCTAGCTTTAAGCTGGGGCCGCCTCA…	GATTTTAATTAGGTAAGTAA	GCACCTTTTTGTGTGTTGACATAATTTTTTAAATTGC	TGATGAACCCAATAACCCTA	TTAA	1327	1364	-6	31	-6	31	-6	31	grey		-1		-1		-1	37	4	0		DELINS	DELINS_<6	false		true		false	dummy|DELINS|1327|1364|4	false	129	1159	1198	2523
34	0.00057116	dummy	dummy	m64106_230606_024419/2426775/ccs	false	subset	subset\subset48.fastq.gz	NHEJi	m64106_230606	false	ref_HNRNPA1	(2524 bp)	CAGGCCTTCAGCCGTTACACTTGCACAAGTTTTCATTGTCAAATACTTTTGTCTTATTGAGAAGAATTGTATTCTTGTAGGTGGTTATGGAGGAGGCGGCCCTGGTTACTCTGGAGGAAGCAGAGGCTATGGAAGTGGTGGACAGGGTTATGGAAACCAGGGCAGTGGCTATGGCGGGAGTGGCAGCTATGACAGCTATAACAACGGAGGCGGAGGCGGCTTTGGCGGTGGTAGTGGTAGGTATCCAGTGATCCAAGTACTTGGTGTGACAGCTAGATTAGCCTTTTAGAGCTTGGGTTCTGGTGCTGTTGAAGCATTGTGTGGTACACTGCATGGTATATTAAAAACAAATGGGCTTGCTATGCTACCTCCTCCTAGCTTTAAGCTGGGGCCGCCTCA…	AGATTTTAATTAGGTAAGTA	AGCACCTTTTTGTGTGTTGACATAATTTTTTAAATTGC	TGATGAACCCAATAACCCTA		1326	1364	-7	31	-7	31	-7	31	#C9DDF2		0		0		0	38	0	1		DELETION	DELETION	false		true		true	dummy|DELETION|1326|1364|0	false	128	1159	1198	2523
94	0.00137096	dummy	dummy	m64106_230606_024419/68214/ccs	false	subset	subset\subset49.fastq.gz	ART558	m64106_230606	false	ref_HNRNPA1	(2524 bp)	CAGGCCTTCAGCCGTTACACTTGCACAAGTTTTCATTGTCAAATACTTTTGTCTTATTGAGAAGAATTGTATTCTTGTAGGTGGTTATGGAGGAGGCGGCCCTGGTTACTCTGGAGGAAGCAGAGGCTATGGAAGTGGTGGACAGGGTTATGGAAACCAGGGCAGTGGCTATGGCGGGAGTGGCAGCTATGACAGCTATAACAACGGAGGCGGAGGCGGCTTTGGCGGTGGTAGTGGTAGGTATCCAGTGATCCAAGTACTTGGTGTGACAGCTAGATTAGCCTTTTAGAGCTTGGGTTCTGGTGCTGTTGAAGCATTGTGTGGTACACTGCATGGTATATTAAAAACAAATGGGCTTGCTATGCTACCTCCTCCTAGCTTTAAGCTGGGGCCGCCTCA…	GCAGAAGATTTTAATTAGGT	AAGTAAGCACCTTTTTGTGTGTTGACATAATTTTTTAAATTGC	TGATGAACCCAATAACCCTA		1321	1364	-12	31	-12	31	-12	31	#C9DDF2		0		0		0	43	0	2		DELETION	DELETION	false		true		true	dummy|DELETION|1321|1364|0	false	102	1159	1219	2523
77	0.00124684	dummy	dummy	m64106_230606_024419/2032772/ccs	false	subset	subset\subset50.fastq.gz	ART558	m64106_230606	false	ref_HNRNPA1	(2524 bp)	CAGGCCTTCAGCCGTTACACTTGCACAAGTTTTCATTGTCAAATACTTTTGTCTTATTGAGAAGAATTGTATTCTTGTAGGTGGTTATGGAGGAGGCGGCCCTGGTTACTCTGGAGGAAGCAGAGGCTATGGAAGTGGTGGACAGGGTTATGGAAACCAGGGCAGTGGCTATGGCGGGAGTGGCAGCTATGACAGCTATAACAACGGAGGCGGAGGCGGCTTTGGCGGTGGTAGTGGTAGGTATCCAGTGATCCAAGTACTTGGTGTGACAGCTAGATTAGCCTTTTAGAGCTTGGGTTCTGGTGCTGTTGAAGCATTGTGTGGTACACTGCATGGTATATTAAAAACAAATGGGCTTGCTATGCTACCTCCTCCTAGCTTTAAGCTGGGGCCGCCTCA…	GATTTTAATTAGGTAAGTAA	GCACCTTTTTGTGTGTTGACATAATTTTTTAAATTG	CTGATGAACCCAATAACCCT	AATTA	1327	1363	-6	30	-6	30	-6	30	grey		-1		-1		-1	36	5	2		DELINS	DELINS_<6	false		true		true	dummy|DELINS|1327|1363|5	false	1327	1160	0	2523
75	0.00109385	dummy	dummy	m64106_230606_024419/1508368/ccs	false	subset	subset\subset49.fastq.gz	ART558	m64106_230606	false	ref_HNRNPA1	(2524 bp)	CAGGCCTTCAGCCGTTACACTTGCACAAGTTTTCATTGTCAAATACTTTTGTCTTATTGAGAAGAATTGTATTCTTGTAGGTGGTTATGGAGGAGGCGGCCCTGGTTACTCTGGAGGAAGCAGAGGCTATGGAAGTGGTGGACAGGGTTATGGAAACCAGGGCAGTGGCTATGGCGGGAGTGGCAGCTATGACAGCTATAACAACGGAGGCGGAGGCGGCTTTGGCGGTGGTAGTGGTAGGTATCCAGTGATCCAAGTACTTGGTGTGACAGCTAGATTAGCCTTTTAGAGCTTGGGTTCTGGTGCTGTTGAAGCATTGTGTGGTACACTGCATGGTATATTAAAAACAAATGGGCTTGCTATGCTACCTCCTCCTAGCTTTAAGCTGGGGCCGCCTCA…	GAAGATTTTAATTAGGTAAG	TAAGCACCTTTTTGTGTGTTGACATAATTTTTTAAATTG	CTGATGAACCCAATAACCCT		1324	1363	-9	30	-9	30	-9	30	#6899D0	G	1	G	1	G	1	39	0	0		DELETION	DELETION	false		true		false	dummy|DELETION|1324|1363|0	false	126	1160	1198	2523
47	0.00076106	dummy	dummy	m64106_230606_024419/788014/ccs	false	subset	subset\subset50.fastq.gz	ART558	m64106_230606	false	ref_HNRNPA1	(2524 bp)	CAGGCCTTCAGCCGTTACACTTGCACAAGTTTTCATTGTCAAATACTTTTGTCTTATTGAGAAGAATTGTATTCTTGTAGGTGGTTATGGAGGAGGCGGCCCTGGTTACTCTGGAGGAAGCAGAGGCTATGGAAGTGGTGGACAGGGTTATGGAAACCAGGGCAGTGGCTATGGCGGGAGTGGCAGCTATGACAGCTATAACAACGGAGGCGGAGGCGGCTTTGGCGGTGGTAGTGGTAGGTATCCAGTGATCCAAGTACTTGGTGTGACAGCTAGATTAGCCTTTTAGAGCTTGGGTTCTGGTGCTGTTGAAGCATTGTGTGGTACACTGCATGGTATATTAAAAACAAATGGGCTTGCTATGCTACCTCCTCCTAGCTTTAAGCTGGGGCCGCCTCA…	GAAGATTTTAATTAGGTAAG	TAAGCACCTTTTTGTGTGTTGACATAATTTTTTAAATTG	CTGATGAACCCAATAACCCT		1324	1363	-9	30	-9	30	-9	30	#6899D0	G	1	G	1	G	1	39	0	0		DELETION	DELETION	false		true		true	dummy|DELETION|1324|1363|0	false	126	1160	1198	2523
32	0.000639386	dummy	dummy	m64106_230606_024419/24707651/ccs	false	subset	subset\subset53.fastq.gz	D-I03	m64106_230606	false	ref_HNRNPA1	(2524 bp)	CAGGCCTTCAGCCGTTACACTTGCACAAGTTTTCATTGTCAAATACTTTTGTCTTATTGAGAAGAATTGTATTCTTGTAGGTGGTTATGGAGGAGGCGGCCCTGGTTACTCTGGAGGAAGCAGAGGCTATGGAAGTGGTGGACAGGGTTATGGAAACCAGGGCAGTGGCTATGGCGGGAGTGGCAGCTATGACAGCTATAACAACGGAGGCGGAGGCGGCTTTGGCGGTGGTAGTGGTAGGTATCCAGTGATCCAAGTACTTGGTGTGACAGCTAGATTAGCCTTTTAGAGCTTGGGTTCTGGTGCTGTTGAAGCATTGTGTGGTACACTGCATGGTATATTAAAAACAAATGGGCTTGCTATGCTACCTCCTCCTAGCTTTAAGCTGGGGCCGCCTCA…	GAAGATTTTAATTAGGTAAG	TAAGCACCTTTTTGTGTGTTGACATAATTTTTTAAATTG	CTGATGAACCCAATAACCCT		1324	1363	-9	30	-9	30	-9	30	#6899D0	G	1	G	1	G	1	39	0	0		DELETION	DELETION	false		true		true	dummy|DELETION|1324|1363|0	false	126	1160	1198	2523
23	0.000465568	dummy	dummy	m64106_230606_024419/2424906/ccs	false	subset	subset\subset64.fastq.gz	ART558	m64106_230606	false	ref_HNRNPA1	(2524 bp)	CAGGCCTTCAGCCGTTACACTTGCACAAGTTTTCATTGTCAAATACTTTTGTCTTATTGAGAAGAATTGTATTCTTGTAGGTGGTTATGGAGGAGGCGGCCCTGGTTACTCTGGAGGAAGCAGAGGCTATGGAAGTGGTGGACAGGGTTATGGAAACCAGGGCAGTGGCTATGGCGGGAGTGGCAGCTATGACAGCTATAACAACGGGGAGGCGGAGGCGGCTTTGGCGGTGGTAGTGGTAGGTATCCAGTGATCCAAGTACTTGGTGTGACAGCTAGATTAGCCTTTTAGAGCTTGGGTTCTGGTGCTGTTGAAGCATTGTGTGGTACACTGCATGGTATATTAAAAACAAATGGGCTTGCTATGCTACCTCCTCCTAGCTTTAAGCTGGGGCCGCCT…	CAGAAGATTTTAATTAGGTA	AGTAAGCACCTTTTTGTGTGTTGACATAATTTTTTAAATTG	CTGATGAACCCAATAACCCT		1322	1363	-11	30	-11	30	-11	30	#C9DDF2		0		0		0	41	0	1		DELETION	DELETION	false		true		false	dummy|DELETION|1322|1363|0	false	124	1160	1198	2523
106	0.00178067	dummy	dummy	m64106_230606_024419/1051251/ccs	false	subset	subset\subset48.fastq.gz	NHEJi	m64106_230606	false	ref_HNRNPA1	(2524 bp)	CAGGCCTTCAGCCGTTACACTTGCACAAGTTTTCATTGTCAAATACTTTTGTCTTATTGAGAAGAATTGTATTCTTGTAGGTGGTTATGGAGGAGGCGGCCCTGGTTACTCTGGAGGAAGCAGAGGCTATGGAAGTGGTGGACAGGGTTATGGAAACCAGGGCAGTGGCTATGGCGGGAGTGGCAGCTATGACAGCTATAACAACGGAGGCGGAGGCGGCTTTGGCGGTGGTAGTGGTAGGTATCCAGTGATCCAAGTACTTGGTGTGACAGCTAGATTAGCCTTTTAGAGCTTGGGTTCTGGTGCTGTTGAAGCATTGTGTGGTACACTGCATGGTATATTAAAAACAAATGGGCTTGCTATGCTACCTCCTCCTAGCTTTAAGCTGGGGCCGCCTCA…	TGGCAGAAGATTTTAATTAG	GTAAGTAAGCACCTTTTTGTGTGTTGACATAATTTTTTAAATTG	CTGATGAACCCAATAACCCT		1319	1363	-14	30	-14	30	-14	30	#6899D0	G	1	G	1	G	1	44	0	1		DELETION	DELETION	false		true		false	dummy|DELETION|1319|1363|0	false	1319	1160	0	2523
67	0.000977175	dummy	dummy	m64106_230606_024419/1769723/ccs	false	subset	subset\subset49.fastq.gz	ART558	m64106_230606	false	ref_HNRNPA1	(2524 bp)	CAGGCCTTCAGCCGTTACACTTGCACAAGTTTTCATTGTCAAATACTTTTGTCTTATTGAGAAGAATTGTATTCTTGTAGGTGGTTATGGAGGAGGCGGCCCTGGTTACTCTGGAGGAAGCAGAGGCTATGGAAGTGGTGGACAGGGTTATGGAAACCAGGGCAGTGGCTATGGCGGGAGTGGCAGCTATGACAGCTATAACAACGGAGGCGGAGGCGGCTTTGGCGGTGGTAGTGGTAGGTATCCAGTGATCCAAGTACTTGGTGTGACAGCTAGATTAGCCTTTTAGAGCTTGGGTTCTGGTGCTGTTGAAGCATTGTGTGGTACACTGCATGGTATATTAAAAACAAATGGGCTTGCTATGCTACCTCCTCCTAGCTTTAAGCTGGGGCCGCCTCA…	TGGCAGAAGATTTTAATTAG	GTAAGTAAGCACCTTTTTGTGTGTTGACATAATTTTTTAAATTG	CTGATGAACCCAATAACCCT		1319	1363	-14	30	-14	30	-14	30	#6899D0	G	1	G	1	G	1	44	0	1		DELETION	DELETION	false		true		false	dummy|DELETION|1319|1363|0	false	121	1160	1198	2523
30	0.000503965	dummy	dummy	m64106_230606_024419/1836410/ccs	false	subset	subset\subset48.fastq.gz	NHEJi	m64106_230606	false	ref_HNRNPA1	(2524 bp)	CAGGCCTTCAGCCGTTACACTTGCACAAGTTTTCATTGTCAAATACTTTTGTCTTATTGAGAAGAATTGTATTCTTGTAGGTGGTTATGGAGGAGGCGGCCCTGGTTACTCTGGAGGAAGCAGAGGCTATGGAAGTGGTGGACAGGGTTATGGAAACCAGGGCAGTGGCTATGGCGGGAGTGGCAGCTATGACAGCTATAACAACGGAGGCGGAGGCGGCTTTGGCGGTGGTAGTGGTAGGTATCCAGTGATCCAAGTACTTGGTGTGACAGCTAGATTAGCCTTTTAGAGCTTGGGTTCTGGTGCTGTTGAAGCATTGTGTGGTACACTGCATGGTATATTAAAAACAAATGGGCTTGCTATGCTACCTCCTCCTAGCTTTAAGCTGGGGCCGCCTCA…	AGATTTTAATTAGGTAAGTA	AGCACCTTTTTGTGTGTTGACATAATTTTTTAAATT	GCTGATGAACCCAATAACCC		1326	1362	-7	29	-7	29	-7	29	#C9DDF2		0		0		0	36	0	0		DELETION	DELETION	false		true		true	dummy|DELETION|1326|1362|0	false	128	1161	1198	2523
65	0.00149707	dummy	dummy	m64106_230606_024419/459435/ccs	false	subset	subset\subset52.fastq.gz	D-I03	m64106_230606	false	ref_HNRNPA1	(2524 bp)	CAGGCCTTCAGCCGTTACACTTGCACAAGTTTTCATTGTCAAATACTTTTGTCTTATTGAGAAGAATTGTATTCTTGTAGGTGGTTATGGAGGAGGCGGCCCTGGTTACTCTGGAGGAAGCAGAGGCTATGGAAGTGGTGGACAGGGTTATGGAAACCAGGGCAGTGGCTATGGCGGGAGTGGCAGCTATGACAGCTATAACAACGGAGGCGGAGGCGGCTTTGGCGGTGGTAGTGGTAGGTATCCAGTGATCCAAGTACTTGGTGTGACAGCTAGATTAGCCTTTTAGAGCTTGGGTTCTGGTGCTGTTGAAGCATTGTGTGGTACACTGCATGGTATATTAAAAACAAATGGGCTTGCTATGCTACCTCCTCCTAGCTTTAAGCTGGGGCCGCCTCA…	GCAGAAGATTTTAATTAGGT	AAGTAAGCACCTTTTTGTGTGTTGACATAATTTTTTAAATT	GCTGATGAACCCAATAACCC		1321	1362	-12	29	-12	29	-12	29	#6899D0	T	1	T	1	T	1	41	0	1		DELETION	DELETION	false		true		false	dummy|DELETION|1321|1362|0	false	123	1161	1198	2523
271	0.00448112	dummy	dummy	m64106_230606_024419/67956/ccs	false	subset	subset\subset46.fastq.gz	NHEJi	m64106_230606	false	ref_HNRNPA1	(2524 bp)	CAGGCCTTCAGCCGTTACACTTGCACAAGTTTTCATTGTCAAATACTTTTGTCTTATTGAGAAGAATTGTATTCTTGTAGGTGGTTATGGAGGAGGCGGCCCTGGTTACTCTGGAGGAAGCAGAGGCTATGGAAGTGGTGGACAGGGTTATGGAAACCAGGGCAGTGGCTATGGCGGGAGTGGCAGCTATGACAGCTATAACAACGGAGGCGGAGGCGGCTTTGGCGGTGGTAGTGGTAGGTATCCAGTGATCCAAGTACTTGGTGTGACAGCTAGATTAGCCTTTTAGAGCTTGGGTTCTGGTGCTGTTGAAGCATTGTGTGGTACACTGCATGGTATATTAAAAACAAATGGGCTTGCTATGCTACCTCCTCCTAGCTTTAAGCTGGGGCCGCCTCA…	AGTGGCAGAAGATTTTAATT	AGGTAAGTAAGCACCTTTTTGTGTGTTGACATAATTTTTTAAATT	GCTGATGAACCCAATAACCC		1317	1362	-16	29	-16	29	-16	29	#054E61	AATT	4	AATT	4	AATT	4	45	0	0		DELETION	DELETION	false		true		false	dummy|DELETION|1317|1362|0	false	1317	1161	0	2523
323	0.00643824	dummy	dummy	m64106_230606_024419/6424424/ccs	false	subset	subset\subset47.fastq.gz	NHEJi	m64106_230606	false	ref_HNRNPA1	(2524 bp)	CAGGCCTTCAGCCGTTACACTTGCACAAGTTTTCATTGTCAAATACTTTTGTCTTATTGAGAAGAATTGTATTCTTGTAGGTGGTTATGGAGGAGGCGGCCCTGGTTACTCTGGAGGAAGCAGAGGCTATGGAAGTGGTGGACAGGGTTATGGAAACCAGGGCAGTGGCTATGGCGGGAGTGGCAGCTATGACAGCTATAACAACGGAGGCGGAGGCGGCTTTGGCGGTGGTAGTGGTAGGTATCCAGTGATCCAAGTACTTGGTGTGACAGCTAGATTAGCCTTTTAGAGCTTGGGTTCTGGTGCTGTTGAAGCATTGTGTGGTACACTGCATGGTATATTAAAAACAAATGGGCTTGCTATGCTACCTCCTCCTAGCTTTAAGCTGGGGCCGCCTCA…	AGTGGCAGAAGATTTTAATT	AGGTAAGTAAGCACCTTTTTGTGTGTTGACATAATTTTTTAAATT	GCTGATGAACCCAATAACCC		1317	1362	-16	29	-16	29	-16	29	#054E61	AATT	4	AATT	4	AATT	4	45	0	0		DELETION	DELETION	false		true		true	dummy|DELETION|1317|1362|0	false	1317	1161	0	2523
218	0.00366214	dummy	dummy	m64106_230606_024419/175769780/ccs	false	subset	subset\subset48.fastq.gz	NHEJi	m64106_230606	false	ref_HNRNPA1	(2524 bp)	CAGGCCTTCAGCCGTTACACTTGCACAAGTTTTCATTGTCAAATACTTTTGTCTTATTGAGAAGAATTGTATTCTTGTAGGTGGTTATGGAGGAGGCGGCCCTGGTTACTCTGGAGGAAGCAGAGGCTATGGAAGTGGTGGACAGGGTTATGGAAACCAGGGCAGTGGCTATGGCGGGAGTGGCAGCTATGACAGCTATAACAACGGAGGCGGAGGCGGCTTTGGCGGTGGTAGTGGTAGGTATCCAGTGATCCAAGTACTTGGTGTGACAGCTAGATTAGCCTTTTAGAGCTTGGGTTCTGGTGCTGTTGAAGCATTGTGTGGTACACTGCATGGTATATTAAAAACAAATGGGCTTGCTATGCTACCTCCTCCTAGCTTTAAGCTGGGGCCGCCTCA…	AGTGGCAGAAGATTTTAATT	AGGTAAGTAAGCACCTTTTTGTGTGTTGACATAATTTTTTAAATT	GCTGATGAACCCAATAACCC		1317	1362	-16	29	-16	29	-16	29	#054E61	AATT	4	AATT	4	AATT	4	45	0	0		DELETION	DELETION	false		true		true	dummy|DELETION|1317|1362|0	false	119	854	1198	2216
279	0.00406913	dummy	dummy	m64106_230606_024419/1769/ccs	false	subset	subset\subset49.fastq.gz	ART558	m64106_230606	false	ref_HNRNPA1	(2524 bp)	CAGGCCTTCAGCCGTTACACTTGCACAAGTTTTCATTGTCAAATACTTTTGTCTTATTGAGAAGAATTGTATTCTTGTAGGTGGTTATGGAGGAGGCGGCCCTGGTTACTCTGGAGGAAGCAGAGGCTATGGAAGTGGTGGACAGGGTTATGGAAACCAGGGCAGTGGCTATGGCGGGAGTGGCAGCTATGACAGCTATAACAACGGAGGCGGAGGCGGCTTTGGCGGTGGTAGTGGTAGGTATCCAGTGATCCAAGTACTTGGTGTGACAGCTAGATTAGCCTTTTAGAGCTTGGGTTCTGGTGCTGTTGAAGCATTGTGTGGTACACTGCATGGTATATTAAAAACAAATGGGCTTGCTATGCTACCTCCTCCTAGCTTTAAGCTGGGGCCGCCTCA…	AGTGGCAGAAGATTTTAATT	AGGTAAGTAAGCACCTTTTTGTGTGTTGACATAATTTTTTAAATT	GCTGATGAACCCAATAACCC		1317	1362	-16	29	-16	29	-16	29	#054E61	AATT	4	AATT	4	AATT	4	45	0	0		DELETION	DELETION	false		true		true	dummy|DELETION|1317|1362|0	false	1317	1161	0	2523
110	0.0017812	dummy	dummy	m64106_230606_024419/196977/ccs	false	subset	subset\subset50.fastq.gz	ART558	m64106_230606	false	ref_HNRNPA1	(2524 bp)	CAGGCCTTCAGCCGTTACACTTGCACAAGTTTTCATTGTCAAATACTTTTGTCTTATTGAGAAGAATTGTATTCTTGTAGGTGGTTATGGAGGAGGCGGCCCTGGTTACTCTGGAGGAAGCAGAGGCTATGGAAGTGGTGGACAGGGTTATGGAAACCAGGGCAGTGGCTATGGCGGGAGTGGCAGCTATGACAGCTATAACAACGGAGGCGGAGGCGGCTTTGGCGGTGGTAGTGGTAGGTATCCAGTGATCCAAGTACTTGGTGTGACAGCTAGATTAGCCTTTTAGAGCTTGGGTTCTGGTGCTGTTGAAGCATTGTGTGGTACACTGCATGGTATATTAAAAACAAATGGGCTTGCTATGCTACCTCCTCCTAGCTTTAAGCTGGGGCCGCCTCA…	AGTGGCAGAAGATTTTAATT	AGGTAAGTAAGCACCTTTTTGTGTGTTGACATAATTTTTTAAATT	GCTGATGAACCCAATAACCC		1317	1362	-16	29	-16	29	-16	29	#054E61	AATT	4	AATT	4	AATT	4	45	0	0		DELETION	DELETION	false		true		true	dummy|DELETION|1317|1362|0	false	1317	1161	0	2523
104	0.00239532	dummy	dummy	m64106_230606_024419/393542/ccs	false	subset	subset\subset52.fastq.gz	D-I03	m64106_230606	false	ref_HNRNPA1	(2524 bp)	CAGGCCTTCAGCCGTTACACTTGCACAAGTTTTCATTGTCAAATACTTTTGTCTTATTGAGAAGAATTGTATTCTTGTAGGTGGTTATGGAGGAGGCGGCCCTGGTTACTCTGGAGGAAGCAGAGGCTATGGAAGTGGTGGACAGGGTTATGGAAACCAGGGCAGTGGCTATGGCGGGAGTGGCAGCTATGACAGCTATAACAACGGAGGCGGAGGCGGCTTTGGCGGTGGTAGTGGTAGGTATCCAGTGATCCAAGTACTTGGTGTGACAGCTAGATTAGCCTTTTAGAGCTTGGGTTCTGGTGCTGTTGAAGCATTGTGTGGTACACTGCATGGTATATTAAAAACAAATGGGCTTGCTATGCTACCTCCTCCTAGCTTTAAGCTGGGGCCGCCTCA…	AGTGGCAGAAGATTTTAATT	AGGTAAGTAAGCACCTTTTTGTGTGTTGACATAATTTTTTAAATT	GCTGATGAACCCAATAACCC		1317	1362	-16	29	-16	29	-16	29	#054E61	AATT	4	AATT	4	AATT	4	45	0	0		DELETION	DELETION	false		true		true	dummy|DELETION|1317|1362|0	false	1317	1161	0	2523
93	0.00185822	dummy	dummy	m64106_230606_024419/6095553/ccs	false	subset	subset\subset53.fastq.gz	D-I03	m64106_230606	false	ref_HNRNPA1	(2524 bp)	CAGGCCTTCAGCCGTTACACTTGCACAAGTTTTCATTGTCAAATACTTTTGTCTTATTGAGAAGAATTGTATTCTTGTAGGTGGTTATGGAGGAGGCGGCCCTGGTTACTCTGGAGGAAGCAGAGGCTATGGAAGTGGTGGACAGGGTTATGGAAACCAGGGCAGTGGCTATGGCGGGAGTGGCAGCTATGACAGCTATAACAACGGAGGCGGAGGCGGCTTTGGCGGTGGTAGTGGTAGGTATCCAGTGATCCAAGTACTTGGTGTGACAGCTAGATTAGCCTTTTAGAGCTTGGGTTCTGGTGCTGTTGAAGCATTGTGTGGTACACTGCATGGTATATTAAAAACAAATGGGCTTGCTATGCTACCTCCTCCTAGCTTTAAGCTGGGGCCGCCTCA…	AGTGGCAGAAGATTTTAATT	AGGTAAGTAAGCACCTTTTTGTGTGTTGACATAATTTTTTAAATT	GCTGATGAACCCAATAACCC		1317	1362	-16	29	-16	29	-16	29	#054E61	AATT	4	AATT	4	AATT	4	45	0	0		DELETION	DELETION	false		true		false	dummy|DELETION|1317|1362|0	false	1317	1161	0	2523
57	0.00160627	dummy	dummy	m64106_230606_024419/2360713/ccs	false	subset	subset\subset54.fastq.gz	D-I03	m64106_230606	false	ref_HNRNPA1	(2524 bp)	CAGGCCTTCAGCCGTTACACTTGCACAAGTTTTCATTGTCAAATACTTTTGTCTTATTGAGAAGAATTGTATTCTTGTAGGTGGTTATGGAGGAGGCGGCCCTGGTTACTCTGGAGGAAGCAGAGGCTATGGAAGTGGTGGACAGGGTTATGGAAACCAGGGCAGTGGCTATGGCGGGAGTGGCAGCTATGACAGCTATAACAACGGAGGCGGAGGCGGCTTTGGCGGTGGTAGTGGTAGGTATCCAGTGATCCAAGTACTTGGTGTGACAGCTAGATTAGCCTTTTAGAGCTTGGGTTCTGGTGCTGTTGAAGCATTGTGTGGTACACTGCATGGTATATTAAAAACAAATGGGCTTGCTATGCTACCTCCTCCTAGCTTTAAGCTGGGGCCGCCTCA…	AGTGGCAGAAGATTTTAATT	AGGTAAGTAAGCACCTTTTTGTGTGTTGACATAATTTTTTAAATT	GCTGATGAACCCAATAACCC		1317	1362	-16	29	-16	29	-16	29	#054E61	AATT	4	AATT	4	AATT	4	45	0	0		DELETION	DELETION	false		true		true	dummy|DELETION|1317|1362|0	false	119	1161	1198	2523
80	0.00161937	dummy	dummy	m64106_230606_024419/2622143/ccs	false	subset	subset\subset64.fastq.gz	ART558	m64106_230606	false	ref_HNRNPA1	(2524 bp)	CAGGCCTTCAGCCGTTACACTTGCACAAGTTTTCATTGTCAAATACTTTTGTCTTATTGAGAAGAATTGTATTCTTGTAGGTGGTTATGGAGGAGGCGGCCCTGGTTACTCTGGAGGAAGCAGAGGCTATGGAAGTGGTGGACAGGGTTATGGAAACCAGGGCAGTGGCTATGGCGGGAGTGGCAGCTATGACAGCTATAACAACGGAGGCGGAGGCGGCTTTGGCGGTGGTAGTGGTAGGTATCCAGTGATCCAAGTACTTGGTGTGACAGCTAGATTAGCCTTTTAGAGCTTGGGTTCTGGTGCTGTTGAAGCATTGTGTGGTACACTGCATGGTATATTAAAAACAAATGGGCTTGCTATGCTACCTCCTCCTAGCTTTAAGCTGGGGCCGCCTCA…	AGTGGCAGAAGATTTTAATT	AGGTAAGTAAGCACCTTTTTGTGTGTTGACATAATTTTTTAAATT	GCTGATGAACCCAATAACCC		1317	1362	-16	29	-16	29	-16	29	#054E61	AATT	4	AATT	4	AATT	4	45	0	0		DELETION	DELETION	false		true		true	dummy|DELETION|1317|1362|0	false	1317	1161	0	2523
56	0.000816743	dummy	dummy	m64106_230606_024419/17566507/ccs	false	subset	subset\subset49.fastq.gz	ART558	m64106_230606	false	ref_HNRNPA1	(2524 bp)	CAGGCCTTCAGCCGTTACACTTGCACAAGTTTTCATTGTCAAATACTTTTGTCTTATTGAGAAGAATTGTATTCTTGTAGGTGGTTATGGAGGAGGCGGCCCTGGTTACTCTGGAGGAAGCAGAGGCTATGGAAGTGGTGGACAGGGTTATGGAAACCAGGGCAGTGGCTATGGCGGGAGTGGCAGCTATGACAGCTATAACAACGGAGGCGGAGGCGGCTTTGGCGGTGGTAGTGGTAGGTATCCAGTGATCCAAGTACTTGGTGTGACAGCTAGATTAGCCTTTTAGAGCTTGGGTTCTGGTGCTGTTGAAGCATTGTGTGGTACACTGCATGGTATATTAAAAACAAATGGGCTTGCTATGCTACCTCCTCCTAGCTTTAAGCTGGGGCCGCCTCA…	CAGTGGCAGAAGATTTTAAT	TAGGTAAGTAAGCACCTTTTTGTGTGTTGACATAATTTTTTAAATT	GCTGATGAACCCAATAACCC		1316	1362	-17	29	-17	29	-17	29	#6899D0	T	1	T	1	T	1	46	0	2		DELETION	DELETION	false		true		false	dummy|DELETION|1316|1362|0	false	1316	1161	0	2523
130	0.00210506	dummy	dummy	m64106_230606_024419/2425230/ccs	false	subset	subset\subset50.fastq.gz	ART558	m64106_230606	false	ref_HNRNPA1	(2524 bp)	CAGGCCTTCAGCCGTTACACTTGCACAAGTTTTCATTGTCAAATACTTTTGTCTTATTGAGAAGAATTGTATTCTTGTAGGTGGTTATGGAGGAGGCGGCCCTGGTTACTCTGGAGGAAGCAGAGGCTATGGAAGTGGTGGACAGGGTTATGGAAACCAGGGCAGTGGCTATGGCGGGAGTGGCAGCTATGACAGCTATAACAACGGAGGCGGAGGCGGCTTTGGCGGTGGTAGTGGTAGGTATCCAGTGATCCAAGTACTTGGTGTGACAGCTAGATTAGCCTTTTAGAGCTTGGGTTCTGGTGCTGTTGAAGCATTGTGTGGTACACTGCATGGTATATTAAAAACAAATGGGCTTGCTATGCTACCTCCTCCTAGCTTTAAGCTGGGGCCGCCTCA…	TGGCAGTGGCAGAAGATTTT	AATTAGGTAAGTAAGCACCTTTTTGTGTGTTGACATAATTTTTTAAATT	GCTGATGAACCCAATAACCC		1313	1362	-20	29	-20	29	-20	29	#0D99B2	TT	2	TT	2	TT	2	49	0	2		DELETION	DELETION	false		true		true	dummy|DELETION|1313|1362|0	false	1313	1161	0	2523
31	0.000627505	dummy	dummy	m64106_230606_024419/657328/ccs	false	subset	subset\subset64.fastq.gz	ART558	m64106_230606	false	ref_HNRNPA1	(2524 bp)	CAGGCCTTCAGCCGTTACACTTGCACAAGTTTTCATTGTCAAATACTTTTGTCTTATTGAGAAGAATTGTATTCTTGTAGGTGGTTATGGAGGAGGCGGCCCTGGTTACTCTGGAGGAAGCAGAGGCTATGGAAGTGGTGGACAGGGTTATGGAAACCAGGGCAGTGGCTATGGCGGGAGTGGCAGCTATGACAGCTATAACAACGGAGGCGGAGGCGGCTTTGGCGGTGGTAGTGGTAGGTATCCAGTGATCCAAGTACTTGGTGTGACAGCTAGATTAGCCTTTTAGAGCTTGGGTTCTGGTGCTGTTGAAGCATTGTGTGGTACACTGCATGGTATATTAAAAACAAATGGGCTTGCTATGCTACCTCCTCCTAGCTTTAAGCTGGGGCCGCCTCA…	TGGCAGTGGCAGAAGATTTT	AATTAGGTAAGTAAGCACCTTTTTGTGTGTTGACATAATTTTTTAAATT	GCTGATGAACCCAATAACCC		1313	1362	-20	29	-20	29	-20	29	#0D99B2	TT	2	TT	2	TT	2	49	0	2		DELETION	DELETION	false		true		true	dummy|DELETION|1313|1362|0	false	115	1161	1198	2523
82	0.00163843	dummy	dummy	m64106_230606_024419/4131257/ccs	false	subset	subset\subset53.fastq.gz	D-I03	m64106_230606	false	ref_HNRNPA1	(2524 bp)	CAGGCCTTCAGCCGTTACACTTGCACAAGTTTTCATTGTCAAATACTTTTGTCTTATTGAGAAGAATTGTATTCTTGTAGGTGGTTATGGAGGAGGCGGCCCTGGTTACTCTGGAGGAAGCAGAGGCTATGGAAGTGGTGGACAGGGTTATGGAAACCAGGGCAGTGGCTATGGCGGGAGTGGCAGCTATGACAGCTATAACAACGGAGGCGGAGGCGGCTTTGGCGGTGGTAGTGGTAGGTATCCAGTGATCCAAGTACTTGGTGTGACAGCTAGATTAGCCTTTTAGAGCTTGGGTTCTGGTGCTGTTGAAGCATTGTGTGGTACACTGCATGGTATATTAAAAACAAATGGGCTTGCTATGCTACCTCCTCCTAGCTTTAAGCTGGGGCCGCCTCA…	AAGATTTTAATTAGGTAAGT	AAGCACCTTTTTGTGTGTTGACATAATTTTTTAAAT	TGCTGATGAACCCAATAACC		1325	1361	-8	28	-8	28	-8	28	#6899D0	T	1	T	1	T	1	36	0	0		DELETION	DELETION	false		true		true	dummy|DELETION|1325|1361|0	false	1325	1162	0	2523
38	0.0007692	dummy	dummy	m64106_230606_024419/4458292/ccs	false	subset	subset\subset64.fastq.gz	ART558	m64106_230606	false	ref_HNRNPA1	(2524 bp)	CAGGCCTTCAGCCGTTACACTTGCACAAGTTTTCATTGTCAAATACTTTTGTCTTATTGAGAAGAATTGTATTCTTGTAGGTGGTTATGGAGGAGGCGGCCCTGGTTACTCTGGAGGAAGCAGAGGCTATGGAAGTGGTGGACAGGGTTATGGAAACCAGGGCAGTGGCTATGGCGGGAGTGGCAGCTATGACAGCTATAACAACGGAGGCGGAGGCGGCTTTGGCGGTGGTAGTGGTAGGTATCCAGTGATCCAAGTACTTGGTGTGACAGCTAGATTAGCCTTTTAGAGCTTGGGTTCTGGTGCTGTTGAAGCATTGTGTGGTACACTGCATGGTATATTAAAAACAAATGGGCTTGCTATGCTACCTCCTCCTAGCTTTAAGCTGGGGCCGCCTCA…	AAGATTTTAATTAGGTAAGT	AAGCACCTTTTTGTGTGTTGACATAATTTTTTAAAT	TGCTGATGAACCCAATAACC		1325	1361	-8	28	-8	28	-8	28	#6899D0	T	1	T	1	T	1	36	0	0		DELETION	DELETION	false		true		false	dummy|DELETION|1325|1361|0	false	1325	1162	0	2523
60	0.000992129	dummy	dummy	m64106_230606_024419/13634002/ccs	false	subset	subset\subset46.fastq.gz	NHEJi	m64106_230606	false	ref_HNRNPA1	(2524 bp)	CAGGCCTTCAGCCGTTACACTTGCACAAGTTTTCATTGTCAAATACTTTTGTCTTATTGAGAAGAATTGTATTCTTGTAGGTGGTTATGGAGGAGGCGGCCCTGGTTACTCTGGAGGAAGCAGAGGCTATGGAAGTGGTGGACAGGGTTATGGAAACCAGGGCAGTGGCTATGGCGGGAGTGGCAGCTATGACAGCTATAACAACGGAGGCGGAGGCGGCTTTGGCGGTGGTAGTGGTAGGTATCCAGTGATCCAAGTACTTGGTGTGACAGCTAGATTAGCCTTTTAGAGCTTGGGTTCTGGTGCTGTTGAAGCATTGTGTGGTACACTGCATGGTATATTAAAAACAAATGGGCTTGCTATGCTACCTCCTCCTAGCTTTAAGCTGGGGCCGCCTCA…	GCAGAAGATTTTAATTAGGT	AAGTAAGCACCTTTTTGTGTGTTGACATAATTTTTTAAAT	TGCTGATGAACCCAATAACC		1321	1361	-12	28	-12	28	-12	28	#6899D0	T	1	T	1	T	1	40	0	2		DELETION	DELETION	false		true		true	dummy|DELETION|1321|1361|0	false	1321	1162	0	2523
54	0.00107896	dummy	dummy	m64106_230606_024419/2426431/ccs	false	subset	subset\subset53.fastq.gz	D-I03	m64106_230606	false	ref_HNRNPA1	(2524 bp)	CAGGCCTTCAGCCGTTACACTTGCACAAGTTTTCATTGTCAAATACTTTTGTCTTATTGAGAAGAATTGTATTCTTGTAGGTGGTTATGGAGGAGGCGGCCCTGGTTACTCTGGAGGAAGCAGAGGCTATGGAAGTGGTGGACAGGGTTATGGAAACCAGGGCAGTGGCTATGGCGGGAGTGGCAGCTATGACAGCTATAACAACGGAGGCGGAGGCGGCTTTGGCGGTGGTAGTGGTAGGTATCCAGTGATCCAAGTACTTGGTGTGACAGCTAGATTAGCCTTTTAGAGCTTGGGTTCTGGTGCTGTTGAAGCATTGTGTGGTACACTGCATGGTATATTAAAAACAAATGGGCTTGCTATGCTACCTCCTCCTAGCTTTAAGCTGGGGCCGCCTCA…	GCAGAAGATTTTAATTAGGT	AAGTAAGCACCTTTTTGTGTGTTGACATAATTTTTTAAAT	TGCTGATGAACCCAATAACC		1321	1361	-12	28	-12	28	-12	28	#6899D0	T	1	T	1	T	1	40	0	2		DELETION	DELETION	false		true		true	dummy|DELETION|1321|1361|0	false	123	1162	1198	2523
98	0.00198373	dummy	dummy	m64106_230606_024419/1508848/ccs	false	subset	subset\subset64.fastq.gz	ART558	m64106_230606	false	ref_HNRNPA1	(2524 bp)	CAGGCCTTCAGCCGTTACACTTGCACAAGTTTTCATTGTCAAATACTTTTGTCTTATTGAGAAGAATTGTATTCTTGTAGGTGGTTATGGAGGAGGCGGCCCTGGTTACTCTGGAGGAAGCAGAGGCTATGGAAGTGGTGGACAGGGTTATGGAAACCAGGGCAGTGGCTATGGCGGGAGTGGCAGCTATGACAGCTATAACAACGGAGGCGGAGGCGGCTTTGGCGGTGGTAGTGGTAGGTATCCAGTGATCCAAGTACTTGGTGTGACAGCTAGATTAGCCTTTTAGAGCTTGGGTTCTGGTGCTGTTGAAGCATTGTGTGGTACACTGCATGGTATATTAAAAACAAATGGGCTTGCTATGCTACCTCCTCCTAGCTTTAAGCTGGGGCCGCCTCA…	GCAGAAGATTTTAATTAGGT	AAGTAAGCACCTTTTTGTGTGTTGACATAATTTTTTAAAT	TGCTGATGAACCCAATAACC		1321	1361	-12	28	-12	28	-12	28	#6899D0	T	1	T	1	T	1	40	0	2		DELETION	DELETION	false		true		false	dummy|DELETION|1321|1361|0	false	123	1162	1198	2523
115	0.00190158	dummy	dummy	m64106_230606_024419/12519798/ccs	false	subset	subset\subset46.fastq.gz	NHEJi	m64106_230606	false	ref_HNRNPA1	(2524 bp)	CAGGCCTTCAGCCGTTACACTTGCACAAGTTTTCATTGTCAAATACTTTTGTCTTATTGAGAAGAATTGTATTCTTGTAGGTGGTTATGGAGGAGGCGGCCCTGGTTACTCTGGAGGAAGCAGAGGCTATGGAAGTGGTGGACAGGGTTATGGAAACCAGGGCAGTGGCTATGGCGGGAGTGGCAGCTATGACAGCTATAACAACGGAGGCGGAGGCGGCTTTGGCGGTGGTAGTGGTAGGTATCCAGTGATCCAAGTACTTGGTGTGACAGCTAGATTAGCCTTTTAGAGCTTGGGTTCTGGTGCTGTTGAAGCATTGTGTGGTACACTGCATGGTATATTAAAAACAAATGGGCTTGCTATGCTACCTCCTCCTAGCTTTAAGCTGGGGCCGCCTCA…	AGTGGCAGAAGATTTTAATT	AGGTAAGTAAGCACCTTTTTGTGTGTTGACATAATTTTTTAAAT	TGCTGATGAACCCAATAACC		1317	1361	-16	28	-16	28	-16	28	#6899D0	T	1	T	1	T	1	44	0	1		DELETION	DELETION	false		true		false	dummy|DELETION|1317|1361|0	false	1317	1162	0	2523
69	0.00137535	dummy	dummy	m64106_230606_024419/4721391/ccs	false	subset	subset\subset47.fastq.gz	NHEJi	m64106_230606	false	ref_HNRNPA1	(2524 bp)	CAGGCCTTCAGCCGTTACACTTGCACAAGTTTTCATTGTCAAATACTTTTGTCTTATTGAGAAGAATTGTATTCTTGTAGGTGGTTATGGAGGAGGCGGCCCTGGTTACTCTGGAGGAAGCAGAGGCTATGGAAGTGGTGGACAGGGTTATGGAAACCAGGGCAGTGGCTATGGCGGGAGTGGCAGCTATGACAGCTATAACAACGGAGGCGGAGGCGGCTTTGGCGGTGGTAGTGGTAGGTATCCAGTGATCCAAGTACTTGGTGTGACAGCTAGATTAGCCTTTTAGAGCTTGGGTTCTGGTGCTGTTGAAGCATTGTGTGGTACACTGCATGGTATATTAAAAACAAATGGGCTTGCTATGCTACCTCCTCCTAGCTTTAAGCTGGGGCCGCCTCA…	AGTGGCAGAAGATTTTAATT	AGGTAAGTAAGCACCTTTTTGTGTGTTGACATAATTTTTTAAAT	TGCTGATGAACCCAATAACC		1317	1361	-16	28	-16	28	-16	28	#6899D0	T	1	T	1	T	1	44	0	1		DELETION	DELETION	false		true		false	dummy|DELETION|1317|1361|0	false	1317	1162	0	2523
65	0.00105253	dummy	dummy	m64106_230606_024419/26740863/ccs	false	subset	subset\subset50.fastq.gz	ART558	m64106_230606	false	ref_HNRNPA1	(2524 bp)	CAGGCCTTCAGCCGTTACACTTGCACAAGTTTTCATTGTCAAATACTTTTGTCTTATTGAGAAGAATTGTATTCTTGTAGGTGGTTATGGAGGAGGCGGCCCTGGTTACTCTGGAGGAAGCAGAGGCTATGGAAGTGGTGGACAGGGTTATGGAAACCAGGGCAGTGGCTATGGCGGGAGTGGCAGCTATGACAGCTATAACAACGGAGGCGGAGGCGGCTTTGGCGGTGGTAGTGGTAGGTATCCAGTGATCCAAGTACTTGGTGTGACAGCTAGATTAGCCTTTTAGAGCTTGGGTTCTGGTGCTGTTGAAGCATTGTGTGGTACACTGCATGGTATATTAAAAACAAATGGGCTTGCTATGCTACCTCCTCCTAGCTTTAAGCTGGGGCCGCCTCA…	AGTGGCAGAAGATTTTAATT	AGGTAAGTAAGCACCTTTTTGTGTGTTGACATAATTTTTTAAAT	TGCTGATGAACCCAATAACC		1317	1361	-16	28	-16	28	-16	28	#6899D0	T	1	T	1	T	1	44	0	1		DELETION	DELETION	false		true		true	dummy|DELETION|1317|1361|0	false	1317	328	0	1689
25	0.00049952	dummy	dummy	m64106_230606_024419/5703874/ccs	false	subset	subset\subset53.fastq.gz	D-I03	m64106_230606	false	ref_HNRNPA1	(2524 bp)	CAGGCCTTCAGCCGTTACACTTGCACAAGTTTTCATTGTCAAATACTTTTGTCTTATTGAGAAGAATTGTATTCTTGTAGGTGGTTATGGAGGAGGCGGCCCTGGTTACTCTGGAGGAAGCAGAGGCTATGGAAGTGGTGGACAGGGTTATGGAAACCAGGGCAGTGGCTATGGCGGGAGTGGCAGCTATGACAGCTATAACAACGGAGGCGGAGGCGGCTTTGGCGGTGGTAGTGGTAGGTATCCAGTGATCCAAGTACTTGGTGTGACAGCTAGATTAGCCTTTTAGAGCTTGGGTTCTGGTGCTGTTGAAGCATTGTGTGGTACACTGCATGGTATATTAAAAACAAATGGGCTTGCTATGCTACCTCCTCCTAGCTTTAAGCTGGGGCCGCCTCA…	AGTGGCAGAAGATTTTAATT	AGGTAAGTAAGCACCTTTTTGTGTGTTGACATAATTTTTTAAAT	TGCTGATGAACCCAATAACC		1317	1361	-16	28	-16	28	-16	28	#6899D0	T	1	T	1	T	1	44	0	1		DELETION	DELETION	false		true		true	dummy|DELETION|1317|1361|0	false	119	1162	1198	2523
30	0.000845404	dummy	dummy	m64106_230606_024419/28770973/ccs	false	subset	subset\subset54.fastq.gz	D-I03	m64106_230606	false	ref_HNRNPA1	(2524 bp)	CAGGCCTTCAGCCGTTACACTTGCACAAGTTTTCATTGTCAAATACTTTTGTCTTATTGAGAAGAATTGTATTCTTGTAGGTGGTTATGGAGGAGGCGGCCCTGGTTACTCTGGAGGAAGCAGAGGCTATGGAAGTGGTGGACAGGGTTATGGAAACCAGGGCAGTGGCTATGGCGGGAGTGGCAGCTATGACAGCTATAACAACGGAGGCGGAGGCGGCTTTGGCGGTGGTAGTGGTAGGTATCCAGTGATCCAAGTACTTGGTGTGACAGCTAGATTAGCCTTTTAGAGCTTGGGTTCTGGTGCTGTTGAAGCATTGTGTGGTACACTGCATGGTATATTAAAAACAAATGGGCTTGCTATGCTACCTCCTCCTAGCTTTAAGCTGGGGCCGCCTCA…	AGTGGCAGAAGATTTTAATT	AGGTAAGTAAGCACCTTTTTGTGTGTTGACATAATTTTTTAAAT	TGCTGATGAACCCAATAACC		1317	1361	-16	28	-16	28	-16	28	#6899D0	T	1	T	1	T	1	44	0	1		DELETION	DELETION	false		true		false	dummy|DELETION|1317|1361|0	false	119	1162	1198	2523
47	0.000685481	dummy	dummy	m64106_230606_024419/6228794/ccs	false	subset	subset\subset49.fastq.gz	ART558	m64106_230606	false	ref_HNRNPA1	(2524 bp)	CAGGCCTTCAGCCGTTACACTTGCACAAGTTTTCATTGTCAAATACTTTTGTCTTATTGAGAAGAATTGTATTCTTGTAGGTGGTTATGGAGGAGGCGGCCCTGGTTACTCTGGAGGAAGCAGAGGCTATGGAAGTGGTGGACAGGGTTATGGAAACCAGGGCAGTGGCTATGGCGGGAGTGGCAGCTATGACAGCTATAACAACGGAGGCGGAGGCGGCTTTGGCGGTGGTAGTGGTAGGTATCCAGTGATCCAAGTACTTGGTGTGACAGCTAGATTAGCCTTTTAGAGCTTGGGTTCTGGTGCTGTTGAAGCATTGTGTGGTACACTGCATGGTATATTAAAAACAAATGGGCTTGCTATGCTACCTCCTCCTAGCTTTAAGCTGGGGCCGCCTCA…	TTTAATTAGGTAAGTAAGCA	CCTTTTTGTGTGTTGACATAATTTTTTAAA	TTGCTGATGAACCCAATAAC	ACAGTAATG	1330	1360	-3	27	-3	27	-3	27	grey		-1		-1		-1	30	9	0		DELINS	DELINS_FLANKINSERT	false		true		false	dummy|DELINS|1330|1360|9	false	132	1163	1198	2523
48	0.000793703	dummy	dummy	m64106_230606_024419/1706787/ccs	false	subset	subset\subset46.fastq.gz	NHEJi	m64106_230606	false	ref_HNRNPA1	(2524 bp)	CAGGCCTTCAGCCGTTACACTTGCACAAGTTTTCATTGTCAAATACTTTTGTCTTATTGAGAAGAATTGTATTCTTGTAGGTGGTTATGGAGGAGGCGGCCCTGGTTACTCTGGAGGAAGCAGAGGCTATGGAAGTGGTGGACAGGGTTATGGAAACCAGGGCAGTGGCTATGGCGGGAGTGGCAGCTATGACAGCTATAACAACGGAGGCGGAGGCGGCTTTGGCGGTGGTAGTGGTAGGTATCCAGTGATCCAAGTACTTGGTGTGACAGCTAGATTAGCCTTTTAGAGCTTGGGTTCTGGTGCTGTTGAAGCATTGTGTGGTACACTGCATGGTATATTAAAAACAAATGGGCTTGCTATGCTACCTCCTCCTAGCTTTAAGCTGGGGCCGCCTCA…	GATTTTAATTAGGTAAGTAA	GCACCTTTTTGTGTGTTGACATAATTTTTTAAA	TTGCTGATGAACCCAATAAC		1327	1360	-6	27	-6	27	-6	27	#0D99B2	AA	2	AA	2	AA	2	33	0	0		DELETION	DELETION	false		true		true	dummy|DELETION|1327|1360|0	false	1327	1163	0	2523
149	0.00296996	dummy	dummy	m64106_230606_024419/2359999/ccs	false	subset	subset\subset47.fastq.gz	NHEJi	m64106_230606	false	ref_HNRNPA1	(2524 bp)	CAGGCCTTCAGCCGTTACACTTGCACAAGTTTTCATTGTCAAATACTTTTGTCTTATTGAGAAGAATTGTATTCTTGTAGGTGGTTATGGAGGAGGCGGCCCTGGTTACTCTGGAGGAAGCAGAGGCTATGGAAGTGGTGGACAGGGTTATGGAAACCAGGGCAGTGGCTATGGCGGGAGTGGCAGCTATGACAGCTATAACAACGGAGGCGGAGGCGGCTTTGGCGGTGGTAGTGGTAGGTATCCAGTGATCCAAGTACTTGGTGTGACAGCTAGATTAGCCTTTTAGAGCTTGGGTTCTGGTGCTGTTGAAGCATTGTGTGGTACACTGCATGGTATATTAAAAACAAATGGGCTTGCTATGCTACCTCCTCCTAGCTTTAAGCTGGGGCCGCCTCA…	GATTTTAATTAGGTAAGTAA	GCACCTTTTTGTGTGTTGACATAATTTTTTAAA	TTGCTGATGAACCCAATAAC		1327	1360	-6	27	-6	27	-6	27	#0D99B2	AA	2	AA	2	AA	2	33	0	0		DELETION	DELETION	false		true		true	dummy|DELETION|1327|1360|0	false	1327	1163	0	2523
91	0.00132721	dummy	dummy	m64106_230606_024419/1770614/ccs	false	subset	subset\subset49.fastq.gz	ART558	m64106_230606	false	ref_HNRNPA1	(2524 bp)	CAGGCCTTCAGCCGTTACACTTGCACAAGTTTTCATTGTCAAATACTTTTGTCTTATTGAGAAGAATTGTATTCTTGTAGGTGGTTATGGAGGAGGCGGCCCTGGTTACTCTGGAGGAAGCAGAGGCTATGGAAGTGGTGGACAGGGTTATGGAAACCAGGGCAGTGGCTATGGCGGGAGTGGCAGCTATGACAGCTATAACAACGGAGGCGGAGGCGGCTTTGGCGGTGGTAGTGGTAGGTATCCAGTGATCCAAGTACTTGGTGTGACAGCTAGATTAGCCTTTTAGAGCTTGGGTTCTGGTGCTGTTGAAGCATTGTGTGGTACACTGCATGGTATATTAAAAACAAATGGGCTTGCTATGCTACCTCCTCCTAGCTTTAAGCTGGGGCCGCCTCA…	GATTTTAATTAGGTAAGTAA	GCACCTTTTTGTGTGTTGACATAATTTTTTAAA	TTGCTGATGAACCCAATAAC		1327	1360	-6	27	-6	27	-6	27	#0D99B2	AA	2	AA	2	AA	2	33	0	0		DELETION	DELETION	false		true		true	dummy|DELETION|1327|1360|0	false	1327	1163	0	2523
14	0.000279731	dummy	dummy	m64106_230606_024419/60884611/ccs	false	subset	subset\subset53.fastq.gz	D-I03	m64106_230606	false	ref_HNRNPA1	(2524 bp)	CAGGCCTTCAGCCGTTACACTTGCACAAGTTTTCATTGTCAAATACTTTTGTCTTATTGAGAAGAATTGTATTCTTGTAGGTGGTTATGGAGGAGGCGGCCCTGGTTACTCTGGAGGAAGCAGAGGCTATGGAAGTGGTGGACAGGGTTATGGAAACCAGGGCAGTGGCTATGGCGGGAGTGGCAGCTATGACAGCTATAACAACGGAGGCGGAGGCGGCTTTGGCGGTGGTAGTGGTAGGTATCCAGTGATCCAAGTACTTGGTGTGACAGCTAGATTAGCCTTTTAGAGCTTGGGTTCTGGTGCTGTTGAAGCATTGTGTGGTACACTGCATGGTATATTAAAAACAAATGGGCTTGCTATGCTACCTCCTCCTAGCTTTAAGCTGGGGCCGCCTCA…	GATTTTAATTAGGTAAGTAA	GCACCTTTTTGTGTGTTGACATAATTTTTTAAA	TTGCTGATGAACCCAATAAC		1327	1360	-6	27	-6	27	-6	27	#0D99B2	AA	2	AA	2	AA	2	33	0	0		DELETION	DELETION	false		true		false	dummy|DELETION|1327|1360|0	false	1327	1163	0	2523
27	0.000760863	dummy	dummy	m64106_230606_024419/67560/ccs	false	subset	subset\subset54.fastq.gz	D-I03	m64106_230606	false	ref_HNRNPA1	(2524 bp)	CAGGCCTTCAGCCGTTACACTTGCACAAGTTTTCATTGTCAAATACTTTTGTCTTATTGAGAAGAATTGTATTCTTGTAGGTGGTTATGGAGGAGGCGGCCCTGGTTACTCTGGAGGAAGCAGAGGCTATGGAAGTGGTGGACAGGGTTATGGAAACCAGGGCAGTGGCTATGGCGGGAGTGGCAGCTATGACAGCTATAACAACGGAGGCGGAGGCGGCTTTGGCGGTGGTAGTGGTAGGTATCCAGTGATCCAAGTACTTGGTGTGACAGCTAGATTAGCCTTTTAGAGCTTGGGTTCTGGTGCTGTTGAAGCATTGTGTGGTACACTGCATGGTATATTAAAAACAAATGGGCTTGCTATGCTACCTCCTCCTAGCTTTAAGCTGGGGCCGCCTCA…	GATTTTAATTAGGTAAGTAA	GCACCTTTTTGTGTGTTGACATAATTTTTTAAA	TTGCTGATGAACCCAATAAC		1327	1360	-6	27	-6	27	-6	27	#0D99B2	AA	2	AA	2	AA	2	33	0	0		DELETION	DELETION	false		true		true	dummy|DELETION|1327|1360|0	false	1327	1163	0	2523
40	0.000809684	dummy	dummy	m64106_230606_024419/10029647/ccs	false	subset	subset\subset64.fastq.gz	ART558	m64106_230606	false	ref_HNRNPA1	(2524 bp)	CAGGCCTTCAGCCGTTACACTTGCACAAGTTTTCATTGTCAAATACTTTTGTCTTATTGAGAAGAATTGTATTCTTGTAGGTGGTTATGGAGGAGGCGGCCCTGGTTACTCTGGAGGAAGCAGAGGCTATGGAAGTGGTGGACAGGGTTATGGAAACCAGGGCAGTGGCTATGGCGGGAGTGGCAGCTATGACAGCTATAACAACGGAGGCGGAGGCGGCTTTGGCGGTGGTAGTGGTAGGTATCCAGTGATCCAAGTACTTGGTGTGACAGCTAGATTAGCCTTTTAGAGCTTGGGTTCTGGTGCTGTTGAAGCATTGTGTGGTACACTGCATGGTATATTAAAAACAAATGGGCTTGCTATGCTACCTCCTCCTAGCTTTAAGCTGGGGCCGCCTCA…	AGATTTTAATTAGGTAAGTA	AGCACCTTTTTGTGTGTTGACATAATTTTTTAAA	TTGCTGATGAACCCAATAAC	CTTTTTTAAG	1326	1360	-7	27	-7	27	-7	27	grey		-1		-1		-1	34	10	0		DELINS	DELINS_FLANKINSERT	false		true		true	dummy|DELINS|1326|1360|10	false	1326	1163	0	2523
102	0.00171348	dummy	dummy	m64106_230606_024419/1966777/ccs	false	subset	subset\subset48.fastq.gz	NHEJi	m64106_230606	false	ref_HNRNPA1	(2524 bp)	CAGGCCTTCAGCCGTTACACTTGCACAAGTTTTCATTGTCAAATACTTTTGTCTTATTGAGAAGAATTGTATTCTTGTAGGTGGTTATGGAGGAGGCGGCCCTGGTTACTCTGGAGGAAGCAGAGGCTATGGAAGTGGTGGACAGGGTTATGGAAACCAGGGCAGTGGCTATGGCGGGAGTGGCAGCTATGACAGCTATAACAACGGAGGCGGAGGCGGCTTTGGCGGTGGTAGTGGTAGGTATCCAGTGATCCAAGTACTTGGTGTGACAGCTAGATTAGCCTTTTAGAGCTTGGGTTCTGGTGCTGTTGAAGCATTGTGTGGTACACTGCATGGTATATTAAAAACAAATGGGCTTGCTATGCTACCTCCTCCTAGCTTTAAGCTGGGGCCGCCTCA…	GAAGATTTTAATTAGGTAAG	TAAGCACCTTTTTGTGTGTTGACATAATTTTTTAAA	TTGCTGATGAACCCAATAAC	CAAT	1324	1360	-9	27	-9	27	-9	27	grey		-1		-1		-1	36	4	1		DELINS	DELINS_<6	false		true		true	dummy|DELINS|1324|1360|4	false	126	1163	1198	2523
70	0.00115748	dummy	dummy	m64106_230606_024419/43713519/ccs	false	subset	subset\subset46.fastq.gz	NHEJi	m64106_230606	false	ref_HNRNPA1	(2524 bp)	CAGGCCTTCAGCCGTTACACTTGCACAAGTTTTCATTGTCAAATACTTTTGTCTTATTGAGAAGAATTGTATTCTTGTAGGTGGTTATGGAGGAGGCGGCCCTGGTTACTCTGGAGGAAGCAGAGGCTATGGAAGTGGTGGACAGGGTTATGGAAACCAGGGCAGTGGCTATGGCGGGAGTGGCAGCTATGACAGCTATAACAACGGAGGCGGAGGCGGCTTTGGCGGTGGTAGTGGTAGGTATCCAGTGATCCAAGTACTTGGTGTGACAGCTAGATTAGCCTTTTAGAGCTTGGGTTCTGGTGCTGTTGAAGCATTGTGTGGTACACTGCATGGTATATTAAAAACAAATGGGCTTGCTATGCTACCTCCTCCTAGCTTTAAGCTGGGGCCGCCTCA…	AGAAGATTTTAATTAGGTAA	GTAAGCACCTTTTTGTGTGTTGACATAATTTTTTAAA	TTGCTGATGAACCCAATAAC		1323	1360	-10	27	-10	27	-10	27	#0D99B2	AA	2	AA	2	AA	2	37	0	2		DELETION	DELETION	false		true		false	dummy|DELETION|1323|1360|0	false	1323	1163	0	2523
45	0.000896968	dummy	dummy	m64106_230606_024419/2360714/ccs	false	subset	subset\subset47.fastq.gz	NHEJi	m64106_230606	false	ref_HNRNPA1	(2524 bp)	CAGGCCTTCAGCCGTTACACTTGCACAAGTTTTCATTGTCAAATACTTTTGTCTTATTGAGAAGAATTGTATTCTTGTAGGTGGTTATGGAGGAGGCGGCCCTGGTTACTCTGGAGGAAGCAGAGGCTATGGAAGTGGTGGACAGGGTTATGGAAACCAGGGCAGTGGCTATGGCGGGAGTGGCAGCTATGACAGCTATAACAACGGAGGCGGAGGCGGCTTTGGCGGTGGTAGTGGTAGGTATCCAGTGATCCAAGTACTTGGTGTGACAGCTAGATTAGCCTTTTAGAGCTTGGGTTCTGGTGCTGTTGAAGCATTGTGTGGTACACTGCATGGTATATTAAAAACAAATGGGCTTGCTATGCTACCTCCTCCTAGCTTTAAGCTGGGGCCGCCTCA…	AGAAGATTTTAATTAGGTAA	GTAAGCACCTTTTTGTGTGTTGACATAATTTTTTAAA	TTGCTGATGAACCCAATAAC		1323	1360	-10	27	-10	27	-10	27	#0D99B2	AA	2	AA	2	AA	2	37	0	2		DELETION	DELETION	false		true		false	dummy|DELETION|1323|1360|0	false	125	1163	1198	2523
191	0.00320857	dummy	dummy	m64106_230606_024419/10225354/ccs	false	subset	subset\subset48.fastq.gz	NHEJi	m64106_230606	false	ref_HNRNPA1	(2524 bp)	CAGGCCTTCAGCCGTTACACTTGCACAAGTTTTCATTGTCAAATACTTTTGTCTTATTGAGAAGAATTGTATTCTTGTAGGTGGTTATGGAGGAGGCGGCCCTGGTTACTCTGGAGGAAGCAGAGGCTATGGAAGTGGTGGACAGGGTTATGGAAACCAGGGCAGTGGCTATGGCGGGAGTGGCAGCTATGACAGCTATAACAACGGAGGCGGAGGCGGCTTTGGCGGTGGTAGTGGTAGGTATCCAGTGATCCAAGTACTTGGTGTGACAGCTAGATTAGCCTTTTAGAGCTTGGGTTCTGGTGCTGTTGAAGCATTGTGTGGTACACTGCATGGTATATTAAAAACAAATGGGCTTGCTATGCTACCTCCTCCTAGCTTTAAGCTGGGGCCGCCTCA…	AGAAGATTTTAATTAGGTAA	GTAAGCACCTTTTTGTGTGTTGACATAATTTTTTAAA	TTGCTGATGAACCCAATAAC		1323	1360	-10	27	-10	27	-10	27	#0D99B2	AA	2	AA	2	AA	2	37	0	2		DELETION	DELETION	false		true		true	dummy|DELETION|1323|1360|0	false	1323	1163	0	2523
57	0.00131282	dummy	dummy	m64106_230606_024419/1246851/ccs	false	subset	subset\subset52.fastq.gz	D-I03	m64106_230606	false	ref_HNRNPA1	(2524 bp)	CAGGCCTTCAGCCGTTACACTTGCACAAGTTTTCATTGTCAAATACTTTTGTCTTATTGAGAAGAATTGTATTCTTGTAGGTGGTTATGGAGGAGGCGGCCCTGGTTACTCTGGAGGAAGCAGAGGCTATGGAAGTGGTGGACAGGGTTATGGAAACCAGGGCAGTGGCTATGGCGGGAGTGGCAGCTATGACAGCTATAACAACGGAGGCGGAGGCGGCTTTGGCGGTGGTAGTGGTAGGTATCCAGTGATCCAAGTACTTGGTGTGACAGCTAGATTAGCCTTTTAGAGCTTGGGTTCTGGTGCTGTTGAAGCATTGTGTGGTACACTGCATGGTATATTAAAAACAAATGGGCTTGCTATGCTACCTCCTCCTAGCTTTAAGCTGGGGCCGCCTCA…	AGAAGATTTTAATTAGGTAA	GTAAGCACCTTTTTGTGTGTTGACATAATTTTTTAAA	TTGCTGATGAACCCAATAAC		1323	1360	-10	27	-10	27	-10	27	#0D99B2	AA	2	AA	2	AA	2	37	0	2		DELETION	DELETION	false		true		true	dummy|DELETION|1323|1360|0	false	125	1163	1198	2523
43	0.00087041	dummy	dummy	m64106_230606_024419/35326528/ccs	false	subset	subset\subset64.fastq.gz	ART558	m64106_230606	false	ref_HNRNPA1	(2524 bp)	CAGGCCTTCAGCCGTTACACTTGCACAAGTTTTCATTGTCAAATACTTTTGTCTTATTGAGAAGAATTGTATTCTTGTAGGTGGTTATGGAGGAGGCGGCCCCGGTTACTCTGGAGGAAGCAGAGGCTATGGAAGTGGTGGACAGGGTTATGGAAACCAGGGCAGTGGCTATGGCGGGAGTGGCAGCTATGACAGCTATAACAACGGAGGCGGAGGCGGCTTTGGCGGTGGTAGTGGTAGGTATCCAGTGATCCAAGTACTTGGTGTGACAGCTAGATTAGCCTTTTAGAGCTTGGGTTCTGGTGCTGTTGAAGCATTGTGTGGTACACTGCATGGTATATTAAAAACAAATGGGCTTGCTATGCTACCTCCTCCTAGCTTTAAGCTGGGGCCGCCTCA…	AGAAGATTTTAATTAGGTAA	GTAAGCACCTTTTTGTGTGTTGACATAATTTTTTAAA	TTGCTGATGAACCCAATAAC		1323	1360	-10	27	-10	27	-10	27	#0D99B2	AA	2	AA	2	AA	2	37	0	2		DELETION	DELETION	false		true		true	dummy|DELETION|1323|1360|0	false	1220	1163	103	2523
39	0.000631518	dummy	dummy	m64106_230606_024419/7210146/ccs	false	subset	subset\subset50.fastq.gz	ART558	m64106_230606	false	ref_HNRNPA1	(2524 bp)	CAGGCCTTCAGCCGTTACACTTGCACAAGTTTTCATTGTCAAATACTTTTGTCTTATTGAGAAGAATTGTATTCTTGTAGGTGGTTATGGAGGAGGCGGCCCTGGTTACTCTGGAGGAAGCAGAGGCTATGGAAGTGGTGGACAGGGTTATGGAAACCAGGGCAGTGGCTATGGCGGGAGTGGCAGCTATGACAGCTATAACAACGGAGGCGGAGGCGGCTTTGGCGGTGGTAGTGGTAGGTATCCAGTGATCCAAGTACTTGGTGTGACAGCTAGATTAGCCTTTTAGAGCTTGGGTTCTGGTGCTGTTGAAGCATTGTGTGGTACACTGCATGGTATATTAAAAACAAATGGGCTTGCTATGCTACCTCCTCCTAGCTTTAAGCTGGGGCCGCCTCA…	AGAAGATTTTAATTAGGTAA	GTAAGCACCTTTTTGTGTGTTGACATAATTTTTTAAA	TTGCTGATGAACCCAATAAC	T	1323	1360	-10	27	-10	27	-10	27	grey		-1		-1		-1	37	1	0		DELINS	DELINS_<6	false		true		true	dummy|DELINS|1323|1360|T	false	125	1163	1198	2523
69	0.00137868	dummy	dummy	m64106_230606_024419/5769675/ccs	false	subset	subset\subset53.fastq.gz	D-I03	m64106_230606	false	ref_HNRNPA1	(2524 bp)	CAGGCCTTCAGCCGTTACACTTGCACAAGTTTTCATTGTCAAATACTTTTGTCTTATTGAGAAGAATTGTATTCTTGTAGGTGGTTATGGAGGAGGCGGCCCTGGTTACTCTGGAGGAAGCAGAGGCTATGGAAGTGGTGGACAGGGTTATGGAAACCAGGGCAGTGGCTATGGCGGGAGTGGCAGCTATGACAGCTATAACAACGGAGGCGGAGGCGGCTTTGGCGGTGGTAGTGGTAGGTATCCAGTGATCCAAGTACTTGGTGTGACAGCTAGATTAGCCTTTTAGAGCTTGGGTTCTGGTGCTGTTGAAGCATTGTGTGGTACACTGCATGGTATATTAAAAACAAATGGGCTTGCTATGCTACCTCCTCCTAGCTTTAAGCTGGGGCCGCCTCA…	CAGAAGATTTTAATTAGGTA	AGTAAGCACCTTTTTGTGTGTTGACATAATTTTTTAAA	TTGCTGATGAACCCAATAAC		1322	1360	-11	27	-11	27	-11	27	#6899D0	A	1	A	1	A	1	38	0	1		DELETION	DELETION	false		true		true	dummy|DELETION|1322|1360|0	false	1322	1163	0	2523
2	4.04842e-05	dummy	dummy	m64106_230606_024419/142607136/ccs	false	subset	subset\subset64.fastq.gz	ART558	m64106_230606	false	ref_HNRNPA1	(2524 bp)	CAGGCCTTCAGCCGTTACACTTGCACAAGTTTTCATTGTCAAATACTTTTGTCTTATTGAGAAGAATTGTATTCTTGTAGGTGGTTATGGAGGAGGCGGCCCCTGGTTACTCTGGAGGAAGCAGAGGCTATGGAAGTGGTGGACAGGGTTATGGAAACCAGGGCAGTGGCTATGGCGGGAGTGGCAGCTATGACAGCTATAACAACGGAGGCGGAGGCGGCTTTGGCGGTGGTAGTGGTAGGTATCCAGTGATCCAAGTACTTGGTGTGACAGCTAGATTAGCCTTTTAGAGCTTGGGTTCTGGTGCTGTTGAAGCATTGTGTGGTACACTGCATGGTATATTAAAAACAAATGGGCTTGCTATGCTACCTCCTCCTAGCTTTAAGCTGGGGCCGCCTC…	CAGAAGATTTTAATTAGGTA	AGTAAGCACCTTTTTGTGTGTTGACATAATTTTTTAAA	TTGCTGATGAACCCAATAAC		1322	1360	-11	27	-11	27	-11	27	#6899D0	A	1	A	1	A	1	38	0	1		DELETION	DELETION	false		true		true	dummy|DELETION|1322|1360|0	false	124	1163	1198	2523
2	4.04842e-05	dummy	dummy	m64106_230606_024419/39585702/ccs	false	subset	subset\subset64.fastq.gz	ART558	m64106_230606	false	ref_HNRNPA1	(2524 bp)	CAGGCCTTCAGCCGTTACACTTGCACAAGTTTTCATTGTCAAATACTTTTGTCTTATTGAGAAGAATTGTATTCTTGTAGGTGGTTATGGAGGAGGCGGCCCTGGTTACTCTGGAGGAAGCAGAGGCTATGGAAGTGGTGGACAGGGTTATGGAAACCAGGGCAGTGGCTATGGCGGGAGTGGCAGCTATGACAGCTATAACAACGGAGGCGGAGGCGGCTTTGGCGGTGGTAGTGGTAGGTATCCAGTGATCCAAGTACTTGGTGTGACAGCTAGATTAGCCTTTTAGAGCTTGGGTTCTGGTGCTGTTGAAGCATTGTGTGGTACACTGCATGGTATATTAAAAACAAATGGGCTTGCTATGCTACCTCCTCCTAGCTTTAAGCTGGGGCCGCCTCA…	GCAGAAGATTTTAATTAGGT	AAGTAAGCACCTTTTTGTGTGTTGACATAATTTTTTAAA	TTGCTGATGAACCCAATAAC		1321	1360	-12	27	-12	27	-12	27	#C9DDF2		0		0		0	39	0	0		DELETION	DELETION	false		true		false	dummy|DELETION|1321|1360|0	false	123	1163	1198	2523
30	0.000496065	dummy	dummy	m64106_230606_024419/2164142/ccs	false	subset	subset\subset46.fastq.gz	NHEJi	m64106_230606	false	ref_HNRNPA1	(2524 bp)	CAGGCCTTCAGCCGTTACACTTGCACAAGTTTTCATTGTCAAATACTTTTGTCTTATTGAGAAGAATTGTATTCTTGTAGGTGGTTATGGAGGAGGCGGCCCTGGTTACTCTGGAGGAAGCAGAGGCTATGGAAGTGGTGGACAGGGTTATGGAAACCAGGGCAGTGGCTATGGCGGGAGTGGCAGCTATGACAGCTATAACAACGGAGGCGGAGGCGGCTTTGGCGGTGGTAGTGGTAGGTATCCAGTGATCCAAGTACTTGGTGTGACAGCTAGATTAGCCTTTTAGAGCTTGGGTTCTGGTGCTGTTGAAGCATTGTGTGGTACACTGCATGGTATATTAAAAACAAATGGGCTTGCTATGCTACCTCCTCCTAGCTTTAAGCTGGGGCCGCCTCA…	GTGGCAGAAGATTTTAATTA	GGTAAGTAAGCACCTTTTTGTGTGTTGACATAATTTTTTAAA	TTGCTGATGAACCCAATAAC	CTTACCTAATAGCAATTTTTTAAT	1318	1360	-15	27	-15	27	-15	27	grey		-1		-1		-1	42	24	0		TINS	TINS	true		true		true	dummy|TINS|1318|1360|24	false	1318	1163	0	2523
56	0.00111623	dummy	dummy	m64106_230606_024419/657739/ccs	false	subset	subset\subset47.fastq.gz	NHEJi	m64106_230606	false	ref_HNRNPA1	(2524 bp)	CAGGCCTTCAGCCGTTACACTTGCACAAGTTTTCATTGTCAAATACTTTTGTCTTATTGAGAAGAATTGTATTCTTGTAGGTGGTTATGGAGGAGGCGGCCCTGGTTACTCTGGAGGAAGCAGAGGCTATGGAAGTGGTGGACAGGGTTATGGAAACCAGGGCAGTGGCTATGGCGGGAGTGGCAGCTATGACAGCTATAACAACGGAGGCGGAGGCGGCTTTGGCGGTGGTAGTGGTAGGTATCCAGTGATCCAAGTACTTGGTGTGACAGCTAGATTAGCCTTTTAGAGCTTGGGTTCTGGTGCTGTTGAAGCATTGTGTGGTACACTGCATGGTATATTAAAAACAAATGGGCTTGCTATGCTACCTCCTCCTAGCTTTAAGCTGGGGCCGCCTCA…	AGTGGCAGAAGATTTTAATT	AGGTAAGTAAGCACCTTTTTGTGTGTTGACATAATTTTTTAAA	TTGCTGATGAACCCAATAAC		1317	1360	-16	27	-16	27	-16	27	#C9DDF2		0		0		0	43	0	2		DELETION	DELETION	false		true		false	dummy|DELETION|1317|1360|0	false	119	1163	1198	2523
66	0.00106872	dummy	dummy	m64106_230606_024419/3148449/ccs	false	subset	subset\subset50.fastq.gz	ART558	m64106_230606	false	ref_HNRNPA1	(2524 bp)	CAGGCCTTCAGCCGTTACACTTGCACAAGTTTTCATTGTCAAATACTTTTGTCTTATTGAGAAGAATTGTATTCTTGTAGGTGGTTATGGAGGAGGCGGCCCTGGTTACTCTGGAGGAAGCAGAGGCTATGGAAGTGGTGGACAGGGTTATGGAAACCAGGGCAGTGGCTATGGCGGGAGTGGCAGCTATGACAGCTATAACAACGGAGGCGGAGGCGGCTTTGGCGGTGGTAGTGGTAGGTATCCAGTGATCCAAGTACTTGGTGTGACAGCTAGATTAGCCTTTTAGAGCTTGGGTTCTGGTGCTGTTGAAGCATTGTGTGGTACACTGCATGGTATATTAAAAACAAATGGGCTTGCTATGCTACCTCCTCCTAGCTTTAAGCTGGGGCCGCCTCA…	AGTGGCAGAAGATTTTAATT	AGGTAAGTAAGCACCTTTTTGTGTGTTGACATAATTTTTTAAA	TTGCTGATGAACCCAATAAC		1317	1360	-16	27	-16	27	-16	27	#C9DDF2		0		0		0	43	0	2		DELETION	DELETION	false		true		true	dummy|DELETION|1317|1360|0	false	1317	75	0	1435
64	0.00147404	dummy	dummy	m64106_230606_024419/2162939/ccs	false	subset	subset\subset52.fastq.gz	D-I03	m64106_230606	false	ref_HNRNPA1	(2524 bp)	CAGGCCTTCAGCCGTTACACTTGCACAAGTTTTCATTGTCAAATACTTTTGTCTTATTGAGAAGAATTGTATTCTTGTAGGTGGTTATGGAGGAGGCGGCCCTGGTTACTCTGGAGGAAGCAGAGGCTATGGAAGTGGTGGACAGGGTTATGGAAACCAGGGCAGTGGCTATGGCGGGAGTGGCAGCTATGACAGCTATAACAACGGAGGCGGAGGCGGCTTTGGCGGTGGTAGTGGTAGGTATCCAGTGATCCAAGTACTTGGTGTGACAGCTAGATTAGCCTTTTAGAGCTTGGGTTCTGGTGCTGTTGAAGCATTGTGTGGTACACTGCATGGTATATTAAAAACAAATGGGCTTGCTATGCTACCTCCTCCTAGCTTTAAGCTGGGGCCGCCTCA…	AGTGGCAGAAGATTTTAATT	AGGTAAGTAAGCACCTTTTTGTGTGTTGACATAATTTTTTAAA	TTGCTGATGAACCCAATAAC	GGG	1317	1360	-16	27	-16	27	-16	27	grey		-1		-1		-1	43	3	2		DELINS	DELINS_<6	false		true		true	dummy|DELINS|1317|1360|3	false	1317	1163	0	2523
25	0.00041997	dummy	dummy	m64106_230606_024419/7211615/ccs	false	subset	subset\subset48.fastq.gz	NHEJi	m64106_230606	false	ref_HNRNPA1	(2524 bp)	CAGGCCTTCAGCCGTTACACTTGCACAAGTTTTCATTGTCAAATACTTTTGTCTTATTGAGAAGAATTGTATTCTTGTAGGTGGTTATGGAGGAGGCGGCCCTGGTTACTCTGGAGGAAGCAGAGGCTATGGAAGTGGTGGACAGGGTTATGGAAACCAGGGCAGTGGCTATGGCGGGAGTGGCAGCTATGACAGCTATAACAACGGAGGCGGAGGCGGCTTTGGCGGTGGTAGTGGTAGGTATCCAGTGATCCAAGTACTTGGTGTGACAGCTAGATTAGCCTTTTAGAGCTTGGGTTCTGGTGCTGTTGAAGCATTGTGTGGTACACTGCATGGTATATTAAAAACAAATGGGCTTGCTATGCTACCTCCTCCTAGCTTTAAGCTGGGGCCGCCTCA…	GGCAGTGGCAGAAGATTTTA	ATTAGGTAAGTAAGCACCTTTTTGTGTGTTGACATAATTTTTTAAA	TTGCTGATGAACCCAATAAC		1314	1360	-19	27	-19	27	-19	27	#6899D0	A	1	A	1	A	1	46	0	2		DELETION	DELETION	false		true		true	dummy|DELETION|1314|1360|0	false	116	1163	1198	2523
95	0.00138555	dummy	dummy	m64106_230606_024419/104857611/ccs	false	subset	subset\subset49.fastq.gz	ART558	m64106_230606	false	ref_HNRNPA1	(2524 bp)	CAGGCCTTCAGCCGTTACACTTGCACAAGTTTTCATTGTCAAATACTTTTGTCTTATTGAGAAGAATTGTATTCTTGTAGGTGGTTATGGAGGAGGCGGCCCTGGTTACTCTGGAGGAAGCAGAGGCTATGGAAGTGGTGGACAGGGTTTATGGAAACCAGGGCAGTGGCTATGGCGGGAGTGGCAGCTATGACAGCTATAACAACGGAGGCGGAGGCGGCTTTGGCGGTGGTAGTGGTAGGTATCCAGTGATCCAAGTACTTGGTGTGACAGCTAGATTAGCCTTTTAGAGCTTGGGTTCTGGTGCTGTTGAAGCATTGTGTGGTACACTGCATGGTATATTAAAAACAAATGGGCTTGCTATGCTACCTCCTCCTAGCTTTAAGCTGGGGCCGCCTC…	GGCAGTGGCAGAAGATTTTA	ATTAGGTAAGTAAGCACCTTTTTGTGTGTTGACATAATTTTTTAAA	TTGCTGATGAACCCAATAAC		1314	1360	-19	27	-19	27	-19	27	#6899D0	A	1	A	1	A	1	46	0	2		DELETION	DELETION	false		true		false	dummy|DELETION|1314|1360|0	false	116	1163	1198	2523
51	0.00103235	dummy	dummy	m64106_230606_024419/919121/ccs	false	subset	subset\subset64.fastq.gz	ART558	m64106_230606	false	ref_HNRNPA1	(2524 bp)	CAGGCCTTCAGCCGTTACACTTGCACAAGTTTTCATTGTCAAATACTTTTGTCTTATTGAGAAGAATTGTATTCTTGTAGGTGGTTATGGAGGAGGCGGCCCTGGTTACTCTGGAGGAAGCAGAGGCTATGGAAGTGGTGGACAGGGTTATGGAAACCAGGGCAGTGGCTATGGCGGGAGTGGCAGCTATGACAGCTATAACAACGGAGGCGGAGGCGGCTTTGGCGGTGGTAGTGGTAGGTATCCAGTGATCCAAGTACTTGGTGTGACAGCTAGATTAGCCTTTTAGAGCTTGGGTTCTGGTGCTGTTGAAGCATTGTGTGGTACACTGCATGGTATATTAAAAACAAATGGGCTTGCTATGCTACCTCCTCCTAGCTTTAAGCTGGGGCCGCCTCA…	GGCAGTGGCAGAAGATTTTA	ATTAGGTAAGTAAGCACCTTTTTGTGTGTTGACATAATTTTTTAAA	TTGCTGATGAACCCAATAAC		1314	1360	-19	27	-19	27	-19	27	#6899D0	A	1	A	1	A	1	46	0	2		DELETION	DELETION	false		true		true	dummy|DELETION|1314|1360|0	false	1314	1163	0	2523
53	0.000772989	dummy	dummy	m64106_230606_024419/1115982/ccs	false	subset	subset\subset49.fastq.gz	ART558	m64106_230606	false	ref_HNRNPA1	(2524 bp)	CAGGCCTTCAGCCGTTACACTTGCACAAGTTTTCATTGTCAAATACTTTTGTCTTATTGAGAAGAATTGTATTCTTGTAGGTGGTTATGGAGGAGGCGGCCCTGGTTACTCTGGAGGAAGCAGAGGCTATGGAAGTGGTGGACAGGGTTATGGAAACCAGGGCAGTGGCTATGGCGGGAGTGGCAGCTATGACAGCTATAACAACGGAGGCGGAGGCGGCTTTGGCGGTGGTAGTGGTAGGTATCCAGTGATCCAAGTACTTGGTGTGACAGCTAGATTAGCCTTTTAGAGCTTGGGTTCTGGTGCTGTTGAAGCATTGTGTGGTACACTGCATGGTATATTAAAAACAAATGGGCTTGCTATGCTACCTCCTCCTAGCTTTAAGCTGGGGCCGCCTCA…	CTATGGCAGTGGCAGAAGAT	TTTAATTAGGTAAGTAAGCACCTTTTTGTGTGTTGACATAATTTTTTAAA	TTGCTGATGAACCCAATAAC	G	1310	1360	-23	27	-23	27	-23	27	grey		-1		-1		-1	50	1	2		DELINS	DELINS_<6	false		true		false	dummy|DELINS|1310|1360|G	false	1310	1163	0	2523
25	0.00041997	dummy	dummy	m64106_230606_024419/67499/ccs	false	subset	subset\subset48.fastq.gz	NHEJi	m64106_230606	false	ref_HNRNPA1	(2524 bp)	CAGGCCTTCAGCCTTTACACTTGCACAAGTTTTCATTGTCAAATACTTTTGTCTTATTGAGAAGAATTGTATTCTTGTAGGTGGTTATGGAGGAGGCGGCCCTGGTTACTCTGGAGGAAGCAGAGGCTATGGAAGTGGTGGACAGGGTTATGGAAACCAGGGCAGTGGCTATGGCGGGAGTGGCAGCTATGACAGCTATAACAACGGAGGCGGAGGCGGCTTTGGCGGTGGTAGTGGTAGGTATCCAGTGATCCAAGTACTTGGTGTGACAGCTAGATTAGCCTTTTAGAGCTTGGGTTCTGGTGCTGTTGAAGCATTGTGTGGTACACTGCATGGTATATTAAAAACAAATGGGCTTGCTATGCTACCTCCTCCTAGCTTTAAGCTGGGGCCGCCTCA…	ATTTTAATTAGGTAAGTAAG	CACCTTTTTGTGTGTTGACATAATTTTTTAA	ATTGCTGATGAACCCAATAA	ATAGTAAAAATTATATCCAAGTTTTAAAAACTC	1328	1359	-5	26	-5	26	-5	26	grey		-1		-1		-1	31	33	2		DELINS	DELINS_FLANKINSERT_RC	false		true		true	dummy|DELINS|1328|1359|33	false	130	1164	1198	2523
275	0.00548147	dummy	dummy	m64106_230606_024419/132171/ccs	false	subset	subset\subset47.fastq.gz	NHEJi	m64106_230606	false	ref_HNRNPA1	(2524 bp)	CAGGCCTTCAGCCGTTACACTTGCACAAGTTTTCATTGTCAAATACTTTTGTCTTATTGAGAAGAATTGTATTCTTGTAGGTGGTTATGGAGGAGGCGGCCCTGGTTACTCTGGAGGAAGCAGAGGCTATGGAAGTGGTGGACAGGGTTATGGAAACCAGGGCAGTGGCTATGGCGGGAGTGGCAGCTATGACAGCTATAACAACGGAGGCGGAGGCGGCTTTGGCGGTGGTAGTGGTAGGTATCCAGTGATCCAAGTACTTGGTGTGACAGCTAGATTAGCCTTTTAGAGCTTGGGTTCTGGTGCTGTTGAAGCATTGTGTGGTACACTGCATGGTATATTAAAAACAAATGGGCTTGCTATGCTACCTCCTCCTAGCTTTAAGCTGGGGCCGCCTCA…	GATTTTAATTAGGTAAGTAA	GCACCTTTTTGTGTGTTGACATAATTTTTTAA	ATTGCTGATGAACCCAATAA		1327	1359	-6	26	-6	26	-6	26	#054E61	TAA	3	TAA	3	TAA	3	32	0	1		DELETION	DELETION	false		true		false	dummy|DELETION|1327|1359|0	false	1327	1164	0	2523
188	0.00315818	dummy	dummy	m64106_230606_024419/6685478/ccs	false	subset	subset\subset48.fastq.gz	NHEJi	m64106_230606	false	ref_HNRNPA1	(2524 bp)	CAGGCCTTCAGCCGTTACACTTGCACAAGTTTTCATTGTCAAATACTTTTGTCTTATTGAGAAGAATTGTATTCTTGTAGGTGGTTATGGAGGAGGCGGCCCTGGTTACTCTGGAGGAAGCAGAGGCTATGGAAGTGGTGGACAGGGTTATGGAAACCAGGGCAGTGGCTATGGCGGGAGTGGCAGCTATGACAGCTATAACAACGGAGGCGGAGGCGGCTTTGGCGGTGGTAGTGGTAGGTATCCAGTGATCCAAGTACTTGGTGTGACAGCTAGATTAGCCTTTTAGAGCTTGGGTTCTGGTGCTGTTGAAGCATTGTGTGGTACACTGCATGGTATATTAAAAACAAATGGGCTTGCTATGCTACCTCCTCCTAGCTTTAAGCTGGGGCCGCCTCA…	GATTTTAATTAGGTAAGTAA	GCACCTTTTTGTGTGTTGACATAATTTTTTAA	ATTGCTGATGAACCCAATAA		1327	1359	-6	26	-6	26	-6	26	#054E61	TAA	3	TAA	3	TAA	3	32	0	1		DELETION	DELETION	false		true		true	dummy|DELETION|1327|1359|0	false	1327	1164	0	2523
55	0.000890602	dummy	dummy	m64106_230606_024419/199327/ccs	false	subset	subset\subset50.fastq.gz	ART558	m64106_230606	false	ref_HNRNPA1	(2524 bp)	CAGGCCTTCAGCCGTTACACTTGCACAAGTTTTCATTGTCAAATACTTTTGTCTTATTGAGAAGAATTGTATTCTTGTAGGTGGTTATGGAGGAGGCGGCCCTGGTTACTCTGGAGGAAGCAGAGGCTATGGAAGTGGTGGACAGGGTTATGGAAACCAGGGCAGTGGCTATGGCGGGAGTGGCAGCTATGACAGCTATAACAACGGAGGCGGAGGCGGCTTTGGCGGTGGTAGTGGTAGGTATCCAGTGATCCAAGTACTTGGTGTGACAGCTAGATTAGCCTTTTAGAGCTTGGGTTCTGGTGCTGTTGAAGCATTGTGTGGTACACTGCATGGTATATTAAAAACAAATGGGCTTGCTATGCTACCTCCTCCTAGCTTTAAGCTGGGGCCGCCTCA…	GATTTTAATTAGGTAAGTAA	GCACCTTTTTGTGTGTTGACATAATTTTTTAA	ATTGCTGATGAACCCAATAA		1327	1359	-6	26	-6	26	-6	26	#054E61	TAA	3	TAA	3	TAA	3	32	0	1		DELETION	DELETION	false		true		true	dummy|DELETION|1327|1359|0	false	27	1164	1300	2523
190	0.00437607	dummy	dummy	m64106_230606_024419/2689408/ccs	false	subset	subset\subset52.fastq.gz	D-I03	m64106_230606	false	ref_HNRNPA1	(2524 bp)	CAGGCCTTCAGCCGTTACACTTGCACAAGTTTTCATTGTCAAATACTTTTGTCTTATTGAGAAGAATTGTATTCTTGTAGGTGGTTATGGAGGAGGCGGCCCTGGTTACTCTGGAGGAAGCAGAGGCTATGGAAGTGGTGGACAGGGTTATGGAAACCAGGGCAGTGGCTATGGCGGGAGTGGCAGCTATGACAGCTATAACAACGGAGGCGGAGGCGGCTTTGGCGGTGGTAGTGGTAGGTATCCAGTGATCCAAGTACTTGGTGTGACAGCTAGATTAGCCTTTTAGAGCTTGGGTTCTGGTGCTGTTGAAGCATTGTGTGGTACACTGCATGGTATATTAAAAACAAATGGGCTTGCTATGCTACCTCCTCCTAGCTTTAAGCTGGGGCCGCCTCA…	GATTTTAATTAGGTAAGTAA	GCACCTTTTTGTGTGTTGACATAATTTTTTAA	ATTGCTGATGAACCCAATAA		1327	1359	-6	26	-6	26	-6	26	#054E61	TAA	3	TAA	3	TAA	3	32	0	1		DELETION	DELETION	false		true		true	dummy|DELETION|1327|1359|0	false	1327	1164	0	2523
30	0.000599425	dummy	dummy	m64106_230606_024419/6226561/ccs	false	subset	subset\subset53.fastq.gz	D-I03	m64106_230606	false	ref_HNRNPA1	(2524 bp)	CAGGCCTTCAGCCGTTACACTTGCACAAGTTTTCATTGTCAAATACTTTTGTCTTATTGAGAAGAATTGTATTCTTGTAGGTGGTTATGGAGGAGGCGGCCCTGGTTACTCTGGAGGAAGCAGAGGCTATGGAAGTGGTGGACAGGGTTATGGAAACCAGGGCAGTGGCTATGGCGGGAGTGGCAGCTATGACAGCTATAACAACGGAGGCGGAGGCGGCTTTGGCGGTGGTAGTGGTAGGTATCCAGTTATCCAAGTACTTGGTGTGACAGCTAGATTAGCCTTTTAGAGCTTGGGTTCTGGTGCTGTTGAAGCATTGTGTGGTACACTGCATGGTATATTAAAAACAAATGGGCTTGCTATGCTACCTCCTCCTAGCTTTAAGCTGGGGCCGCCTCA…	GATTTTAATTAGGTAAGTAA	GCACCTTTTTGTGTGTTGACATAATTTTTTAA	ATTGCTGATGAACCCAATAA		1327	1359	-6	26	-6	26	-6	26	#054E61	TAA	3	TAA	3	TAA	3	32	0	1		DELETION	DELETION	false		true		false	dummy|DELETION|1327|1359|0	false	129	1164	1198	2523
36	0.00101448	dummy	dummy	m64106_230606_024419/9896105/ccs	false	subset	subset\subset54.fastq.gz	D-I03	m64106_230606	false	ref_HNRNPA1	(2524 bp)	CAGGCCTTCAGCCGTTACACTTGCACAAGTTTTCATTGTCAAATACTTTTGTCTTATTGAGAAGAATTGTATTCTTGTAGGTGGTTATGGAGGAGGCGGCCCTGGTTACTCTGGAGGAAGCAGAGGCTATGGAAGTGGTGGACAGGGTTATGGAAACCAGGGCAGTGGCTATGGCGGGAGTGGCAGCTATGACAGCTATAACAACGGAGGCGGAGGCGGCTTTGGCGGTGGTAGTGGTAGGTATCCAGTGATCCAAGTACTTGGTGTGACAGCTAGATTAGCCTTTTAGAGCTTGGGTTCTGGTGCTGTTGAAGCATTGTGTGGTACACTGCATGGTATATTAAAAACAAATGGGCTTGCTATGCTACCTCCTCCTAGCTTTAAGCTGGGGCCGCCTCA…	GATTTTAATTAGGTAAGTAA	GCACCTTTTTGTGTGTTGACATAATTTTTTAA	ATTGCTGATGAACCCAATAA		1327	1359	-6	26	-6	26	-6	26	#054E61	TAA	3	TAA	3	TAA	3	32	0	1		DELETION	DELETION	false		true		false	dummy|DELETION|1327|1359|0	false	1327	1164	0	2523
46	0.000931136	dummy	dummy	m64106_230606_024419/22743455/ccs	false	subset	subset\subset64.fastq.gz	ART558	m64106_230606	false	ref_HNRNPA1	(2524 bp)	CAGGCCTTCAGCCGTTACACTTGCACAAGTTTTCATTGTCAAATACTTTTGTCTTATTGAGAAGAATTGTATTCTTGTAGGTGGTTATGGAGGAGGCGGCCCTGGTTACTCTGGAGGAAGCAGAGGCTATGGAAGTGGTGGACAGGGTTATGGAAACCAGGGCAGTGGCTATGGCGGGAGTGGCAGCTATGACAGCTATAACAACGGAGGCGGAGGCGGCTTTGGCGGTGGTAGTGGTAGGTATCCAGTGATCCAAGTACTTGGTGTGACAGCTAGATTAGCCTTTTAGAGCTTGGGTTCTGGTGCTGTTGAAGCATTGTGTGGTACACTGCATGGTATATTAAAAACAAATGGGCTTGCTATGCTACCTCCTCCTAGCTTTAAGCTGGGGCCGCCTCA…	GATTTTAATTAGGTAAGTAA	GCACCTTTTTGTGTGTTGACATAATTTTTTAA	ATTGCTGATGAACCCAATAA		1327	1359	-6	26	-6	26	-6	26	#054E61	TAA	3	TAA	3	TAA	3	32	0	1		DELETION	DELETION	false		true		true	dummy|DELETION|1327|1359|0	false	1327	1164	0	2523
228	0.00377009	dummy	dummy	m64106_230606_024419/9700370/ccs	false	subset	subset\subset46.fastq.gz	NHEJi	m64106_230606	false	ref_HNRNPA1	(2524 bp)	CAGGCCTTCAGCCGTTACACTTGCACAAGTTTTCATTGTCAAATACTTTTGTCTTATTGAGAAGAATTGTATTCTTGTAGGTGGTTATGGAGGAGGCGGCCCTGGTTACTCTGGAGGAAGCAGAGGCTATGGAAGTGGTGGACAGGGTTATGGAAACCAGGGCAGTGGCTATGGCGGGAGTGGCAGCTATGACAGCTATAACAACGGAGGCGGAGGCGGCTTTGGCGGTGGTAGTGGTAGGTATCCAGTGATCCAAGTACTTGGTGTGACAGCTAGATTAGCCTTTTAGAGCTTGGGTTCTGGTGCTGTTGAAGCATTGTGTGGTACACTGCATGGTATATTAAAAACAAATGGGCTTGCTATGCTACCTCCTCCTAGCTTTAAGCTGGGGCCGCCTCA…	AGAAGATTTTAATTAGGTAA	GTAAGCACCTTTTTGTGTGTTGACATAATTTTTTAA	ATTGCTGATGAACCCAATAA		1323	1359	-10	26	-10	26	-10	26	#054E61	TAA	3	TAA	3	TAA	3	36	0	0		DELETION	DELETION	false		true		true	dummy|DELETION|1323|1359|0	false	1323	1164	0	2523
157	0.00312942	dummy	dummy	m64106_230606_024419/13370341/ccs	false	subset	subset\subset47.fastq.gz	NHEJi	m64106_230606	false	ref_HNRNPA1	(2524 bp)	CAGGCCTTCAGCCGTTACACTTGCACAAGTTTTCATTGTCAAATACTTTTGTCTTATTGAGAAGAATTGTATTCTTGTAGGTGGTTATGGAGGAGGCGGCCCTGGTTACTCTGGAGGAAGCAGAGGCTATGGAAGTGGTGGACAGGGTTATGGAAACCAGGGCAGTGGCTATGGCGGGAGTGGCAGCTATGACAGCTATAACAACGGAGGCGGAGGCGGCTTTGGCGGTGGTAGTGGTAGGTATCCAGTGATCCAAGTACTTGGTGTGACAGCTAGATTAGCCTTTTAGAGCTTGGGTTCTGGTGCTGTTGAAGCATTGTGTGGTACACTGCATGGTATATTAAAAACAAATGGGCTTGCTATGCTACCTCCTCCTAGCTTTAAGCTGGGGCCGCCTCA…	AGAAGATTTTAATTAGGTAA	GTAAGCACCTTTTTGTGTGTTGACATAATTTTTTAA	ATTGCTGATGAACCCAATAA		1323	1359	-10	26	-10	26	-10	26	#054E61	TAA	3	TAA	3	TAA	3	36	0	0		DELETION	DELETION	false		true		false	dummy|DELETION|1323|1359|0	false	1323	1164	0	2523
329	0.00552681	dummy	dummy	m64106_230606_024419/133072/ccs	false	subset	subset\subset48.fastq.gz	NHEJi	m64106_230606	false	ref_HNRNPA1	(2524 bp)	CAGGCCTTCAGCCGTTACACTTGCACAAGTTTTCATTGTCAAATACTTTTGTCTTATTGAGAAGAATTGTATTCTTGTAGGTGGTTATGGAGGAGGCGGCCCTGGTTACTCTGGAGGAAGCAGAGGCTATGGAAGTGGTGGACAGGGTTATGGAAACCAGGGCAGTGGCTATGGCGGGAGTGGCAGCTATGACAGCTATAACAACGGAGGCGGAGGCGGCTTTGGCGGTGGTAGTGGTAGGTATCCAGTGATCCAAGTACTTGGTGTGACAGCTAGATTAGCCTTTTAGAGCTTGGGTTCTGGTGCTGTTGAAGCATTGTGTGGTACACTGCATGGTATATTAAAAACAAATGGGCTTGCTATGCTACCTCCTCCTAGCTTTAAGCTGGGGCCGCCTCA…	AGAAGATTTTAATTAGGTAA	GTAAGCACCTTTTTGTGTGTTGACATAATTTTTTAA	ATTGCTGATGAACCCAATAA		1323	1359	-10	26	-10	26	-10	26	#054E61	TAA	3	TAA	3	TAA	3	36	0	0		DELETION	DELETION	false		true		true	dummy|DELETION|1323|1359|0	false	1323	1164	0	2523
209	0.0030482	dummy	dummy	m64106_230606_024419/198845/ccs	false	subset	subset\subset49.fastq.gz	ART558	m64106_230606	false	ref_HNRNPA1	(2524 bp)	CAGGCCTTCAGCCGTTACACTTGCACAAGTTTTCATTGTCAAATACTTTTGTCTTATTGAGAAGAATTGTATTCTTGTAGGTGGTTATGGAGGAGGCGGCCCTGGTTACTCTGGAGGAAGCAGAGGCTATGGAAGTGGTGGACAGGGTTATGGAAACCAGGGCAGTGGCTATGGCGGGAGTGGCAGCTATGACAGCTATAACAACGGAGGCGGAGGCGGCTTTGGCGGTGGTAGTGGTAGGTATCCAGTGATCCAAGTACTTGGTGTGACAGCTAGATTAGCCTTTTAGAGCTTGGGTTCTGGTGCTGTTGAAGCATTGTGTGGTACACTGCATGGTATATTAAAAACAAATGGGCTTGCTATGCTACCTCCTCCTAGCTTTAAGCTGGGGCCGCCTCA…	AGAAGATTTTAATTAGGTAA	GTAAGCACCTTTTTGTGTGTTGACATAATTTTTTAA	ATTGCTGATGAACCCAATAA		1323	1359	-10	26	-10	26	-10	26	#054E61	TAA	3	TAA	3	TAA	3	36	0	0		DELETION	DELETION	false		true		true	dummy|DELETION|1323|1359|0	false	1323	1164	0	2523
97	0.0015707	dummy	dummy	m64106_230606_024419/920198/ccs	false	subset	subset\subset50.fastq.gz	ART558	m64106_230606	false	ref_HNRNPA1	(2524 bp)	CAGGCCTTCAGCCGTTACACTTGCACAAGTTTTCATTGTCAAATACTTTTGTCTTATTGAGAAGAATTGTATTCTTGTAGGTGGTTATGGAGGAGGCGGCCCTGGTTACTCTGGAGGAAGCAGAGGCTATGGAAGTGGTGGACAGGGTTATGGAAACCAGGGCAGTGGCTATGGCGGGAGTGGCAGCTATGACAGCTATAACAACGGAGGCGGAGGCGGCTTTGGCGGTGGTAGTGGTAGGTATCCAGTGATCCAAGTACTTGGTGTGACAGCTAGATTAGCCTTTTAGAGCTTGGGTTCTGGTGCTGTTGAAGCATTGTGTGGTACACTGCATGGTATATTAAAAACAAATGGGCTTGCTATGCTACCTCCTCCTAGCTTTAAGCTGGGGCCGCCTCA…	AGAAGATTTTAATTAGGTAA	GTAAGCACCTTTTTGTGTGTTGACATAATTTTTTAA	ATTGCTGATGAACCCAATAA		1323	1359	-10	26	-10	26	-10	26	#054E61	TAA	3	TAA	3	TAA	3	36	0	0		DELETION	DELETION	false		true		true	dummy|DELETION|1323|1359|0	false	125	1164	1198	2523
189	0.00435303	dummy	dummy	m64106_230606_024419/1376455/ccs	false	subset	subset\subset52.fastq.gz	D-I03	m64106_230606	false	ref_HNRNPA1	(2524 bp)	CAGGCCTTCAGCCGTTACACTTGCACAAGTTTTCATTGTCAAATACTTTTGTCTTATTGAGAAGAATTGTATTCTTGTAGGTGGTTATGGAGGAGGCGGCCCTGGTTACTCTGGAGGAAGCAGAGGCTATGGAAGTGGTGGACAGGGTTATGGAAACCAGGGCAGTGGCTATGGCGGGAGTGGCAGCTATGACAGCTATAACAACGGAGGCGGAGGCGGCTTTGGCGGTGGTAGTGGTAGGTATCCAGTGATCCAAGTACTTGGTGTGACAGCTAGATTAGCCTTTTAGAGCTTGGGTTCTGGTGCTGTTGAAGCATTGTGTGGTACACTGCATGGTATATTAAAAACAAATGGGCTTGCTATGCTACCTCCTCCTAGCTTTAAGCTGGGGCCGCCTCA…	AGAAGATTTTAATTAGGTAA	GTAAGCACCTTTTTGTGTGTTGACATAATTTTTTAA	ATTGCTGATGAACCCAATAA		1323	1359	-10	26	-10	26	-10	26	#054E61	TAA	3	TAA	3	TAA	3	36	0	0		DELETION	DELETION	false		true		true	dummy|DELETION|1323|1359|0	false	1323	1164	0	2523
66	0.00131873	dummy	dummy	m64106_230606_024419/6161196/ccs	false	subset	subset\subset53.fastq.gz	D-I03	m64106_230606	false	ref_HNRNPA1	(2524 bp)	CAGGCCTTCAGCCGTTACACTTGCACAAGTTTTCATTGTCAAATACTTTTGTCTTATTGAGAAGAATTGTATTCTTGTAGGTGGTTATGGAGGGAGGCGGCCCTGGTTACTCTGGAGGAAGCAGAGGCTATGGAAGTGGTGGACAGGGTTATGGAAACCAGGGCAGTGGCTATGGCGGGAGTGGCAGCTATGACAGCTATAACAACGGAGGCGGAGGCGGCTTTGGCGGTGGTAGTGGTAGGTATCCAGTGATCCAAGTACTTGGTGTGACAGCTAGATTAGCCTTTTAGAGCTTGGGTTCTGGTGCTGTTGAAGCATTGTGTGGTACACTGCATGGTATATTAAAAACAAATGGGCTTGCTATGCTACCTCCTCCTAGCTTTAAGCTGGGGCCGCCTC…	AGAAGATTTTAATTAGGTAA	GTAAGCACCTTTTTGTGTGTTGACATAATTTTTTAA	ATTGCTGATGAACCCAATAA		1323	1359	-10	26	-10	26	-10	26	#054E61	TAA	3	TAA	3	TAA	3	36	0	0		DELETION	DELETION	false		true		false	dummy|DELETION|1323|1359|0	false	125	1164	1198	2523
129	0.00363524	dummy	dummy	m64106_230606_024419/2754724/ccs	false	subset	subset\subset54.fastq.gz	D-I03	m64106_230606	false	ref_HNRNPA1	(2524 bp)	CAGGCCTTCAGCCGTTACACTTGCACAAGTTTTCATTGTCAAATACTTTTGTCTTATTGAGAAGAATTGTATTCTTGTAGGTGGTTATGGAGGAGGCGGCCCTGGTTACTCTGGAGGAAGCAGAGGCTATGGAAGTGGTGGACAGGGTTATGGAAACCAGGGCAGTGGCTATGGCGGGAGTGGCAGCTATGACAGCTATAACAACGGAGGCGGAGGCGGCTTTGGCGGTGGTAGTGGTAGGTATCCAGTGATCCAAGTACTTGGTGTGACAGCTAGATTAGCCTTTTAGAGCTTGGGTTCTGGTGCTGTTGAAGCATTGTGTGGTACACTGCATGGTATATTAAAAACAAATGGGCTTGCTATGCTACCTCCTCCTAGCTTTAAGCTGGGGCCGCCTCA…	AGAAGATTTTAATTAGGTAA	GTAAGCACCTTTTTGTGTGTTGACATAATTTTTTAA	ATTGCTGATGAACCCAATAA		1323	1359	-10	26	-10	26	-10	26	#054E61	TAA	3	TAA	3	TAA	3	36	0	0		DELETION	DELETION	false		true		false	dummy|DELETION|1323|1359|0	false	1323	1164	0	2523
71	0.00143719	dummy	dummy	m64106_230606_024419/30148212/ccs	false	subset	subset\subset64.fastq.gz	ART558	m64106_230606	false	ref_HNRNPA1	(2524 bp)	CAGGCCTTCAGCCGTTACACTTGCACAAGTTTTCATTGTCAAATACTTTTGTCTTATTGAGAAGAATTGTATTCTTGTAGGTGGTTATGGAGGAGGCGGCCCTGGTTACTCTGGAGGAAGCAGAGGCTATGGAAGTGGTGGACAGGGTTATGGAAACCAGGGCAGTGGCTATGGCGGGAGTGGCAGCTATGACAGCTATAACAACGGAGGCGGAGGCGGCTTTGGCGGTGGTAGTGGTAGGTATCCAGTGATCCAAGTACTTGGTGTGACAGCTAGATTAGCCTTTTAGAGCTTGGGTTCTGGTGCTGTTGAAGCATTGTGTGGTACACTGCATGGTATATTAAAAACAAATGGGCTTGCTATGCTACCTCCTCCTAGCTTTAAGCTGGGGCCGCCTCA…	AGAAGATTTTAATTAGGTAA	GTAAGCACCTTTTTGTGTGTTGACATAATTTTTTAA	ATTGCTGATGAACCCAATAA		1323	1359	-10	26	-10	26	-10	26	#054E61	TAA	3	TAA	3	TAA	3	36	0	0		DELETION	DELETION	false		true		false	dummy|DELETION|1323|1359|0	false	1323	1164	0	2523
40	0.000661419	dummy	dummy	m64106_230606_024419/30148924/ccs	false	subset	subset\subset46.fastq.gz	NHEJi	m64106_230606	false	ref_HNRNPA1	(2524 bp)	CAGGCCTTCAGCCGTTACACTTGCACAAGTTTTCATTGTCAAATACTTTTGTCTTATTGAGAAGAATTGTATTCTTGTAGGTGGTTATGGAGGAGGCGGCCCTGGTTACTCTGGAGGAAGCAGAGGCTATGGAAGTGGTGGACAGGGTTATGGAAACCAGGGCAGTGGCTATGGCGGGAGTGGCAGCTATGACAGCTATAACAACGGAGGCGGAGGCGGCTTTGGCGGTGGTAGTGGTAGGTATCCAGTGATCCAAGTACTTGGTGTGACAGCTAGATTAGCCTTTTAGAGCTTGGGTTCTGGTGCTGTTGAAGCATTGTGTGGTACACTGCATGGTATATTAAAAACAAATGGGCTTGCTATGCTACCTCCTCCTAGCTTTAAGCTGGGGCCGCCTCA…	GGCAGAAGATTTTAATTAGG	TAAGTAAGCACCTTTTTGTGTGTTGACATAATTTTTTAA	ATTGCTGATGAACCCAATAA		1320	1359	-13	26	-13	26	-13	26	#C9DDF2		0		0		0	39	0	0		DELETION	DELETION	false		true		false	dummy|DELETION|1320|1359|0	false	1320	1164	0	2523
548	0.00906145	dummy	dummy	m64106_230606_024419/461056/ccs	false	subset	subset\subset46.fastq.gz	NHEJi	m64106_230606	false	ref_HNRNPA1	(2524 bp)	CAGGCCTTCAGCCGTTACACTTGCACAAGTTTTCATTGTCAAATACTTTTGTCTTATTGAGAAGAATTGTATTCTTGTAGGTGGTTATGGAGGAGGCGGCCCTGGTTACTCTGGAGGAAGCAGAGGCTATGGAAGTGGTGGACAGGGTTATGGAAACCAGGGCAGTGGCTATGGCGGGAGTGGCAGCTATGACAGCTATAACAACGGAGGCGGAGGCGGCTTTGGCGGTGGTAGTGGTAGGTATCCAGTGATCCAAGTACTTGGTGTGACAGCTAGATTAGCCTTTTAGAGCTTGGGTTCTGGTGCTGTTGAAGCATTGTGTGGTACACTGCATGGTATATTAAAAACAAATGGGCTTGCTATGCTACCTCCTCCTAGCTTTAAGCTGGGGCCGCCTCA…	GCAGTGGCAGAAGATTTTAA	TTAGGTAAGTAAGCACCTTTTTGTGTGTTGACATAATTTTTTAA	ATTGCTGATGAACCCAATAA		1315	1359	-18	26	-18	26	-18	26	#054E61	TTTTAA	6	TTTTAA	6	TTTTAA	6	44	0	1		DELETION	DELETION	false		true		true	dummy|DELETION|1315|1359|0	false	1315	1164	0	2523
471	0.00938827	dummy	dummy	m64106_230606_024419/133154/ccs	false	subset	subset\subset47.fastq.gz	NHEJi	m64106_230606	false	ref_HNRNPA1	(2524 bp)	CAGGCCTTCAGCCGTTACACTTGCACAAGTTTTCATTGTCAAATACTTTTGTCTTATTGAGAAGAATTGTATTCTTGTAGGTGGTTATGGAGGAGGCGGCCCTGGTTACTCTGGAGGAAGCAGAGGCTATGGAAGTGGTGGACAGGGTTATGGAAACCAGGGCAGTGGCTATGGCGGGAGTGGCAGCTATGACAGCTATAACAACGGAGGCGGAGGCGGCTTTGGCGGTGGTAGTGGTAGGTATCCAGTGATCCAAGTACTTGGTGTGACAGCTAGATTAGCCTTTTAGAGCTTGGGTTCTGGTGCTGTTGAAGCATTGTGTGGTACACTGCATGGTATATTAAAAACAAATGGGCTTGCTATGCTACCTCCTCCTAGCTTTAAGCTGGGGCCGCCTCA…	GCAGTGGCAGAAGATTTTAA	TTAGGTAAGTAAGCACCTTTTTGTGTGTTGACATAATTTTTTAA	ATTGCTGATGAACCCAATAA		1315	1359	-18	26	-18	26	-18	26	#054E61	TTTTAA	6	TTTTAA	6	TTTTAA	6	44	0	1		DELETION	DELETION	false		true		true	dummy|DELETION|1315|1359|0	false	1315	1164	0	2523
628	0.0105497	dummy	dummy	m64106_230606_024419/788899/ccs	false	subset	subset\subset48.fastq.gz	NHEJi	m64106_230606	false	ref_HNRNPA1	(2524 bp)	CAGGCCTTCAGCCGTTACACTTGCACAAGTTTTCATTGTCAAATACTTTTGTCTTATTGAGAAGAATTGTATTCTTGTAGGTGGTTATGGAGGAGGCGGCCCTGGTTACTCTGGAGGAAGCAGAGGCTATGGAAGTGGTGGACAGGGTTATGGAAACCAGGGCAGTGGCTATGGCGGGAGTGGCAGCTATGACAGCTATAACAACGGAGGCGGAGGCGGCTTTGGCGGTGGTAGTGGTAGGTATCCAGTGATCCAAGTACTTGGTGTGACAGCTAGATTAGCCTTTTAGAGCTTGGGTTCTGGTGCTGTTGAAGCATTGTGTGGTACACTGCATGGTATATTAAAAACAAATGGGCTTGCTATGCTACCTCCTCCTAGCTTTAAGCTGGGGCCGCCTCA…	GCAGTGGCAGAAGATTTTAA	TTAGGTAAGTAAGCACCTTTTTGTGTGTTGACATAATTTTTTAA	ATTGCTGATGAACCCAATAA		1315	1359	-18	26	-18	26	-18	26	#054E61	TTTTAA	6	TTTTAA	6	TTTTAA	6	44	0	1		DELETION	DELETION	false		true		true	dummy|DELETION|1315|1359|0	false	1315	1164	0	2523
945	0.0137825	dummy	dummy	m64106_230606_024419/66942/ccs	false	subset	subset\subset49.fastq.gz	ART558	m64106_230606	false	ref_HNRNPA1	(2524 bp)	CAGGCCTTCAGCCGTTACACTTGCACAAGTTTTCATTGTCAAATACTTTTGTCTTATTGAGAAGAATTGTATTCTTGTAGGTGGTTATGGAGGAGGCGGCCCTGGTTACTCTGGAGGAAGCAGAGGCTATGGAAGTGGTGGACAGGGTTATGGAAACCAGGGCAGTGGCTATGGCGGGAGTGGCAGCTATGACAGCTATAACAACGGAGGCGGAGGCGGCTTTGGCGGTGGTAGTGGTAGGTATCCAGTGATCCAAGTACTTGGTGTGACAGCTAGATTAGCCTTTTAGAGCTTGGGTTCTGGTGCTGTTGAAGCATTGTGTGGTACACTGCATGGTATATTAAAAACAAATGGGCTTGCTATGCTACCTCCTCCTAGCTTTAAGCTGGGGCCGCCTCA…	GCAGTGGCAGAAGATTTTAA	TTAGGTAAGTAAGCACCTTTTTGTGTGTTGACATAATTTTTTAA	ATTGCTGATGAACCCAATAA		1315	1359	-18	26	-18	26	-18	26	#054E61	TTTTAA	6	TTTTAA	6	TTTTAA	6	44	0	1		DELETION	DELETION	false		true		true	dummy|DELETION|1315|1359|0	false	1315	1164	0	2523
179	0.0028985	dummy	dummy	m64106_230606_024419/2622519/ccs	false	subset	subset\subset50.fastq.gz	ART558	m64106_230606	false	ref_HNRNPA1	(2524 bp)	CAGGCCTTCAGCCGTTACACTTGCACAAGTTTTCATTGTCAAATACTTTTGTCTTATTGAGAAGAATTGTATTCTTGTAGGTGGTTATGGAGGAGGCGGCCCTGGTTACTCTGGAGGAAGCAGAGGCTATGGAAGTGGTGGACAGGGTTATGGAAACCAGGGCAGTGGCTATGGCGGGAGTGGCAGCTATGACAGCTATAACAACGGAGGCGGAGGCGGCTTTGGCGGTGGTAGTGGTAGGTATCCAGTGATCCAAGTACTTGGTGTGACAGCTAGATTAGCCTTTTAGAGCTTGGGTTCTGGTGCTGTTGAAGCATTGTGTGGTACACTGCATGGTATATTAAAAACAAATGGGCTTGCTATGCTACCTCCTCCTAGCTTTAAGCTGGGGCCGCCTCA…	GCAGTGGCAGAAGATTTTAA	TTAGGTAAGTAAGCACCTTTTTGTGTGTTGACATAATTTTTTAA	ATTGCTGATGAACCCAATAA		1315	1359	-18	26	-18	26	-18	26	#054E61	TTTTAA	6	TTTTAA	6	TTTTAA	6	44	0	1		DELETION	DELETION	false		true		false	dummy|DELETION|1315|1359|0	false	1315	1164	0	2523
262	0.00603436	dummy	dummy	m64106_230606_024419/459033/ccs	false	subset	subset\subset52.fastq.gz	D-I03	m64106_230606	false	ref_HNRNPA1	(2524 bp)	CAGGCCTTCAGCCGTTACACTTGCACAAGTTTTCATTGTCAAATACTTTTGTCTTATTGAGAAGAATTGTATTCTTGTAGGTGGTTATGGAGGAGGCGGCCCTGGTTACTCTGGAGGAAGCAGAGGCTATGGAAGTGGTGGACAGGGTTATGGAAACCAGGGCAGTGGCTATGGCGGGAGTGGCAGCTATGACAGCTATAACAACGGAGGCGGAGGCGGCTTTGGCGGTGGTAGTGGTAGGTATCCAGTGATCCAAGTACTTGGTGTGACAGCTAGATTAGCCTTTTAGAGCTTGGGTTCTGGTGCTGTTGAAGCATTGTGTGGTACACTGCATGGTATATTAAAAACAAATGGGCTTGCTATGCTACCTCCTCCTAGCTTTAAGCTGGGGCCGCCTCA…	GCAGTGGCAGAAGATTTTAA	TTAGGTAAGTAAGCACCTTTTTGTGTGTTGACATAATTTTTTAA	ATTGCTGATGAACCCAATAA		1315	1359	-18	26	-18	26	-18	26	#054E61	TTTTAA	6	TTTTAA	6	TTTTAA	6	44	0	1		DELETION	DELETION	false		true		true	dummy|DELETION|1315|1359|0	false	1315	1164	0	2523
519	0.01037	dummy	dummy	m64106_230606_024419/395725/ccs	false	subset	subset\subset53.fastq.gz	D-I03	m64106_230606	false	ref_HNRNPA1	(2524 bp)	CAGGCCTTCAGCCGTTACACTTGCACAAGTTTTCATTGTCAAATACTTTTGTCTTATTGAGAAGAATTGTATTCTTGTAGGTGGTTATGGAGGAGGCGGCCCTGGTTACTCTGGAGGAAGCAGAGGCTATGGAAGTGGTGGACAGGGTTATGGAAACCAGGGCAGTGGCTATGGCGGGAGTGGCAGCTATGACAGCTATAACAACGGAGGCGGAGGCGGCTTTGGCGGTGGTAGTGGTAGGTATCCAGTGATCCAAGTACTTGGTGTGACAGCTAGATTAGCCTTTTAGAGCTTGGGTTCTGGTGCTGTTGAAGCATTGTGTGGTACACTGCATGGTATATTAAAAACAAATGGGCTTGCTATGCTACCTCCTCCTAGCTTTAAGCTGGGGCCGCCTCA…	GCAGTGGCAGAAGATTTTAA	TTAGGTAAGTAAGCACCTTTTTGTGTGTTGACATAATTTTTTAA	ATTGCTGATGAACCCAATAA		1315	1359	-18	26	-18	26	-18	26	#054E61	TTTTAA	6	TTTTAA	6	TTTTAA	6	44	0	1		DELETION	DELETION	false		true		true	dummy|DELETION|1315|1359|0	false	1315	1164	0	2523
257	0.00724229	dummy	dummy	m64106_230606_024419/9568335/ccs	false	subset	subset\subset54.fastq.gz	D-I03	m64106_230606	false	ref_HNRNPA1	(2524 bp)	CAGGCCTTCAGCCGTTACACTTGCACAAGTTTTCATTGTCAAATACTTTTGTCTTATTGAGAAGAATTGTATTCTTGTAGGTGGTTATGGAGGAGGCGGCCCTGGTTACTCTGGAGGAAGCAGAGGCTATGGAAGTGGTGGACAGGGTTATGGAAACCAGGGCAGTGGCTATGGCGGGAGTGGCAGCTATGACAGCTATAACAACGGAGGCGGAGGCGGCTTTGGCGGTGGTAGTGGTAGGTATCCAGTGATCCAAGTACTTGGTGTGACAGCTAGATTAGCCTTTTAGAGCTTGGGTTCTGGTGCTGTTGAAGCATTGTGTGGTACACTGCATGGTATATTAAAAACAAATGGGCTTGCTATGCTACCTCCTCCTAGCTTTAAGCTGGGGCCGCCTCA…	GCAGTGGCAGAAGATTTTAA	TTAGGTAAGTAAGCACCTTTTTGTGTGTTGACATAATTTTTTAA	ATTGCTGATGAACCCAATAA		1315	1359	-18	26	-18	26	-18	26	#054E61	TTTTAA	6	TTTTAA	6	TTTTAA	6	44	0	1		DELETION	DELETION	false		true		false	dummy|DELETION|1315|1359|0	false	1315	1164	0	2523
375	0.00759079	dummy	dummy	m64106_230606_024419/2558724/ccs	false	subset	subset\subset64.fastq.gz	ART558	m64106_230606	false	ref_HNRNPA1	(2524 bp)	CAGGCCTTCAGCCGTTACACTTGCACAAGTTTTCATTGTCAAATACTTTTGTCTTATTGAGAAGAATTGTATTCTTGTAGGTGGTTATGGAGGAGGCGGCCCTGGTTACTCTGGAGGAAGCAGAGGCTATGGAAGTGGTGGACAGGGTTATGGAAACCAGGGCAGTGGCTATGGCGGGAGTGGCAGCTATGACAGCTATAACAACGGAGGCGGAGGCGGCTTTGGCGGTGGTAGTGGTAGGTATCCAGTGATCCAAGTACTTGGTGTGACAGCTAGATTAGCCTTTTAGAGCTTGGGTTCTGGTGCTGTTGAAGCATTGTGTGGTACACTGCATGGTATATTAAAAACAAATGGGCTTGCTATGCTACCTCCTCCTAGCTTTAAGCTGGGGCCGCCTCA…	GCAGTGGCAGAAGATTTTAA	TTAGGTAAGTAAGCACCTTTTTGTGTGTTGACATAATTTTTTAA	ATTGCTGATGAACCCAATAA		1315	1359	-18	26	-18	26	-18	26	#054E61	TTTTAA	6	TTTTAA	6	TTTTAA	6	44	0	1		DELETION	DELETION	false		true		true	dummy|DELETION|1315|1359|0	false	1315	1164	0	2523
58	0.000845913	dummy	dummy	m64106_230606_024419/131155/ccs	false	subset	subset\subset49.fastq.gz	ART558	m64106_230606	false	ref_HNRNPA1	(2524 bp)	CAGGCCTTCAGCCGTTACACTTGCACAAGTTTTCATTGTCAAATACTTTTGTCTTATTGAGAAGAATTGTATTCTTGTAGGTGGTTATGGAGGAGGCGGCCCTGGTTACTCTGGAGGAAGCAGAGGCTATGGAAGTGGTGGACAGGGTTATGGAAACCAGGGCAGTGGCTATGGCGGGAGTGGCAGCTATGACAGCTATAACAACGGAGGCGGAGGCGGCTTTGGCGGTGGTAGTGGTAGGTATCCAGTGATCCAAGTACTTGGTGTGACAGCTAGATTAGCCTTTTAGAGCTTGGGTTCTGGTGCTGTTGAAGCATTGTGTGGTACACTGCATGGTATATTAAAAACAAATGGGCTTGCTATGCTACCTCCTCCTAGCTTTAAGCTGGGGCCGCCTCA…	TGGCAGTGGCAGAAGATTTT	AATTAGGTAAGTAAGCACCTTTTTGTGTGTTGACATAATTTTTTAA	ATTGCTGATGAACCCAATAA	TT	1313	1359	-20	26	-20	26	-20	26	grey		-1		-1		-1	46	2	1		DELINS	DELINS_<6	false		true		false	dummy|DELINS|1313|1359|2	false	115	1164	1198	2523
41	0.000829926	dummy	dummy	m64106_230606_024419/9699926/ccs	false	subset	subset\subset64.fastq.gz	ART558	m64106_230606	false	ref_HNRNPA1	(2524 bp)	CAGGCCTTCAGCCGTTACACTTGCACAAGTTTTCATTGTCAAATACTTTTGTCTTATTGAGAAGAATTGTATTCTTGTAGGTGGTTATGGAGGAGGCGGCCCTGGTTACTCTGGAGGAAGCAGAGGCTATGGAAGTGGTGGACAGGGTTATGGAAACCAGGGCAGTGGCTATGGCGGGAGTGGCAGCTATGACAGCTATAACAACGGAGGCGGAGGCGGCTTTGGCGGTGGTAGTGGTAGGTATCCAGTGATCCAAGTACTTGGTGTGACAGCTAGATTAGCCTTTTAGAGCTTGGGTTCTGGTGCTGTTGAAGCATTGTGTGGTACACTGCATGGTATATTAAAAACAAATGGGCTTGCTATGCTACCTCCTCCTAGCTTTAAGCTGGGGCCGCCTCA…	ATGGCAGTGGCAGAAGATTT	TAATTAGGTAAGTAAGCACCTTTTTGTGTGTTGACATAATTTTTTAA	ATTGCTGATGAACCCAATAA	AT	1312	1359	-21	26	-21	26	-21	26	grey		-1		-1		-1	47	2	0		DELINS	DELINS_<6	false		true		true	dummy|DELINS|1312|1359|2	false	1312	1164	0	2523
19	0.0003846	dummy	dummy	m64106_230606_024419/34866825/ccs	false	subset	subset\subset64.fastq.gz	ART558	m64106_230606	false	ref_HNRNPA1	(2524 bp)	CAGGCCTTCAGCCGTTACACTTGCACAAGTTTTCATTGTCAAATACTTTTGTCTTATTGAGAAGAATTGTATTCTTGTAGGTGGTTATGGAGGAGGCGGCCCTGGTTACTCTGGAGGAAGCAGAGGCTATGGAAGTGGTGGACAGGGTTATGGAAACCAGGGCAGTGGCTATGGCGGGAGTGGCAGCTATGACAGCTATAACAACGGAGGCGGAGGCGGCTTTGGCGGTGGTAGTGGTAGGTATCCAGTGATCCAAGTACTTGGTGTGACAGCTAGATTAGCCTTTTAGAGCTTGGGTTCTGGTGCTGTTGAAGCATTGTGTGGTACACTGCATGGTATATTAAAAACAAATGGGCTTGCTATGCTACCTCCTCCTAGCTTTAAGCTGGGGCCGCCTCA…	CTATGGCAGTGGCAGAAGAT	TTTAATTAGGTAAGTAAGCACCTTTTTGTGTGTTGACATAATTTTTTAA	ATTGCTGATGAACCCAATAA		1310	1359	-23	26	-23	26	-23	26	#C9DDF2		0		0		0	49	0	2		DELETION	DELETION	false		true		false	dummy|DELETION|1310|1359|0	false	112	1164	1198	2523
28	0.000566779	dummy	dummy	m64106_230606_024419/7144042/ccs	false	subset	subset\subset64.fastq.gz	ART558	m64106_230606	false	ref_HNRNPA1	(2524 bp)	CAGGCCTTCAGCCGTTACACTTGCACAAGTTTTCATTGTCAAATACTTTTGTCTTATTGAGAAGAATTGTATTCTTGTAGGTGGTTATGGAGGAGGCGGCCCTGGTTACTCTGGAGGAAGCAGAGGCTATGGAAGTGGTGGACAGGGTTATGGAAACCAGGGCAGTGGCTATGGCGGGAGTGGCAGCTATGACAGCTATAACAACGGAGGCGGAGGCGGCTTTGGCGGTGGTAGTGGTAGGTATCCAGTGATCCAAGTACTTGGTGTGACAGCTAGATTAGCCTTTTAGAGCTTGGGTTCTGGTGCTGTTGAAGCATTGTGTGGTACACTGCATGGTATATTAAAAACAAATGGGCTTGCTATGCTACCTCCTCCTAGCTTTAAGCTGGGGCCGCCTCA…	GCTATGGCAGTGGCAGAAGA	TTTTAATTAGGTAAGTAAGCACCTTTTTGTGTGTTGACATAATTTTTTAA	ATTGCTGATGAACCCAATAA	CATAATTATTCAAGC	1309	1359	-24	26	-24	26	-24	26	grey		-1		-1		-1	50	15	1		DELINS	DELINS_FLANKINSERT	false		true		true	dummy|DELINS|1309|1359|15	false	1309	1164	0	2523
4	8.09684e-05	dummy	dummy	m64106_230606_024419/141887444/ccs	false	subset	subset\subset64.fastq.gz	ART558	m64106_230606	false	ref_HNRNPA1	(2524 bp)	CAGGCCTTCAGCCGTTACACTTGCACAAGTTTTCATTGTCAAATACTTTTGTCTTATTGAGAAGAATTGTATTCTTGTAGGTGGTTATGGAGGAGGCGGCCCTGGTTACTCTGGAGGAAGCAGAGGCTATGGAAGTGGTGGACAGGGTTATGGAAACCAGGGCAGTGGCTATGGCGGGAGTGGCAGCTATGACAGCTATAACAACGGAGGCGGAGGCGGCTTTGGCGGTGGTAGTGGTAGGTATCCAGTGATCCAAGTACTTGGTGTGACAGCTAGATTAGCCTTTTAGAGCTTGGGTTCTGGTGCTGTTGAAGCATTGTGTGGTACACTGCATGGTATATTAAAAACAAATGGGCTTGCTATGCTACCTCCTCCTAGCTTTAAGCTGGGGCCGCCTCA…	CAGTAGCTATGGCAGTGGCA	GAAGATTTTAATTAGGTAAGTAAGCACCTTTTTGTGTGTTGACATAATTTTTTAA	ATTGCTGATGAACCCAATAA	AAAGAT	1304	1359	-29	26	-29	26	-29	26	grey		-1		-1		-1	55	6	2		DELINS	DELINS_UNKNOWN	false		true		false	dummy|DELINS|1304|1359|6	false	106	942	1198	2301
20	0.000398653	dummy	dummy	m64106_230606_024419/7800034/ccs	false	subset	subset\subset47.fastq.gz	NHEJi	m64106_230606	false	ref_HNRNPA1	(2524 bp)	CAGGCCTTCAGCCGTTACACTTGCACAAGTTTTCATTGTCAAATACTTTTGTCTTATTGAGAAGAATTGTATTCTTGTAGGTGGTTATGGAGGAGGCGGCCCTGGTTACTCTGGAGGAAGCAGAGGCTATGGAAGTGGTGGACAGGGTTATGGAAACCAGGGCAGTGGCTATGGCGGGAGTGGCAGCTATGACAGCTATAACAACGGAGGCGGAGGCGGCTTTGGCGGTGGTAGTGGTAGGTATCCAGTGATCCAAGTACTTGGTGTGACAGCTAGATTAGCCTTTTAGAGCTTGGGTTCTGGTGCTGTTGAAGCATTGTGTGGTACACTGCATGGTATATTAAAAACAAATGGGCTTGCTATGCTACCTCCTCCTAGCTTTAAGCTGGGGCCGCCTCA…	TTTAATTAGGTAAGTAAGCA	CCTTTTTGTGTGTTGACATAATTTTTTA	AATTGCTGATGAACCCAATA	TAATTTTTT	1330	1358	-3	25	-3	25	-3	25	grey		-1		-1		-1	28	9	2		TINS	TINS	true		true		false	dummy|TINS|1330|1358|9	false	1330	1165	0	2523
31	0.0005126	dummy	dummy	m64106_230606_024419/985840/ccs	false	subset	subset\subset46.fastq.gz	NHEJi	m64106_230606	false	ref_HNRNPA1	(2524 bp)	CAGGCCTTCAGCCGTTACACTTGCACAAGTTTTCATTGTCAAATACTTTTGTCTTATTGAGAAGAATTGTATTCTTGTAGGTGGTTATGGAGGAGGCGGCCCTGGTTACTCTGGAGGAAGCAGAGGCTATGGAAGTGGTGGACAGGGTTATGGAAACCAGGGCAGTGGCTATGGCGGGAGTGGCAGCTATGACAGCTATAACAACGGAGGCGGAGGCGGCTTTGGCGGTGGTAGTGGTAGGTATCCAGTGATCCAAGTACTTGGTGTGACAGCTAGATTAGCCTTTTAGAGCTTGGGTTCTGGTGCTGTTGAAGCATTGTGTGGTACACTGCATGGTATATTAAAAACAAATGGGCTTGCTATGCTACCTCCTCCTAGCTTTAAGCTGGGGCCGCCTCA…	ATTTTAATTAGGTAAGTAAG	CACCTTTTTGTGTGTTGACATAATTTTTTA	AATTGCTGATGAACCCAATA		1328	1358	-5	25	-5	25	-5	25	#C9DDF2		0		0		0	30	0	0		DELETION	DELETION	false		true		true	dummy|DELETION|1328|1358|0	false	1328	1165	0	2523
15	0.000251982	dummy	dummy	m64106_230606_024419/26674953/ccs	false	subset	subset\subset48.fastq.gz	NHEJi	m64106_230606	false	ref_HNRNPA1	(2524 bp)	CAGGCCTTCAGCCGTTACACTTGCACAAGTTTTCATTGTCAAATACTTTTGTCTTATTGAGAAGAATTGTATTCTTGTAGGTGGTTATGGAGGAGGCGGCCCTGGTTACTCTGGAGGAAGCAGAGGCTATGGAAGTGGTGGACAGGGTTATGGAAACCAGGGCAGTGGCTATGGCGGGAGTGGCAGCTATGACAGCTATAACAACGGAGGCGGAGGCGGCTTTGGCGGTGGTAGTGGTAGGTATCCAGTGATCCAAGTACTTGGTGTGACAGCTAGATTAGCCTTTTAGAGCTTGGGTTCTGGTGCTGTTGAAGCATTGTGTGGTACACTGCATGGTATATTAAAAACAAATGGGCTTGCTATGCTACCTCCTCCTAGCTTTAAGCTGGGGCCGCCTCA…	GATTTTAATTAGGTAAGTAA	GCACCTTTTTGTGTGTTGACATAATTTTTTA	AATTGCTGATGAACCCAATA		1327	1358	-6	25	-6	25	-6	25	#6899D0	A	1	A	1	A	1	31	0	2		DELETION	DELETION	false		true		true	dummy|DELETION|1327|1358|0	false	129	1165	1198	2523
55	0.000909452	dummy	dummy	m64106_230606_024419/74711959/ccs	false	subset	subset\subset46.fastq.gz	NHEJi	m64106_230606	false	ref_HNRNPA1	(2524 bp)	CAGGCCTTCAGCCGTTACACTTGCACAAGTTTTCATTGTCAAATACTTTTGTCTTATTGAGAAGAATTGTATTCTTGTAGGTGGTTATGGAGGAGGCGGCCCTGGTTACTCTGGAGGAAGCAGAGGCTATGGAAGTGGTGGACAGGGTTATGGAAACCAGGGCAGTGGCTATGGCGGGAGTGGCAGCTATGACAGCTATAACAACGGAGGCGGAGGCGGCTTTGGCGGTGGTAGTGGTAGGTATCCAGTGATCCAAGTACTTGGTGTGACAGCTAGATTAGCCTTTTAGAGCTTGGGTTCTGGTGCTGTTGAAGCATTGTGTGGTACACTGCATGGTATATTAAAAACAAATGGGCTTGCTATGCTACCTCCTCCTAGCTTTAAGCTGGGGCCGCCTCA…	AGAAGATTTTAATTAGGTAA	GTAAGCACCTTTTTGTGTGTTGACATAATTTTTTA	AATTGCTGATGAACCCAATA		1323	1358	-10	25	-10	25	-10	25	#6899D0	A	1	A	1	A	1	35	0	1		DELETION	DELETION	false		true		false	dummy|DELETION|1323|1358|0	false	1323	1165	0	2523
2	3.98653e-05	dummy	dummy	m64106_230606_024419/90048236/ccs	false	subset	subset\subset47.fastq.gz	NHEJi	m64106_230606	false	ref_HNRNPA1	(2524 bp)	CAGGCCTTCAGCCGTTACACTTGCACAAGTTTTCATTGTCAAATACTTTTGTCTTATTGAGAAGAATTGTATTCTTGTAGGTGGTTATGGAGGAGGCGGCCCTGGTTACTCTGGAGGAAGCAGAGGCTATGGAAGTGGTGGACAGGGTTATGGAAACCAGGGCAGTGGCTATGGCGGGAGTGGCAGCTATGACAGCTATAACAACGGAGGCGGAGGCGGCTTTGGCGGTGGTAGTGGTAGGTATCCAGTGATCCAAGTACTTGGTGTGACAGCTAGATTAGCCTTTTAGAGCTTGGGTTCTGGTGCTGTTGAAGCATTGTGTGGTACACTGCATGGTATATTAAAAACAAATGGGCTTGCTATGCTACCTCCTCCTAGCTTTAAGCTGGGGCCGCCTCA…	AGAAGATTTTAATTAGGTAA	GTAAGCACCTTTTTGTGTGTTGACATAATTTTTTA	AATTGCTGATGAACCCAATA	TTTTT	1323	1358	-10	25	-10	25	-10	25	grey		-1		-1		-1	35	5	0		DELINS	DELINS_<6	false		true		false	dummy|DELINS|1323|1358|5	false	125	1165	1198	2523
132	0.00218268	dummy	dummy	m64106_230606_024419/133295/ccs	false	subset	subset\subset46.fastq.gz	NHEJi	m64106_230606	false	ref_HNRNPA1	(2524 bp)	CAGGCCTTCAGCCGTTACACTTGCACAAGTTTTCATTGTCAAATACTTTTGTCTTATTGAGAAGAATTGTATTCTTGTAGGTGGTTATGGAGGAGGCGGCCCTGGTTACTCTGGAGGAAGCAGAGGCTATGGAAGTGGTGGACAGGGTTATGGAAACCAGGGCAGTGGCTATGGCGGGAGTGGCAGCTATGACAGCTATAACAACGGAGGCGGAGGCGGCTTTGGCGGTGGTAGTGGTAGGTATCCAGTGATCCAAGTACTTGGTGTGACAGCTAGATTAGCCTTTTAGAGCTTGGGTTCTGGTGCTGTTGAAGCATTGTGTGGTACACTGCATGGTATATTAAAAACAAATGGGCTTGCTATGCTACCTCCTCCTAGCTTTAAGCTGGGGCCGCCTCA…	GTGGCAGAAGATTTTAATTA	GGTAAGTAAGCACCTTTTTGTGTGTTGACATAATTTTTTA	AATTGCTGATGAACCCAATA		1318	1358	-15	25	-15	25	-15	25	#054E61	TTA	3	TTA	3	TTA	3	40	0	2		DELETION	DELETION	false		true		true	dummy|DELETION|1318|1358|0	false	1318	1165	0	2523
193	0.003847	dummy	dummy	m64106_230606_024419/3735934/ccs	false	subset	subset\subset47.fastq.gz	NHEJi	m64106_230606	false	ref_HNRNPA1	(2524 bp)	CAGGCCTTCAGCCGTTACACTTGCACAAGTTTTCATTGTCAAATACTTTTGTCTTATTGAGAAGAATTGTATTCTTGTAGGTGGTTATGGAGGAGGCGGCCCTGGTTACTCTGGAGGAAGCAGAGGCTATGGAAGTGGTGGACAGGGTTATGGAAACCAGGGCAGTGGCTATGGCGGGAGTGGCAGCTATGACAGCTATAACAACGGAGGCGGAGGCGGCTTTGGCGGTGGTAGTGGTAGGTATCCAGTGATCCAAGTACTTGGTGTGACAGCTAGATTAGCCTTTTAGAGCTTGGGTTCTGGTGCTGTTGAAGCATTGTGTGGTACACTGCATGGTATATTAAAAACAAATGGGCTTGCTATGCTACCTCCTCCTAGCTTTAAGCTGGGGCCGCCTCA…	GTGGCAGAAGATTTTAATTA	GGTAAGTAAGCACCTTTTTGTGTGTTGACATAATTTTTTA	AATTGCTGATGAACCCAATA		1318	1358	-15	25	-15	25	-15	25	#054E61	TTA	3	TTA	3	TTA	3	40	0	2		DELETION	DELETION	false		true		true	dummy|DELETION|1318|1358|0	false	1318	1165	0	2523
61	0.00102473	dummy	dummy	m64106_230606_024419/2361718/ccs	false	subset	subset\subset48.fastq.gz	NHEJi	m64106_230606	false	ref_HNRNPA1	(2524 bp)	CAGGCCTTCAGCCGTTACACTTGCACAAGTTTTCATTGTCAAATACTTTTGTCTTATTGAGAAGAATTGTATTCTTGTAGGTGGTTATGGAGGAGGCGGCCCTGGTTACTCTGGAGGAAGCAGAGGCTATGGAAGTGGTGGACAGGGTTATGGAAACCAGGGCAGTGGCTATGGCGGGAGTGGCAGCTATGACAGCTATAACAACGGAGGCGGAGGCGGCTTTGGCGGTGGTAGTGGTAGGTATCCAGTGATCCAAGTACTTGGTGTGACAGCTAGATTAGCCTTTTAGAGCTTGGGTTCTGGTGCTGTTGAAGCATTGTGTGGTACACTGCATGGTATATTAAAAACAAATGGGCTTGCTATGCTACCTCCTCCTAGCTTTAAGCTGGGGCCGCCTCA…	GTGGCAGAAGATTTTAATTA	GGTAAGTAAGCACCTTTTTGTGTGTTGACATAATTTTTTA	AATTGCTGATGAACCCAATA		1318	1358	-15	25	-15	25	-15	25	#054E61	TTA	3	TTA	3	TTA	3	40	0	2		DELETION	DELETION	false		true		true	dummy|DELETION|1318|1358|0	false	1318	1165	0	2523
136	0.00198352	dummy	dummy	m64106_230606_024419/1967017/ccs	false	subset	subset\subset49.fastq.gz	ART558	m64106_230606	false	ref_HNRNPA1	(2524 bp)	CAGGCCTTCAGCCGTTACACTTGCACAAGTTTTCATTGTCAAATACTTTTGTCTTATTGAGAAGAATTGTATTCTTGTAGGTGGTTATGGAGGAGGCGGCCCTGGTTACTCTGGAGGAAGCAGAGGCTATGGAAGTGGTGGACAGGGTTATGGAAACCAGGGCAGTGGCTATGGCGGGAGTGGCAGCTATGACAGCTATAACAACGGAGGCGGAGGCGGCTTTGGCGGTGGTAGTGGTAGGTATCCAGTGATCCAAGTACTTGGTGTGACAGCTAGATTAGCCTTTTAGAGCTTGGGTTCTGGTGCTGTTGAAGCATTGTGTGGTACACTGCATGGTATATTAAAAACAAATGGGCTTGCTATGCTACCTCCTCCTAGCTTTAAGCTGGGGCCGCCTCA…	GTGGCAGAAGATTTTAATTA	GGTAAGTAAGCACCTTTTTGTGTGTTGACATAATTTTTTA	AATTGCTGATGAACCCAATA		1318	1358	-15	25	-15	25	-15	25	#054E61	TTA	3	TTA	3	TTA	3	40	0	2		DELETION	DELETION	false		true		false	dummy|DELETION|1318|1358|0	false	1318	1165	0	2523
55	0.000890602	dummy	dummy	m64106_230606_024419/5638284/ccs	false	subset	subset\subset50.fastq.gz	ART558	m64106_230606	false	ref_HNRNPA1	(2524 bp)	CAGGCCTTCAGCCGTTACACTTGCACAAGTTTTCATTGTCAAATACTTTTGTCTTATTGAGAAGAATTGTATTCTTGTAGGTGGTTATGGAGGAGGCGGCCCTGGTTACTCTGGAGGAAGCAGAGGCTATGGAAGTGGTGGACAGGGTTATGGAAACCAGGGCAGTGGCTATGGCGGGAGTGGCAGCTATGACAGCTATAACAACGGAGGCGGAGGCGGCTTTGGCGGTGGTAGTGGTAGGTATCCAGTGATCCAAGTACTTGGTGTGACAGCTAGATTAGCCTTTTAGAGCTTGGGTTCTGGTGCTGTTGAAGCATTGTGTGGTACACTGCATGGTATATTAAAAACAAATGGGCTTGCTATGCTACCTCCTCCTAGCTTTAAGCTGGGGCCGCCTCA…	GTGGCAGAAGATTTTAATTA	GGTAAGTAAGCACCTTTTTGTGTGTTGACATAATTTTTTA	AATTGCTGATGAACCCAATA		1318	1358	-15	25	-15	25	-15	25	#054E61	TTA	3	TTA	3	TTA	3	40	0	2		DELETION	DELETION	false		true		true	dummy|DELETION|1318|1358|0	false	1318	1165	0	2523
131	0.00301718	dummy	dummy	m64106_230606_024419/591730/ccs	false	subset	subset\subset52.fastq.gz	D-I03	m64106_230606	false	ref_HNRNPA1	(2524 bp)	CAGGCCTTCAGCCGTTACACTTGCACAAGTTTTCATTGTCAAATACTTTTGTCTTATTGAGAAGAATTGTATTCTTGTAGGTGGTTATGGAGGAGGCGGCCCTGGTTACTCTGGAGGAAGCAGAGGCTATGGAAGTGGTGGACAGGGTTATGGAAACCAGGGCAGTGGCTATGGCGGGAGTGGCAGCTATGACAGCTATAACAACGGAGGCGGAGGCGGCTTTGGCGGTGGTAGTGGTAGGTATCCAGTGATCCAAGTACTTGGTGTGACAGCTAGATTAGCCTTTTAGAGCTTGGGTTCTGGTGCTGTTGAAGCATTGTGTGGTACACTGCATGGTATATTAAAAACAAATGGGCTTGCTATGCTACCTCCTCCTAGCTTTAAGCTGGGGCCGCCTCA…	GTGGCAGAAGATTTTAATTA	GGTAAGTAAGCACCTTTTTGTGTGTTGACATAATTTTTTA	AATTGCTGATGAACCCAATA		1318	1358	-15	25	-15	25	-15	25	#054E61	TTA	3	TTA	3	TTA	3	40	0	2		DELETION	DELETION	false		true		false	dummy|DELETION|1318|1358|0	false	120	1165	1198	2523
66	0.00131873	dummy	dummy	m64106_230606_024419/2097224/ccs	false	subset	subset\subset53.fastq.gz	D-I03	m64106_230606	false	ref_HNRNPA1	(2524 bp)	CAGGCCTTCAGCCGTTACACTTGCACAAGTTTTCATTGTCAAATACTTTTGTCTTATTGAGAAGAATTGTATTCTTGTAGGTGGTTATGGAGGAGGCGGCCCTGGTTACTCTGGAGGAAGCAGAGGCTATGGAAGTGGTGGACAGGGTTATGGAAACCAGGGCAGTGGCTATGGCGGGAGTGGCAGCTATGACAGCTATAACAACGGAGGCGGAGGCGGCTTTGGCGGTGGTAGTGGTAGGTATCCAGTGATCCAAGTACTTGGTGTGACAGCTAGATTAGCCTTTTAGAGCTTGGGTTCTGGTGCTGTTGAAGCATTGTGTGGTACACTGCATGGTATATTAAAAACAAATGGGCTTGCTATGCTACCTCCTCCTAGCTTTAAGCTGGGGCCGCCTCA…	GTGGCAGAAGATTTTAATTA	GGTAAGTAAGCACCTTTTTGTGTGTTGACATAATTTTTTA	AATTGCTGATGAACCCAATA		1318	1358	-15	25	-15	25	-15	25	#054E61	TTA	3	TTA	3	TTA	3	40	0	2		DELETION	DELETION	false		true		true	dummy|DELETION|1318|1358|0	false	1318	1165	0	2523
161	0.004537	dummy	dummy	m64106_230606_024419/2886402/ccs	false	subset	subset\subset54.fastq.gz	D-I03	m64106_230606	false	ref_HNRNPA1	(2524 bp)	CAGGCCTTCAGCCGTTACACTTGCACAAGTTTTCATTGTCAAATACTTTTGTCTTATTGAGAAGAATTGTATTCTTGTAGGTGGTTATGGAGGAGGCGGCCCTGGTTACTCTGGAGGAAGCAGAGGCTATGGAAGTGGTGGACAGGGTTATGGAAACCAGGGCAGTGGCTATGGCGGGAGTGGCAGCTATGACAGCTATAACAACGGAGGCGGAGGCGGCTTTGGCGGTGGTAGTGGTAGGTATCCAGTGATCCAAGTACTTGGTGTGACAGCTAGATTAGCCTTTTAGAGCTTGGGTTCTGGTGCTGTTGAAGCATTGTGTGGTACACTGCATGGTATATTAAAAACAAATGGGCTTGCTATGCTACCTCCTCCTAGCTTTAAGCTGGGGCCGCCTCA…	GTGGCAGAAGATTTTAATTA	GGTAAGTAAGCACCTTTTTGTGTGTTGACATAATTTTTTA	AATTGCTGATGAACCCAATA		1318	1358	-15	25	-15	25	-15	25	#054E61	TTA	3	TTA	3	TTA	3	40	0	2		DELETION	DELETION	false		true		true	dummy|DELETION|1318|1358|0	false	1318	1165	0	2523
136	0.00275292	dummy	dummy	m64106_230606_024419/11404684/ccs	false	subset	subset\subset64.fastq.gz	ART558	m64106_230606	false	ref_HNRNPA1	(2524 bp)	CAGGCCTTCAGCCGTTACACTTGCACAAGTTTTCATTGTCAAATACTTTTGTCTTATTGAGAAGAATTGTATTCTTGTAGGTGGTTATGGAGGAGGCGGCCCTGGTTACTCTGGAGGAAGCAGAGGCTATGGAAGTGGTGGACAGGGTTATGGAAACCAGGGCAGTGGCTATGGCGGGAGTGGCAGCTATGACAGCTATAACAACGGAGGCGGAGGCGGCTTTGGCGGTGGTAGTGGTAGGTATCCAGTGATCCAAGTACTTGGTGTGACAGCTAGATTAGCCTTTTAGAGCTTGGGTTCTGGTGCTGTTGAAGCATTGTGTGGTACACTGCATGGTATATTAAAAACAAATGGGCTTGCTATGCTACCTCCTCCTAGCTTTAAGCTGGGGCCGCCTCA…	GTGGCAGAAGATTTTAATTA	GGTAAGTAAGCACCTTTTTGTGTGTTGACATAATTTTTTA	AATTGCTGATGAACCCAATA		1318	1358	-15	25	-15	25	-15	25	#054E61	TTA	3	TTA	3	TTA	3	40	0	2		DELETION	DELETION	false		true		false	dummy|DELETION|1318|1358|0	false	1318	1165	0	2523
53	0.00149355	dummy	dummy	m64106_230606_024419/4917469/ccs	false	subset	subset\subset54.fastq.gz	D-I03	m64106_230606	false	ref_HNRNPA1	(2524 bp)	CAGGCCTTCAGCCGTTACACTTGCACAAGTTTTCATTGTCAAATACTTTTGTCTTATTGAGAAGAATTGTATTCTTGTAGGTGGTTATGGAGGAGGCGGCCCTGGTTACTCTGGAGGAAGCAGAGGCTATGGAAGTGGTGGACAGGGTTATGGAAACCAGGGCAGTGGCTATGGCGGGAGTGGCAGCTATGACAGCTATAACAACGGAGGCGGAGGCGGCTTTGGCGGTGGTAGTGGTAGGTATCCAGTGATCCAAGTACTTGGTGTGACAGCTAGATTAGCCTTTTAGAGCTTGGGTTCTGGTGCTGTTGAAGCATTGTGTGGTACACTGCATGGTATATTAAAAACAAATGGGCTTGCTATGCTACCTCCTCCTAGCTTTAAGCTGGGGCCGCCTCA…	GTGGCAGAAGATTTTAATTA	GGTAAGTAAGCACCTTTTTGTGTGTTGACATAATTTTTTA	AATTGCTGATGAACCCAATA	AGT	1318	1358	-15	25	-15	25	-15	25	grey		-1		-1		-1	40	3	2		DELINS	DELINS_<6	false		true		false	dummy|DELINS|1318|1358|3	false	1318	1165	0	2523
16	0.000318922	dummy	dummy	m64106_230606_024419/26018433/ccs	false	subset	subset\subset47.fastq.gz	NHEJi	m64106_230606	false	ref_HNRNPA1	(2524 bp)	CAGGCCTTCAGCCGTTACACTTGCACAAGTTTTCATTGTCAAATACTTTTGTCTTATTGAGAAGAATTGTATTCTTGTAGGTGGTTATGGAGGAGGCGGCCCTGGTTACTCTGGAGGAAGCAGAGGCTATGGAAGTGGTGGACAGGGTTATGGAAACCAGGGCAGTGGCTATGGCGGGAGTGGCAGCTATGACAGCTATAACAACGGAGGCGGAGGCGGCTTTGGCGGTGGTAGTGGTAGGTATCCAGTGATCCAAGTACTTGGTGTGACAGCTAGATTAGCCTTTTAGAGCTTGGGTTCTGGTGCTGTTGAAGCATTGTGTGGTACACTGCATGGTATATTAAAAACAAATGGGCTTGCTATGCTACCTCCTCCTAGCTTTAAGCTGGGGCCGCCTCA…	AGTGGCAGAAGATTTTAATT	AGGTAAGTAAGCACCTTTTTGTGTGTTGACATAATTTTTTA	AATTGCTGATGAACCCAATA	TT	1317	1358	-16	25	-16	25	-16	25	grey		-1		-1		-1	41	2	0		DELINS	DELINS_<6	false		true		false	dummy|DELINS|1317|1358|2	false	119	1165	1198	2523
2	2.91694e-05	dummy	dummy	m64106_230606_024419/132581138/ccs	false	subset	subset\subset49.fastq.gz	ART558	m64106_230606	false	ref_HNRNPA1	(2524 bp)	CAGGCCTTCAGCCGTTACACTTGCACAAGTTTTCATTGTCAAATACTTTTGTCTTATTGAGAAGAATTGTATTCTTGTAGGTGGTTATGGAGGAGGCGGCCCTGGTTACTCTGGAGGAAGCAGAGGCTATGGAAGTGGTGGACAGGGTTATGGAAACCAGGGCAGTGGCTATGGCGGGAGTGGCAGCTATGACAGCTATAACAACGGAGGCGGAGGCGGCTTTGGCGGTGGTAGTGGTAGGTATCCAGTGATCCAAGTACTTGGTGTGACAGCTAGATTAGCCTTTTAGAGCTTGGGTTCTGGTGCTGTTGAAGCATTGTGTGGTACACTGCATGGTATATTAAAAACAAATGGGCTTGCTATGCTACCTCCTCCTAGCTTTAAGCTGGGGCCGCCTCA…	AGTGGCAGAAGATTTTAATT	AGGTAAGTAAGCACCTTTTTGTGTGTTGACATAATTTTTTA	AATTGCTGATGAACCCAATA	TTTTG	1317	1358	-16	25	-16	25	-16	25	grey		-1		-1		-1	41	5	0		DELINS	DELINS_<6	false		true		true	dummy|DELINS|1317|1358|5	false	1317	966	0	2324
58	0.000845913	dummy	dummy	m64106_230606_024419/3737714/ccs	false	subset	subset\subset49.fastq.gz	ART558	m64106_230606	false	ref_HNRNPA1	(2524 bp)	CAGGCCTTCAGCCGTTACACTTGCACAAGTTTTCATTGTCAAATACTTTTGTCTTATTGAGAAGAATTGTATTCTTGTAGGTGGTTATGGAGGAGGCGGCCCTGGTTACTCTGGAGGAAGCAGAGGCTATGGAAGTGGTGGACAGGGTTATGGAAACCAGGGCAGTGGCTATGGCGGGAGTGGCAGCTATGACAGCTATAACAACGGAGGCGGAGGCGGCTTTGGCGGTGGTAGTGGTAGGTATCCAGTGATCCAAGTACTTGGTGTGACAGCTAGATTAGCCTTTTAGAGCTTGGGTTCTGGTGCTGTTGAAGCATTGTGTGGTACACTGCATGGTATATTAAAAACAAATGGGCTTGCTATGCTACCTCCTCCTAGCTTTAAGCTGGGGCCGCCTCA…	GCAGTGGCAGAAGATTTTAA	TTAGGTAAGTAAGCACCTTTTTGTGTGTTGACATAATTTTTTA	AATTGCTGATGAACCCAATA		1315	1358	-18	25	-18	25	-18	25	#6899D0	A	1	A	1	A	1	43	0	2		DELETION	DELETION	false		true		false	dummy|DELETION|1315|1358|0	false	1315	1165	0	2523
39	0.000568803	dummy	dummy	m64106_230606_024419/3342558/ccs	false	subset	subset\subset49.fastq.gz	ART558	m64106_230606	false	ref_HNRNPA1	(2524 bp)	CAGGCCTTCAGCCGTTACACTTGCACAAGTTTTCATTGTCAAATACTTTTGTCTTATTGAGAAGAATTGTATTCTTGTAGGTGGTTATGGAGGAGGCGGCCCTGGTTACTCTGGAGGAAGCAGAGGCTATGGAAGTGGTGGACAGGGTTATGGAAACCAGGGCAGTGGCTATGGCGGGAGTGGCAGCTATGACAGCTATAACAACGGAGGCGGAGGCGGCTTTGGCGGTGGTAGTGGTAGGTATCCAGTGATCCAAGTACTTGGTGTGACAGCTAGATTAGCCTTTTAGAGCTTGGGTTCTGGTGCTGTTGAAGCATTGTGTGGTACACTGCATGGTATATTAAAAACAAATGGGCTTGCTATGCTACCTCCTCCTAGCTTTAAGCTGGGGCCGCCTCA…	ATGGCAGTGGCAGAAGATTT	TAATTAGGTAAGTAAGCACCTTTTTGTGTGTTGACATAATTTTTTA	AATTGCTGATGAACCCAATA		1312	1358	-21	25	-21	25	-21	25	#C9DDF2		0		0		0	46	0	2		DELETION	DELETION	false		true		false	dummy|DELETION|1312|1358|0	false	114	1165	1198	2523
49	0.000976699	dummy	dummy	m64106_230606_024419/5178261/ccs	false	subset	subset\subset47.fastq.gz	NHEJi	m64106_230606	false	ref_HNRNPA1	(2524 bp)	CAGGCCTTCAGCCGTTACACTTGCACAAGTTTTCATTGTCAAATACTTTTGTCTTATTGAGAAGAATTGTATTCTTGTAGGTGGTTATGGAGGAGGCGGCCCTGGTTACTCTGGAGGAAGCAGAGGCTATGGAAGTGGTGGACAGGGTTATGGAAACCAGGGCAGTGGCTATGGCGGGAGTGGCAGCTATGACAGCTATAACAACGGAGGCGGAGGCGGCTTTGGCGGTGGTAGTGGTAGGTATCCAGTGATCCAAGTACTTGGTGTGACAGCTAGATTAGCCTTTTAGAGCTTGGGTTCTGGTGCTGTTGAAGCATTGTGTGGTACACTGCATGGTATATTAAAAACAAATGGGCTTGCTATGCTACCTCCTCCTAGCTTTAAGCTGGGGCCGCCTCA…	ATGGCAGTGGCAGAAGATTT	TAATTAGGTAAGTAAGCACCTTTTTGTGTGTTGACATAATTTTTTA	AATTGCTGATGAACCCAATA	GGAGCTGGTGCAGGTGCAGGAGCTGGTGCT	1312	1358	-21	25	-21	25	-21	25	grey		-1		-1		-1	46	30	2		DELINS	DELINS_FLANKINSERT_RC	false		true		false	dummy|DELINS|1312|1358|30	false	1312	1165	0	2523
15	0.000303631	dummy	dummy	m64106_230606_024419/1640815/ccs	false	subset	subset\subset64.fastq.gz	ART558	m64106_230606	false	ref_HNRNPA1	(2524 bp)	CAGGCCTTCAGCCGTTACACTTGCACAAGTTTTCATTGTCAAATACTTTTGTCTTATTGAGAAGAATTGTATTCTTGTAGGTGGTTATGGAGGAGGCGGCCCTGGTTACTCTGGAGGAAGCAGAGGCTATGGAAGTGGTGGACAGGGTTATGGAAACCAGGGCAGTGGCTATGGCGGGAGTGGCAGCTATGACAGCTATAACAACGGAGGCGGAGGCGGCTTTGGCGGTGGTAGTGGTAGGTATCCAGTGATCCAAGTACTTGGTGTGACAGCTAGATTAGCCTTTTAGAGCTTGGGTTCTGGTGCTGTTGAAGCATTGTGTGGTACACTGCATGGTATATTAAAAACAAATGGGCTTGCTATGCTACCTCCTCCTAGCTTTAAGCTGGGGCCGCCTCA…	ATGGCAGTGGCAGAAGATTT	TAATTAGGTAAGTAAGCACCTTTTTGTGTGTTGACATAATTTTTTA	AATTGCTGATGAACCCAATA	C	1312	1358	-21	25	-21	25	-21	25	grey		-1		-1		-1	46	1	0		DELINS	DELINS_<6	false		true		true	dummy|DELINS|1312|1358|C	false	1312	1165	0	2523
2	3.23855e-05	dummy	dummy	m64106_230606_024419/104857991/ccs	false	subset	subset\subset50.fastq.gz	ART558	m64106_230606	false	ref_HNRNPA1	(2524 bp)	CAGGCCTTCAGCCGTTACACTTGCACAAGTTTTCATTGTCAAATACTTTTGTCTTATTGAGAAGAATTGTATTCTTGTAGGTGGTTATGGAGGAGGCGGCCCTGGTTACTCTGGAGGAAGCAGAGGCTATGGAAGTGGTGGACAGGGTTATGGAAACCAGGGCAGTGGCTATGGCGGGAGTGGCAGCTATGACAGCTATAACAACGGAGGCGGAGGCGGCTTTGGCGGTGGTAGTGGTAGGTATCCAGTGATCCAAGTACTTGGTGTGACAGCTAGATTAGCCTTTTAGAGCTTGGGTTCTGGTGCTGTTGAAGCATTGTGTGGTACACTGCATGGTATATTAAAAACAAATGGGCTTGCTATGCTACCTCCTCCTAGCTTTAAGCTGGGGCCGCCTCA…	ATGGCAGTGGCAGAAGATTT	TAATTAGGTAAGTAAGCACCTTTTTGTGTGTTGACATAATTTTTTA	AATTGCTGATGAACCCAATA	AAATTAGGTT	1312	1358	-21	25	-21	25	-21	25	grey		-1		-1		-1	46	10	0		TINS	TINS	true		true		true	dummy|TINS|1312|1358|10	false	1312	1159	0	2517
76	0.0012567	dummy	dummy	m64106_230606_024419/1574681/ccs	false	subset	subset\subset46.fastq.gz	NHEJi	m64106_230606	false	ref_HNRNPA1	(2524 bp)	CAGGCCTTCAGCCGTTACACTTGCACAAGTTTTCATTGTCAAATACTTTTGTCTTATTGAGAAGAATTGTATTCTTGTAGGTGGTTATGGAGGAGGCGGCCCTGGTTACTCTGGAGGAAGCAGAGGCTATGGAAGTGGTGGACAGGGTTATGGAAACCAGGGCAGTGGCTATGGCGGGAGTGGCAGCTATGACAGCTATAACAACGGAGGCGGAGGCGGCTTTGGCGGTGGTAGTGGTAGGTATCCAGTGATCCAAGTACTTGGTGTGACAGCTAGATTAGCCTTTTAGAGCTTGGGTTCTGGTGCTGTTGAAGCATTGTGTGGTACACTGCATGGTATATTAAAAACAAATGGGCTTGCTATGCTACCTCCTCCTAGCTTTAAGCTGGGGCCGCCTCA…	GCTATGGCAGTGGCAGAAGA	TTTTAATTAGGTAAGTAAGCACCTTTTTGTGTGTTGACATAATTTTTTA	AATTGCTGATGAACCCAATA		1309	1358	-24	25	-24	25	-24	25	#6899D0	A	1	A	1	A	1	49	0	2		DELETION	DELETION	false		true		true	dummy|DELETION|1309|1358|0	false	111	1165	1198	2523
20	0.000404842	dummy	dummy	m64106_230606_024419/8390671/ccs	false	subset	subset\subset64.fastq.gz	ART558	m64106_230606	false	ref_HNRNPA1	(2524 bp)	CAGGCCTTCAGCCGTTACACTTGCACAAGTTTTCATTGTCAAATACTTTTGTCTTATTGAGAAGAATTGTATTCTTGTAGGTGGTTATGGAGGAGGCGGCCCTGGTTACTCTGGAGGAAGCAGAGGCTATGGAAGTGGTGGACAGGGTTATGGAAACCAGGGCAGTGGCTATGGCGGGAGTGGCAGCTATGACAGCTATAACAACGGAGGCGGAGGCGGCTTTGGCGGTGGTAGTGGTAGGTATCCAGTGATCCAAGTACTTGGTGTGACAGCTAGATTAGCCTTTTAGAGCTTGGGTTCTGGTGCTGTTGAAGCATTGTGTGGTACACTGCATGGTATATTAAAAACAAATGGGCTTGCTATGCTACCTCCTCCTAGCTTTAAGCTGGGGCCGCCTCA…	GCTATGGCAGTGGCAGAAGA	TTTTAATTAGGTAAGTAAGCACCTTTTTGTGTGTTGACATAATTTTTTA	AATTGCTGATGAACCCAATA		1309	1358	-24	25	-24	25	-24	25	#6899D0	A	1	A	1	A	1	49	0	2		DELETION	DELETION	false		true		true	dummy|DELETION|1309|1358|0	false	784	1165	525	2523
48	0.000777252	dummy	dummy	m64106_230606_024419/3015335/ccs	false	subset	subset\subset50.fastq.gz	ART558	m64106_230606	false	ref_HNRNPA1	(2524 bp)	CAGGCCTTCAGCCGTTACACTTGCACAAGTTTTCATTGTCAAATACTTTTGTCTTATTGAGAAGAATTGTATTCTTGTAGGTGGTTATGGAGGAGGCGGCCCTGGTTACTCTGGAGGAAGCAGAGGCTATGGAAGTGGTGGACAGGGTTATGGAAACCAGGGCAGTGGCTATGGCGGGAGTGGCAGCTATGACAGCTATAACAACGGAGGCGGAGGCGGCTTTGGCGGTGGTAGTGGTAGGTATCCAGTGATCCAAGTACTTGGTGTGACAGCTAGATTAGCCTTTTAGAGCTTGGGTTCTGGTGCTGTTGAAGCATTGTGTGGTACACTGCATGGTATATTAAAAACAAATGGGCTTGCTATGCTACCTCCTCCTAGCTTTAAGCTGGGGCCGCCTCA…	TAGCTATGGCAGTGGCAGAA	GATTTTAATTAGGTAAGTAAGCACCTTTTTGTGTGTTGACATAATTTTTTA	AATTGCTGATGAACCCAATA	TTTTTT	1307	1358	-26	25	-26	25	-26	25	grey		-1		-1		-1	51	6	0		DELINS	DELINS_FLANKINSERT	false		true		false	dummy|DELINS|1307|1358|6	false	1307	1165	0	2523
93	0.00150593	dummy	dummy	m64106_230606_024419/1378491/ccs	false	subset	subset\subset50.fastq.gz	ART558	m64106_230606	false	ref_HNRNPA1	(2524 bp)	CAGGCCTTCAGCCGTTACACTTGCACAAGTTTTCATTGTCAAATACTTTTGTCTTATTGAGAAGAATTGTATTCTTGTAGGTGGTTATGGAGGAGGCGGCCCTGGTTACTCTGGAGGAAGCAGAGGCTATGGAAGTGGTGGACAGGGTTATGGAAACCAGGGCAGTGGCTATGGCGGGAGTGGCAGCTATGACAGCTATAACAACGGAGGCGGAGGCGGCTTTGGCGGTGGTAGTGGTAGGTATCCAGTGATCCAAGTACTTGGTGTGACAGCTAGATTAGCCTTTTAGAGCTTGGGTTCTGGTGCTGTTGAAGCATTGTGTGGTACACTGCATGGTATATTAAAAACAAATGGGCTTGCTATGCTACCTCCTCCTAGCTTTAAGCTGGGGCCGCCTCA…	ATTAGGTAAGTAAGCACCTT	TTTGTGTGTTGACATAATTTTTT	AAATTGCTGATGAACCCAAT		1334	1357	1	24	1	24	1	24	#0D99B2	TT	2	TT	2	TT	2	23	0	1		DELETION	DELETION	false		true		true	dummy|DELETION|1334|1357|0	false	1334	1166	0	2523
2	3.23855e-05	dummy	dummy	m64106_230606_024419/150012164/ccs	false	subset	subset\subset50.fastq.gz	ART558	m64106_230606	false	ref_HNRNPA1	(2524 bp)	CAGGCCTTCAGCCGTTACACTTGCACAAGTTTTCATTGTCAAATACTTTTGTCTTATTGAGAAGAATTGTATTCTTGTAGGTGGTTATGGAGGAGGCGGCCCTGGTTACTCTGGAGGAAGCAGAGGCTATGGAAGTGGTGGACAGGGTTATGGAAACCAGGGCAGTGGCTATGGCGGAGTGGCAGCTATGACAGCTATAACAACGGAGGCGGAGGCGGCTTTGGCGGTGGTAGTGGTAGGTATCCAGTGATCCAAGTACTTGGTGTGACAGCTAGATTAGCCTTTTAGAGCTTGGGTTCTGGTGCTGTTGAAGCATTGTGTGGTACACTGCATGGTATATTAAAAACAAATGGGCTTGCTATGCTACCTCCTCCTAGCTTTAAGCTGGGGCCGCCTCAC…	TTTAATTAGGTAAGTAAGCA	CCTTTTTGTGTGTTGACATAATTTTTT	AAATTGCTGATGAACCCAAT		1330	1357	-3	24	-3	24	-3	24	#C9DDF2		0		0		0	27	0	0		DELETION	DELETION	false		true		false	dummy|DELETION|1330|1357|0	false	1154	1166	176	2523
30	0.000845404	dummy	dummy	m64106_230606_024419/2425638/ccs	false	subset	subset\subset54.fastq.gz	D-I03	m64106_230606	false	ref_HNRNPA1	(2524 bp)	CAGGCCTTCAGCCGTTACACTTGCACAAGTTTTCATTGTCAAATACTTTTGTCTTATTGAGAAGAATTGTATTCTTGTAGGTGGTTATGGAGGAGGCGGCCCTGGTTACTCTGGAGGAAGCAGAGGCTATGGAAGTGGTGGACAGGGTTATGGAAACCAGGGCAGTGGCTATGGCGGGAGTGGCAGCTATGACAGCTATAACAACGGAGGCGGAGGCGGCTTTGGCGGTGGTAGTGGTAGGTATCCAGTGATCCAAGTACTTGGTGTGACAGCTAGATTAGCCTTTTAGAGCTTGGGTTCTGGTGCTGTTGAAGCATTGTGTGGTACACTGCATGGTATATTAAAAACAAATGGGCTTGCTATGCTACCTCCTCCTAGCTTTAAGCTGGGGCCGCCTCA…	TTTAATTAGGTAAGTAAGCA	CCTTTTTGTGTGTTGACATAATTTTTT	AAATTGCTGATGAACCCAAT		1330	1357	-3	24	-3	24	-3	24	#C9DDF2		0		0		0	27	0	0		DELETION	DELETION	false		true		false	dummy|DELETION|1330|1357|0	false	132	1166	1198	2523
62	0.0010252	dummy	dummy	m64106_230606_024419/30739282/ccs	false	subset	subset\subset46.fastq.gz	NHEJi	m64106_230606	false	ref_HNRNPA1	(2524 bp)	CAGGCCTTCAGCCGTTACACTTGCACAAGTTTTCATTGTCAAATACTTTTGTCTTATTGAGAAGAATTGTATTCTTGTAGGTGGTTATGGAGGAGGCGGCCCTGGTTACTCTGGAGGAAGCAGAGGCTATGGAAGTGGTGGACAGGGTTATGGAAACCAGGGCAGTGGCTATGGCGGGAGTGGCAGCTATGACAGCTATAACAACGGAGGCGGAGGCGGCTTTGGCGGTGGTAGTGGTAGGTATCCAGTGATCCAAGTACTTGGTGTGACAGCTAGATTAGCCTTTTAGAGCTTGGGTTCTGGTGCTGTTGAAGCATTGTGTGGTACACTGCATGGTATATTAAAAACAAATGGGCTTGCTATGCTACCTCCTCCTAGCTTTAAGCTGGGGCCGCCTCA…	GATTTTAATTAGGTAAGTAA	GCACCTTTTTGTGTGTTGACATAATTTTTT	AAATTGCTGATGAACCCAAT	TTTAAA	1327	1357	-6	24	-6	24	-6	24	grey		-1		-1		-1	30	6	0		DELINS	DELINS_FLANKINSERT_RC	false		true		false	dummy|DELINS|1327|1357|6	false	1327	1166	0	2523
37	0.000737507	dummy	dummy	m64106_230606_024419/16122488/ccs	false	subset	subset\subset47.fastq.gz	NHEJi	m64106_230606	false	ref_HNRNPA1	(2524 bp)	CAGGCCTTCAGCCGTTACACTTGCACAAGTTTTCATTGTCAAATACTTTTGTCTTATTGAGAAGAATTGTATTCTTGTAGGTGGTTATGGAGGAGGCGGCCCTGGTTACTCTGGAGGAAGCAGAGGCTATGGAAGTGGTGGACAGGGTTATGGAAACCAGGGCAGTGGCTATGGCGGGAGTGGCAGCTATGACAGCTATAACAACGGAGGCGGAGGCGGCTTTGGCGGTGGTAGTGGTAGGTATCCAGTGATCCAAGTACTTGGTGTGACAGCTAGATTAGCCTTTTAGAGCTTGGGTTCTGGTGCTGTTGAAGCATTGTGTGGTACACTGCATGGTATATTAAAAACAAATGGGCTTGCTATGCTACCTCCTCCTAGCTTTAAGCTGGGGCCGCCTCA…	AGAAGATTTTAATTAGGTAA	GTAAGCACCTTTTTGTGTGTTGACATAATTTTTT	AAATTGCTGATGAACCCAAT	TTTAAA	1323	1357	-10	24	-10	24	-10	24	grey		-1		-1		-1	34	6	2		DELINS	DELINS_FLANKINSERT_RC	false		true		false	dummy|DELINS|1323|1357|6	false	1323	1166	0	2523
45	0.00103644	dummy	dummy	m64106_230606_024419/2556141/ccs	false	subset	subset\subset52.fastq.gz	D-I03	m64106_230606	false	ref_HNRNPA1	(2524 bp)	CAGGCCTTCAGCCGTTACACTTGCACAAGTTTTCATTGTCAAATACTTTTGTCTTATTGAGAAGAATTGTATTCTTGTAGGTGGTTATGGAGGAGGCGGCCCTGGTTACTCTGGAGGAAGCAGAGGCTATGGAAGTGGTGGACAGGGTTATGGAAACCAGGGCAGTGGCTATGGCGGGAGTGGCAGCTATGACAGCTATAACAACGGAGGCGGAGGCGGCTTTGGCGGTGGTAGTGGTAGGTATCCAGTGATCCAAGTACTTGGTGTGACAGCTAGATTAGCCTTTTAGAGCTTGGGTTCTGGTGCTGTTGAAGCATTGTGTGGTACACTGCATGGTATATTAAAAACAAATGGGCTTGCTATGCTACCTCCTCCTAGCTTTAAGCTGGGGCCGCCTCA…	GGCAGAAGATTTTAATTAGG	TAAGTAAGCACCTTTTTGTGTGTTGACATAATTTTTT	AAATTGCTGATGAACCCAAT	CAATTTAAA	1320	1357	-13	24	-13	24	-13	24	grey		-1		-1		-1	37	9	2		TINS	TINS	true		true		false	dummy|TINS|1320|1357|9	false	1320	1166	0	2523
61	0.00123477	dummy	dummy	m64106_230606_024419/853296/ccs	false	subset	subset\subset64.fastq.gz	ART558	m64106_230606	false	ref_HNRNPA1	(2524 bp)	CAGGCCTTCAGCCGTTACACTTGCACAAGTTTTCATTGTCAAATACTTTTGTCTTATTGAGAAGAATTGTATTCTTGTAGGTGGTTATGGAGGAGGCGGCCCTGGTTACTCTGGAGGAAGCAGAGGCTATGGAAGTGGTGGACAGGGTTATGGAAACCAGGGCAGTGGCTATGGCGGGAGTGGCAGCTATGACAGCTATAACAACGGAGGCGGAGGCGGCTTTGGCGGTGGTAGTGGTAGGTATCCAGTGATCCAAGTACTTGGTGTGACAGCTAGATTAGCCTTTTAGAGCTTGGGTTCTGGTGCTGTTGAAGCATTGTGTGGTACACTGCATGGTATATTAAAAACAAATGGGCTTGCTATGCTACCTCCTCCTAGCTTTAAGCTGGGGCCGCCTCA…	TGGCAGAAGATTTTAATTAG	GTAAGTAAGCACCTTTTTGTGTGTTGACATAATTTTTT	AAATTGCTGATGAACCCAAT		1319	1357	-14	24	-14	24	-14	24	#C9DDF2		0		0		0	38	0	1		DELETION	DELETION	false		true		false	dummy|DELETION|1319|1357|0	false	121	1166	1198	2523
67	0.00110788	dummy	dummy	m64106_230606_024419/1573312/ccs	false	subset	subset\subset46.fastq.gz	NHEJi	m64106_230606	false	ref_HNRNPA1	(2524 bp)	CAGGCCTTCAGCCGTTACACTTGCACAAGTTTTCATTGTCAAATACTTTTGTCTTATTGAGAAGAATTGTATTCTTGTAGGTGGTTATGGAGGAGGCGGCCCTGGTTACTCTGGAGGAAGCAGAGGCTATGGAAGTGGTGGACAGGGTTATGGAAACCAGGGCAGTGGCTATGGCGGGAGTGGCAGCTATGACAGCTATAACAACGGAGGCGGAGGCGGCTTTGGCGGTGGTAGTGGTAGGTATCCAGTGATCCAAGTACTTGGTGTGACAGCTAGATTAGCCTTTTAGAGCTTGGGTTCTGGTGCTGTTGAAGCATTGTGTGGTACACTGCATGGTATATTAAAAACAAATGGGCTTGCTATGCTACCTCCTCCTAGCTTTAAGCTGGGGCCGCCTCA…	GTGGCAGAAGATTTTAATTA	GGTAAGTAAGCACCTTTTTGTGTGTTGACATAATTTTTT	AAATTGCTGATGAACCCAAT		1318	1357	-15	24	-15	24	-15	24	#C9DDF2		0		0		0	39	0	0		DELETION	DELETION	false		true		true	dummy|DELETION|1318|1357|0	false	1318	1166	0	2523
65	0.00105253	dummy	dummy	m64106_230606_024419/2294663/ccs	false	subset	subset\subset50.fastq.gz	ART558	m64106_230606	false	ref_HNRNPA1	(2524 bp)	CAGGCCTTCAGCCGTTACACTTGCACAAGTTTTCATTGTCAAATACTTTTGTCTTATTGAGAAGAATTGTATTCTTGTAGGTGGTTATGGAGGAGGCGGCCCTGGTTACTCTGGAGGAAGCAGAGGCTATGGAAGTGGTGGACAGGGTTATGGAAACCAGGGCAGTGGCTATGGCGGGAGTGGCAGCTATGACAGCTATAACAACGGAGGCGGAGGCGGCTTTGGCGGTGGTAGTGGTAGGTATCCAGTGATCCAAGTACTTGGTGTGACAGCTAGATTAGCCTTTTAGAGCTTGGGTTCTGGTGCTGTTGAAGCATTGTGTGGTACACTGCATGGTATATTAAAAACAAATGGGCTTGCTATGCTACCTCCTCCTAGCTTTAAGCTGGGGCCGCCTCA…	GTGGCAGAAGATTTTAATTA	GGTAAGTAAGCACCTTTTTGTGTGTTGACATAATTTTTT	AAATTGCTGATGAACCCAAT		1318	1357	-15	24	-15	24	-15	24	#C9DDF2		0		0		0	39	0	0		DELETION	DELETION	false		true		false	dummy|DELETION|1318|1357|0	false	95	81	1223	1438
7	0.000141695	dummy	dummy	m64106_230606_024419/66388507/ccs	false	subset	subset\subset64.fastq.gz	ART558	m64106_230606	false	ref_HNRNPA1	(2524 bp)	CAGGCCTTCAGCCGTTACACTTGCACAAGTTTTCATTGTCAAATACTTTTGTCTTATTGAGAAGAATTGTATTCTTGTAGGTGGTTATGGAGGAGGCGGCCCTGGTTACTCTGGAGGAAGCAGAGGCTATGGAAGTGGTGGACAGGGTTATGGAAACCAGGGCAGTGGCTATGGCGGGAGTGGCAGCTATGACAGCTATAACAACGGAGGCGGAGGCGGCTTTGGCGGTGGTAGTGGTAGGTATCCAGTGATCCAAGTACTTGGTGTGACAGCTAGATTAGCCTTTTAGAGCTTGGGTTCTGGTGCTGTTGAAGCATTGTGTGGTACACTGCATGGTATATTAAAAACAAATGGGCTTGCTATGCTACCTCCTCCTAGCTTTAAGCTGGGGCCGCCTCA…	CAGTGGCAGAAGATTTTAAT	TAGGTAAGTAAGCACCTTTTTGTGTGTTGACATAATTTTTT	AAATTGCTGATGAACCCAAT		1316	1357	-17	24	-17	24	-17	24	#6899D0	T	1	T	1	T	1	41	0	1		DELETION	DELETION	false		true		false	dummy|DELETION|1316|1357|0	false	1316	1166	0	2523
39	0.000898245	dummy	dummy	m64106_230606_024419/819/ccs	false	subset	subset\subset52.fastq.gz	D-I03	m64106_230606	false	ref_HNRNPA1	(2524 bp)	CAGGCCTTCAGCCGTTACACTTGCACAAGTTTTCATTGTCAAATACTTTTGTCTTATTGAGAAGAATTGTATTCTTGTAGGTGGTTATGGAGGAGGCGGCCCTGGTTACTCTGGAGGAAGCAGAGGCTATGGAAGTGGTGGACAGGGTTATGGAAACCAGGGCAGTGGCTATGGCGGGAGTGGCAGCTATGACAGCTATAACAACGGAGGCGGAGGCGGCTTTGGCGGTGGTAGTGGTAGGTATCCAGTGATCCAAGTACTTGGTGTGACAGCTAGATTAGCCTTTTAGAGCTTGGGTTCTGGTGCTGTTGAAGCATTGTGTGGTACACTGCATGGTATATTAAAAACAAATGGGCTTGCTATGCTACCTCCTCCTAGCTTTAAGCTGGGGCCGCCTCA…	GCAGTGGCAGAAGATTTTAA	TTAGGTAAGTAAGCACCTTTTTGTGTGTTGACATAATTTTTT	AAATTGCTGATGAACCCAAT		1315	1357	-18	24	-18	24	-18	24	#C9DDF2		0		0		0	42	0	0		DELETION	DELETION	false		true		false	dummy|DELETION|1315|1357|0	false	117	1166	1198	2523
126	0.00208347	dummy	dummy	m64106_230606_024419/3932714/ccs	false	subset	subset\subset46.fastq.gz	NHEJi	m64106_230606	false	ref_HNRNPA1	(2524 bp)	CAGGCCTTCAGCCGTTACACTTGCACAAGTTTTCATTGTCAAATACTTTTGTCTTATTGAGAAGAATTGTATTCTTGTAGGTGGTTATGGAGGAGGCGGCCCTGGTTACTCTGGAGGAAGCAGAGGCTATGGAAGTGGTGGACAGGGTTATGGAAACCAGGGCAGTGGCTATGGCGGGAGTGGCAGCTATGACAGCTATAACAACGGAGGCGGAGGCGGCTTTGGCGGTGGTAGTGGTAGGTATCCAGTGATCCAAGTACTTGGTGTGACAGCTAGATTAGCCTTTTAGAGCTTGGGTTCTGGTGCTGTTGAAGCATTGTGTGGTACACTGCATGGTATATTAAAAACAAATGGGCTTGCTATGCTACCTCCTCCTAGCTTTAAGCTGGGGCCGCCTCA…	ATGGCAGTGGCAGAAGATTT	TAATTAGGTAAGTAAGCACCTTTTTGTGTGTTGACATAATTTTTT	AAATTGCTGATGAACCCAAT		1312	1357	-21	24	-21	24	-21	24	#054E61	TTT	3	TTT	3	TTT	3	45	0	0		DELETION	DELETION	false		true		true	dummy|DELETION|1312|1357|0	false	1312	1166	0	2523
51	0.00101656	dummy	dummy	m64106_230606_024419/6818520/ccs	false	subset	subset\subset47.fastq.gz	NHEJi	m64106_230606	false	ref_HNRNPA1	(2524 bp)	CAGGCCTTCAGCCGTTACACTTGCACAAGTTTTCATTGTCAAATACTTTTGTCTTATTGAGAAGAATTGTATTCTTGTAGGTGGTTATGGAGGAGGCGGCCCTGGTTACTCTGGAGGAAGCAGAGGCTATGGAAGTGGTGGACAGGGTTATGGAAACCAGGGCAGTGGCTATGGCGGGAGTGGCAGCTATGACAGCTATAACAACGGAGGCGGAGGCGGCTTTGGCGGTGGTAGTGGTAGGTATCCAGTGATCCAAGTACTTGGTGTGACAGCTAGATTAGCCTTTTAGAGCTTGGGTTCTGGTGCTGTTGAAGCATTGTGTGGTACACTGCATGGTATATTAAAAACAAATGGGCTTGCTATGCTACCTCCTCCTAGCTTTAAGCTGGGGCCGCCTCA…	ATGGCAGTGGCAGAAGATTT	TAATTAGGTAAGTAAGCACCTTTTTGTGTGTTGACATAATTTTTT	AAATTGCTGATGAACCCAAT		1312	1357	-21	24	-21	24	-21	24	#054E61	TTT	3	TTT	3	TTT	3	45	0	0		DELETION	DELETION	false		true		false	dummy|DELETION|1312|1357|0	false	1312	1166	0	2523
45	0.000755947	dummy	dummy	m64106_230606_024419/1378185/ccs	false	subset	subset\subset48.fastq.gz	NHEJi	m64106_230606	false	ref_HNRNPA1	(2524 bp)	CAGGCCTTCAGCCGTTACACTTGCACAAGTTTTCATTGTCAAATACTTTTGTCTTATTGAGAAGAATTGTATTCTTGTAGGTGGTTATGGAGGAGGCGGCCCTGGTTACTCTGGAGGAAGCAGAGGCTATGGAAGTGGTGGACAGGGTTATGGAAACCAGGGCAGTGGCTATGGCGGGAGTGGCAGCTATGACAGCTATAACAACGGAGGCGGAGGCGGCTTTGGCGGTGGTAGTGGTAGGTATCCAGTGATCCAAGTACTTGGTGTGACAGCTAGATTAGCCTTTTAGAGCTTGGGTTCTGGTGCTGTTGAAGCATTGTGTGGTACACTGCATGGTATATTAAAAACAAATGGGCTTGCTATGCTACCTCCTCCTAGCTTTAAGCTGGGGCCGCCTCA…	ATGGCAGTGGCAGAAGATTT	TAATTAGGTAAGTAAGCACCTTTTTGTGTGTTGACATAATTTTTT	AAATTGCTGATGAACCCAAT		1312	1357	-21	24	-21	24	-21	24	#054E61	TTT	3	TTT	3	TTT	3	45	0	0		DELETION	DELETION	false		true		false	dummy|DELETION|1312|1357|0	false	1312	1166	0	2523
61	0.000889667	dummy	dummy	m64106_230606_024419/8585693/ccs	false	subset	subset\subset49.fastq.gz	ART558	m64106_230606	false	ref_HNRNPA1	(2524 bp)	CAGGCCTTCAGCCGTTACACTTGCACAAGTTTTCATTGTCAAATACTTTTGTCTTATTGAGAAGAATTGTATTCTTGTAGGTGGTTATGGAGGAGGCGGCCCTGGTTACTCTGGAGGAAGCAGAGGCTATGGAAGTGGTGGACAGGGTTATGGAAACCAGGGCAGTGGCTATGGCGGGAGTGGCAGCTATGACAGCTATAACAACGGAGGCGGAGGCGGCTTTGGCGGTGGTAGTGGTAGGTATCCAGTGATCCAAGTACTTGGTGTGACAGCTAGATTAGCCTTTTAGAGCTTGGGTTCTGGTGCTGTTGAAGCATTGTGTGGTACACTGCATGGTATATTAAAAACAAATGGGCTTGCTATGCTACCTCCTCCTAGCTTTAAGCTGGGGCCGCCTCA…	ATGGCAGTGGCAGAAGATTT	TAATTAGGTAAGTAAGCACCTTTTTGTGTGTTGACATAATTTTTT	AAATTGCTGATGAACCCAAT		1312	1357	-21	24	-21	24	-21	24	#054E61	TTT	3	TTT	3	TTT	3	45	0	0		DELETION	DELETION	false		true		true	dummy|DELETION|1312|1357|0	false	1312	1166	0	2523
133	0.00306325	dummy	dummy	m64106_230606_024419/2296367/ccs	false	subset	subset\subset52.fastq.gz	D-I03	m64106_230606	false	ref_HNRNPA1	(2524 bp)	CAGGCCTTCAGCCGTTACACTTGCACAAGTTTTCATTGTCAAATACTTTTGTCTTATTGAGAAGAATTGTATTCTTGTAGGTGGTTATGGAGGAGGCGGCCCTGGTTACTCTGGAGGAAGCAGAGGCTATGGAAGTGGTGGACAGGGTTATGGAAACCAGGGCAGTGGCTATGGCGGGAGTGGCAGCTATGACAGCTATAACAACGGAGGCGGAGGCGGCTTTGGCGGTGGTAGTGGTAGGTATCCAGTGATCCAAGTACTTGGTGTGACAGCTAGATTAGCCTTTTAGAGCTTGGGTTCTGGTGCTGTTGAAGCATTGTGTGGTACACTGCATGGTATATTAAAAACAAATGGGCTTGCTATGCTACCTCCTCCTAGCTTTAAGCTGGGGCCGCCTCA…	ATGGCAGTGGCAGAAGATTT	TAATTAGGTAAGTAAGCACCTTTTTGTGTGTTGACATAATTTTTT	AAATTGCTGATGAACCCAAT		1312	1357	-21	24	-21	24	-21	24	#054E61	TTT	3	TTT	3	TTT	3	45	0	0		DELETION	DELETION	false		true		false	dummy|DELETION|1312|1357|0	false	1312	1166	0	2523
22	0.000439578	dummy	dummy	m64106_230606_024419/7670503/ccs	false	subset	subset\subset53.fastq.gz	D-I03	m64106_230606	false	ref_HNRNPA1	(2524 bp)	CAGGCCTTCAGCCGTTACACTTGCACAAGTTTTCATTGTCAAATACTTTTGTCTTATTGAGAAGAATTGTATTCTTGTAGGTGGTTATGGAGGAGGCGGCCCTGGTTACTCTGGAGGAAGCAGAGGCTATGGAAGTGGTGGACAGGGTTATGGAAACCAGGGCAGTGGCTATGGCGGGAGTGGCAGCTATGACAGCTATAACAACGGAGGCGGAGGCGGCTTTGGCGGTGGTAGTGGTAGGTATCCAGTGATCCAAGTACTTGGTGTGACAGCTAGATTAGCCTTTTAGAGCTTGGGTTCTGGTGCTGTTGAAGCATTGTGTGGTACACTGCATGGTATATTAAAAACAAATGGGCTTGCTATGCTACCTCCTCCTAGCTTTAAGCTGGGGCCGCCTCA…	ATGGCAGTGGCAGAAGATTT	TAATTAGGTAAGTAAGCACCTTTTTGTGTGTTGACATAATTTTTT	AAATTGCTGATGAACCCAAT		1312	1357	-21	24	-21	24	-21	24	#054E61	TTT	3	TTT	3	TTT	3	45	0	0		DELETION	DELETION	false		true		false	dummy|DELETION|1312|1357|0	false	114	1166	1198	2523
46	0.00129629	dummy	dummy	m64106_230606_024419/6425355/ccs	false	subset	subset\subset54.fastq.gz	D-I03	m64106_230606	false	ref_HNRNPA1	(2524 bp)	CAGGCCTTCAGCCGTTACACTTGCACAAGTTTTCATTGTCAAATACTTTTGTCTTATTGAGAAGAATTGTATTCTTGTAGGTGGTTATGGAGGAGGCGGCCCTGGTTACTCTGGAGGAAGCAGAGGCTATGGAAGTGGTGGACAGGGTTATGGAAACCAGGGCAGTGGCTATGGCGGGAGTGGCAGCTATGACAGCTATAACAACGGAGGCGGAGGCGGCTTTGGCGGTGGTAGTGGTAGGTATCCAGTGATCCAAGTACTTGGTGTGACAGCTAGATTAGCCTTTTAGAGCTTGGGTTCTGGTGCTGTTGAAGCATTGTGTGGTACACTGCATGGTATATTAAAAACAAATGGGCTTGCTATGCTACCTCCTCCTAGCTTTAAGCTGGGGCCGCCTCA…	ATGGCAGTGGCAGAAGATTT	TAATTAGGTAAGTAAGCACCTTTTTGTGTGTTGACATAATTTTTT	AAATTGCTGATGAACCCAAT		1312	1357	-21	24	-21	24	-21	24	#054E61	TTT	3	TTT	3	TTT	3	45	0	0		DELETION	DELETION	false		true		true	dummy|DELETION|1312|1357|0	false	1312	1166	0	2523
41	0.000829926	dummy	dummy	m64106_230606_024419/2820950/ccs	false	subset	subset\subset64.fastq.gz	ART558	m64106_230606	false	ref_HNRNPA1	(2524 bp)	CAGGCCTTCAGCCGTTACACTTGCACAAGTTTTCATTGTCAAATACTTTTGTCTTATTGAGAAGAATTGTATTCTTGTAGGTGGTTATGGAGGAGGCGGCCCTGGTTACTCTGGAGGAAGCAGAGGCTATGGAAGTGGTGGACAGGGTTATGGAAACCAGGGCAGTGGCTATGGCGGGAGTGGCAGCTATGACAGCTATAACAACGGAGGCGGAGGCGGCTTTGGCGGTGGTAGTGGTAGGTATCCAGTGATCCAAGTACTTGGTGTGACAGCTAGATTAGCCTTTTAGAGCTTGGGTTCTGGTGCTGTTGAAGCATTGTGTGGTACACTGCATGGTATATTAAAAACAAATGGGCTTGCTATGCTACCTCCTCCTAGCTTTAAGCTGGGGCCGCCTCA…	ATGGCAGTGGCAGAAGATTT	TAATTAGGTAAGTAAGCACCTTTTTGTGTGTTGACATAATTTTTT	AAATTGCTGATGAACCCAAT		1312	1357	-21	24	-21	24	-21	24	#054E61	TTT	3	TTT	3	TTT	3	45	0	0		DELETION	DELETION	false		true		false	dummy|DELETION|1312|1357|0	false	114	1166	1198	2523
181	0.00299292	dummy	dummy	m64106_230606_024419/7669249/ccs	false	subset	subset\subset46.fastq.gz	NHEJi	m64106_230606	false	ref_HNRNPA1	(2524 bp)	CAGGCCTTCAGCCGTTACACTTGCACAAGTTTTCATTGTCAAATACTTTTGTCTTATTGAGAAGAATTGTATTCTTGTAGGTGGTTATGGAGGAGGCGGCCCTGGTTACTCTGGAGGAAGCAGAGGCTATGGAAGTGGTGGACAGGGTTATGGAAACCAGGGCAGTGGCTATGGCGGGAGTGGCAGCTATGACAGCTATAACAACGGAGGCGGAGGCGGCTTTGGCGGTGGTAGTGGTAGGTATCCAGTGATCCAAGTACTTGGTGTGACAGCTAGATTAGCCTTTTAGAGCTTGGGTTCTGGTGCTGTTGAAGCATTGTGTGGTACACTGCATGGTATATTAAAAACAAATGGGCTTGCTATGCTACCTCCTCCTAGCTTTAAGCTGGGGCCGCCTCA…	TATGGCAGTGGCAGAAGATT	TTAATTAGGTAAGTAAGCACCTTTTTGTGTGTTGACATAATTTTTT	AAATTGCTGATGAACCCAAT		1311	1357	-22	24	-22	24	-22	24	#0D99B2	TT	2	TT	2	TT	2	46	0	2		DELETION	DELETION	false		true		false	dummy|DELETION|1311|1357|0	false	1311	1166	0	2523
22	0.000320863	dummy	dummy	m64106_230606_024419/8521084/ccs	false	subset	subset\subset49.fastq.gz	ART558	m64106_230606	false	ref_HNRNPA1	(2524 bp)	CAGGCCTTCAGCCGTTACACTTGCACAAGTTTTCATTGTCAAATACTTTTGTCTTATTGAGAAGAATTGTATTCTTGTAGGTGGTTATGGAGGAGGCGGCCCTGGTTACTCTGGAGGAAGCAGAGGCTATGGAAGTGGTGGACAGGGTTATGGAAACCAGGGCAGTGGCTATGGCGGGAGTGGCAGCTATGACAGCTATAACAACGGAGGCGGAGGCGGCTTTGGCGGTGGTAGTGGTAGGTATCCAGTGATCCAAGTACTTGGTGTGACAGCTAGATTAGCCTTTTAGAGCTTGGGTTCTGGTGCTGTTGAAGCATTGTGTGGTACACTGCATGGTATATTAAAAACAAATGGGCTTGCTATGCTACCTCCTCCTAGCTTTAAGCTGGGGCCGCCTCA…	TATGGCAGTGGCAGAAGATT	TTAATTAGGTAAGTAAGCACCTTTTTGTGTGTTGACATAATTTTTT	AAATTGCTGATGAACCCAAT		1311	1357	-22	24	-22	24	-22	24	#0D99B2	TT	2	TT	2	TT	2	46	0	2		DELETION	DELETION	false		true		true	dummy|DELETION|1311|1357|0	false	113	1166	1198	2523
22	0.000439578	dummy	dummy	m64106_230606_024419/15008258/ccs	false	subset	subset\subset53.fastq.gz	D-I03	m64106_230606	false	ref_HNRNPA1	(2524 bp)	CAGGCCTTCAGCCGTTACACTTGCACAAGTTTTCATTGTCAAATACTTTTGTCTTATTGAGAAGAATTGTATTCTTGTAGGTGGTTATGGAGGAGGCGGCCCTGGTTACTCTGGAGGAAGCAGAGGCTATGGAAGTGGTGGACAGGGTTATGGAAACCAGGGCAGTGGCTATGGCGGGAGTGGCAGCTATGACAGCTATAACAACGGAGGCGGAGGCGGCTTTGGCGGTGGTAGTGGTAGGTATCCAGTGATCCAAGTACTTGGTGTGACAGCTAGATTAGCCTTTTAGAGCTTGGGTTCTGGTGCTGTTGAAGCATTGTGTGGTACACTGCATGGTATATTAAAAACAAATGGGCTTGCTATGCTACCTCCTCCTAGCTTTAAGCTGGGGCCGCCTCA…	TATGGCAGTGGCAGAAGATT	TTAATTAGGTAAGTAAGCACCTTTTTGTGTGTTGACATAATTTTTT	AAATTGCTGATGAACCCAAT		1311	1357	-22	24	-22	24	-22	24	#0D99B2	TT	2	TT	2	TT	2	46	0	2		DELETION	DELETION	false		true		false	dummy|DELETION|1311|1357|0	false	1311	181	0	1538
87	0.00176106	dummy	dummy	m64106_230606_024419/4129581/ccs	false	subset	subset\subset64.fastq.gz	ART558	m64106_230606	false	ref_HNRNPA1	(2524 bp)	CAGGCCTTCAGCCGTTACACTTGCACAAGTTTTCATTGTCAAATACTTTTGTCTTATTGAGAAGAATTGTATTCTTGTAGGTGGTTATGGAGGAGGCGGCCCTGGTTACTCTGGAGGAAGCAGAGGCTATGGAAGTGGTGGACAGGGTTATGGAAACCAGGGCAGTGGCTATGGCGGGAGTGGCAGCTATGACAGCTATAACAACGGAGGCGGAGGCGGCTTTGGCGGTGGTAGTGGTAGGTATCCAGTGATCCAAGTACTTGGTGTGACAGCTAGATTAGCCTTTTAGAGCTTGGGTTCTGGTGCTGTTGAAGCATTGTGTGGTACACTGCATGGTATATTAAAAACAAATGGGCTTGCTATGCTACCTCCTCCTAGCTTTAAGCTGGGGCCGCCTCA…	TATGGCAGTGGCAGAAGATT	TTAATTAGGTAAGTAAGCACCTTTTTGTGTGTTGACATAATTTTTT	AAATTGCTGATGAACCCAAT		1311	1357	-22	24	-22	24	-22	24	#0D99B2	TT	2	TT	2	TT	2	46	0	2		DELETION	DELETION	false		true		false	dummy|DELETION|1311|1357|0	false	1311	1166	0	2523
46	0.000670896	dummy	dummy	m64106_230606_024419/16449699/ccs	false	subset	subset\subset49.fastq.gz	ART558	m64106_230606	false	ref_HNRNPA1	(2524 bp)	CAGGCCTTCAGCCGTTACACTTGCACAAGTTTTCATTGTCAAATACTTTTGTCTTATTGAGAAGAATTGTATTCTTGTAGGTGGTTATGGAGGAGGCGGCCCTGGTTACTCTGGAGGAAGCAGAGGCTATGGAAGTGGTGGACAGGGTTATGGAAACCAGGGCAGTGGCTATGGCGGGAGTGGCAGCTATGACAGCTATAACAACGGAGGCGGAGGCGGCTTTGGCGGTGGTAGTGGTAGGTATCCAGTGATCCAAGTACTTGGTGTGACAGCTAGATTAGCCTTTTAGAGCTTGGGTTCTGGTGCTGTTGAAGCATTGTGTGGTACACTGCATGGTATATTAAAAACAAATGGGCTTGCTATGCTACCTCCTCCTAGCTTTAAGCTGGGGCCGCCTCA…	CTATGGCAGTGGCAGAAGAT	TTTAATTAGGTAAGTAAGCACCTTTTTGTGTGTTGACATAATTTTTT	AAATTGCTGATGAACCCAAT		1310	1357	-23	24	-23	24	-23	24	#6899D0	T	1	T	1	T	1	47	0	1		DELETION	DELETION	false		true		false	dummy|DELETION|1310|1357|0	false	1310	1166	0	2523
23	0.000372433	dummy	dummy	m64106_230606_024419/3016651/ccs	false	subset	subset\subset50.fastq.gz	ART558	m64106_230606	false	ref_HNRNPA1	(2524 bp)	CAGGCCTTCAGCCGTTACACTTGCACAAGTTTTCATTGTCAAATACTTTTGTCTTATTGAAAAGAATTGTATTCTTGTAGGTGGTTATGGAGGAGGCGGCCCTGGTTACTCTGGAGGAAGCAGAGGCTATGGAAGTGGTGGACAGGGTTATGGAAACCAGGGCAGTGGCTATGGCGGGAGTGGCAGCTATGACAGCTATAACAACGGAGGCGGAGGCGGCTTTGGCGGTGGTAGTGGTAGGTATCCAGTGATCCAAGTACTTGGTGTGACAGCTAGATTAGCCTTTTAGAGCTTGGGTTCTGGTGCTGTTGAAGCATTGTGTGGTACACTGCATGGTATATTAAAAACAAATGGGCTTGCTATGCTACCTCCTCCTAGCTTTAAGCTGGGGCCGCCTCA…	CTATGGCAGTGGCAGAAGAT	TTTAATTAGGTAAGTAAGCACCTTTTTGTGTGTTGACATAATTTTTT	AAATTGCTGATGAACCCAAT		1310	1357	-23	24	-23	24	-23	24	#6899D0	T	1	T	1	T	1	47	0	1		DELETION	DELETION	false		true		false	dummy|DELETION|1310|1357|0	false	112	1166	1198	2523
48	0.000806343	dummy	dummy	m64106_230606_024419/5177378/ccs	false	subset	subset\subset48.fastq.gz	NHEJi	m64106_230606	false	ref_HNRNPA1	(2524 bp)	CAGGCCTTCAGCCGTTACACTTGCACAAGTTTTCATTGTCAAATACTTTTGTCTTATTGAGAAGAATTGTATTCTTGTAGGTGGTTATGGAGGAGGCGGCCCTGGTTACTCTGGAGGAAGCAGAGGCTATGGAAGTGGTGGACAGGGTTATGGAAACCAGGGCAGTGGCTATGGCGGGAGTGGCAGCTATGACAGCTATAACAACGGAGGCGGAGGCGGCTTTGGCGGTGGTAGTGGTAGGTATCCAGTGATCCAAGTACTTGGTGTGACAGCTAGATTAGCCTTTTAGAGCTTGGGTTCTGGTGCTGTTGAAGCATTGTGTGGTACACTGCATGGTATATTAAAAACAAATGGGCTTGCTATGCTACCTCCTCCTAGCTTTAAGCTGGGGCCGCCTCA…	TTTAATTAGGTAAGTAAGCA	CCTTTTTGTGTGTTGACATAATTTTT	TAAATTGCTGATGAACCCAA		1330	1356	-3	23	-3	23	-3	23	#C9DDF2		0		0		0	26	0	1		DELETION	DELETION	false		true		false	dummy|DELETION|1330|1356|0	false	132	1167	1198	2523
68	0.00156617	dummy	dummy	m64106_230606_024419/919202/ccs	false	subset	subset\subset52.fastq.gz	D-I03	m64106_230606	false	ref_HNRNPA1	(2524 bp)	CAGGCCTTCAGCCGTTACACTTGCACAAGTTTTCATTGTCAAATACTTTTGTCTTATTGAGAAGAATTGTATTCTTGTAGGTGGTTATGGAGGAGGCGGCCCTGGTTACTCTGGAGGAAGCAGAGGCTATGGAAGTGGTGGACAGGGTTATGGAAACCAGGGCAGTGGCTATGGCGGGAGTGGCAGCTATGACAGCTATAACAACGGAGGCGGAGGCGGCTTTGGCGGTGGTAGTGGTAGGTATCCAGTGATCCAAGTACTTGGTGTGACAGCTAGATTAGCCTTTTAGAGCTTGGGTTCTGGTGCTGTTGAAGCATTGTGTGGTACACTGCATGGTATATTAAAAACAAATGGGCTTGCTATGCTACCTCCTCCTAGCTTTAAGCTGGGGCCGCCTCA…	AAGATTTTAATTAGGTAAGT	AAGCACCTTTTTGTGTGTTGACATAATTTTT	TAAATTGCTGATGAACCCAA		1325	1356	-8	23	-8	23	-8	23	#6899D0	T	1	T	1	T	1	31	0	2		DELETION	DELETION	false		true		false	dummy|DELETION|1325|1356|0	false	1325	1167	0	2523
23	0.000465568	dummy	dummy	m64106_230606_024419/67830672/ccs	false	subset	subset\subset64.fastq.gz	ART558	m64106_230606	false	ref_HNRNPA1	(2524 bp)	CAGGCCTTCAGCCGTTACACTTGCACAAGTTTTCATTGTCAAATACTTTTGTCTTATTGAGAAGAATTGTATTCTTGTAGGTGGTTATGGAGGAGGCGGCCCTGGTTACTCTGGAGGAAGCAGAGGCTATGGAAGTGGTGGACAGGGTTATGGAAACCAGGGCAGTGGCTATGGCGGGAGTGGCAGCTATGACAGCTATAACAACGGAGGCGGAGGCGGCTTTGGCGGTGGTAGTGGTAGGTATCCAGTGATCCAAGTACTTGGTGTGACAGCTAGATTAGCCTTTTAGAGCTTGGGTTCTGGTGCTGTTGAAGCATTGTGTGGTACACTGCATGGTATATTAAAAACAAATGGGCTTGCTATGCTACCTCCTCCTAGCTTTAAGCTGGGGCCGCCTCA…	AAGATTTTAATTAGGTAAGT	AAGCACCTTTTTGTGTGTTGACATAATTTTT	TAAATTGCTGATGAACCCAA		1325	1356	-8	23	-8	23	-8	23	#6899D0	T	1	T	1	T	1	31	0	2		DELETION	DELETION	false		true		true	dummy|DELETION|1325|1356|0	false	1325	1167	0	2523
14	0.000283389	dummy	dummy	m64106_230606_024419/5769116/ccs	false	subset	subset\subset64.fastq.gz	ART558	m64106_230606	false	ref_HNRNPA1	(2524 bp)	CAGGCCTTCAGCCGTTACACTTGCACAAGTTTTCATTGTCAAATACTTTTGTCTTATTGAGAAGAATTGTATTCTTGTAGGTGGTTATGGAGGAGGCGGCCCTGGTTACTCTGGAGGAAGCAGAGGCTATGGAAGTGGTGGACAGGGTTATGGAAACCAGGGCAGTGGCTATGGCGGGAGTGGCAGCTATGACAGCTATAACAACGGAGGCGGAGGCGGCTTTGGCGGTGGTAGTGGTAGGTATCCAGTGATCCAAGTACTTGGTGTGACAGCTAGATTAGCCTTTTAGAGCTTGGGTTCTGGTGCTGTTGAAGCATTGTGTGGTACACTGCATGGTATATTAAAAACAAATGGGCTTGCTATGCTACCTCCTCCTAGCTTTAAGCTGGGGCCGCCTCA…	AAGATTTTAATTAGGTAAGT	AAGCACCTTTTTGTGTGTTGACATAATTTTT	TAAATTGCTGATGAACCCAA	TTTAATTTTC	1325	1356	-8	23	-8	23	-8	23	grey		-1		-1		-1	31	10	0		DELINS	DELINS_FLANKINSERT	false		true		true	dummy|DELINS|1325|1356|10	false	127	1167	1198	2523
56	0.00111623	dummy	dummy	m64106_230606_024419/108202692/ccs	false	subset	subset\subset47.fastq.gz	NHEJi	m64106_230606	false	ref_HNRNPA1	(2524 bp)	CAGGCCTTCAGCCGTTACACTTGCACAAGTTTTCATTGTCAAATACTTTTGTCTTATTGAGAAGAATTGTATTCTTGTAGGTGGTTATGGAGGAGGCGGCCCTGGTTACTCTGGAGGAAGCAGAGGCTATGGAAGTGGTGGACAGGGTTATGGAAACCAGGGCAGTGGCTATGGCGGGAGTGGCAGCTATGACAGCTATAACAACGGAGGCGGAGGCGGCTTTGGCGGTGGTAGTGGTAGGTATCCAGTGATCCAAGTACTTGGTGTGACAGCTAGATTAGCCTTTTAGAGCTTGGGTTCTGGTGCTGTTGAAGCATTGTGTGGTACACTGCATGGTATATTAAAAACAAATGGGCTTGCTATGCTACCTCCTCCTAGCTTTAAGCTGGGGCCGCCTCA…	GCAGAAGATTTTAATTAGGT	AAGTAAGCACCTTTTTGTGTGTTGACATAATTTTT	TAAATTGCTGATGAACCCAA		1321	1356	-12	23	-12	23	-12	23	#6899D0	T	1	T	1	T	1	35	0	1		DELETION	DELETION	false		true		true	dummy|DELETION|1321|1356|0	false	1321	1167	0	2523
2	3.35976e-05	dummy	dummy	m64106_230606_024419/131074598/ccs	false	subset	subset\subset48.fastq.gz	NHEJi	m64106_230606	false	ref_HNRNPA1	(2524 bp)	CAGGCCTTCAGCCGTTACACTTGCACAAGTTTTCATTGTCAAATACTTTTGTCTTATTGAGAAGAATTGTATTCTTGTAGGTGGTTATGGAGGAGGCGGCCCTGGTTACTCTGGAGGAAGCAGAGGCTATGGAAGTGGTGGACAGGGTTATGGAAACCAGGGCAGTGGCTATGGCGGGAGTGGCAGCTATGACAGCTATAACAACGGAGGCGGAGGCGGCTTTGGCGGTGGTAGTGGTAGGTATCCAGTGATCCAAGTACTTGGTGTGACAGCTAGATTAGCCTTTTAGAGCTTGGGTTCTGGTGCTGTTGAAGCATTGTGTGGTACACTGCATGGTATATTAAAAACAAATGGGCTTGCTATGCTACCTCCTCCTAGCTTTAAGCTGGGGCCGCCTCA…	GCAGAAGATTTTAATTAGGT	AAGTAAGCACCTTTTTGTGTGTTGACATAATTTTT	TAAATTGCTGATGAACCCAA		1321	1356	-12	23	-12	23	-12	23	#6899D0	T	1	T	1	T	1	35	0	1		DELETION	DELETION	false		true		true	dummy|DELETION|1321|1356|0	false	1321	1167	0	2523
70	0.00102093	dummy	dummy	m64106_230606_024419/178914205/ccs	false	subset	subset\subset49.fastq.gz	ART558	m64106_230606	false	ref_HNRNPA1	(2524 bp)	CAGGCCTTCAGCCGTTACACTTGCACAAGTTTTCATTGTCAAATACTTTTGTCTTATTGAGAAGAATTGTATTCTTGTAGGTGGTTATGGAGGAGGCGGCCCTGGTTACTCTGGAGGAAGCAGAGGCTATGGAAGTGGTGGACAGGGTTATGGAAACCAGGGCAGTGGCTATGGCGGGAGTGGCAGCTATGACAGCTATAACAACGGAGGCGGAGGCGGCTTTGGCGGTGGTAGTGGTAGGTATCCAGTGATCCAAGTACTTGGTGTGACAGCTAGATTAGCCTTTTAGAGCTTGGGTTCTGGTGCTGTTGAAGCATTGTGTGGTACACTGCATGGTATATTAAAAACAAATGGGCTTGCTATGCTACCTCCTCCTAGCTTTAAGCTGGGGCCGCCTCA…	GCAGAAGATTTTAATTAGGT	AAGTAAGCACCTTTTTGTGTGTTGACATAATTTTT	TAAATTGCTGATGAACCCAA		1321	1356	-12	23	-12	23	-12	23	#6899D0	T	1	T	1	T	1	35	0	1		DELETION	DELETION	false		true		true	dummy|DELETION|1321|1356|0	false	123	737	1198	2093
78	0.00155474	dummy	dummy	m64106_230606_024419/4064132/ccs	false	subset	subset\subset47.fastq.gz	NHEJi	m64106_230606	false	ref_HNRNPA1	(2524 bp)	CAGGCCTTCAGCCGTTACACTTGCACAAGTTTTCATTGTCAAATACTTTTGTCTTATTGAGAAGAATTGTATTCTTGTAGGTGGTTATGGAGGAGGCGGCCCTGGTTACTCTGGAGGAAGCAGAGGCTATGGAAGTGGTGGACAGGGTTATGGAAACCAGGGCAGTGGCTATGGCGGGAGTGGCAGCTATGACAGCTATAACAACGGAGGCGGAGGCGGCTTTGGCGGTGGTAGTGGTAGGTATCCAGTGATCCAAGTACTTGGTGTGACAGCTAGATTAGCCTTTTAGAGCTTGGGTTCTGGTGCTGTTGAAGCATTGTGTGGTACACTGCATGGTATATTAAAAACAAATGGGCTTGCTATGCTACCTCCTCCTAGCTTTAAGCTGGGGCCGCCTCA…	AGTGGCAGAAGATTTTAATT	AGGTAAGTAAGCACCTTTTTGTGTGTTGACATAATTTTT	TAAATTGCTGATGAACCCAA		1317	1356	-16	23	-16	23	-16	23	#0D99B2	TT	2	TT	2	TT	2	39	0	0		DELETION	DELETION	false		true		true	dummy|DELETION|1317|1356|0	false	1317	1167	0	2523
14	0.000226699	dummy	dummy	m64106_230606_024419/6358133/ccs	false	subset	subset\subset50.fastq.gz	ART558	m64106_230606	false	ref_HNRNPA1	(2524 bp)	CAGGCCTTCAGCCGTTACACTTGCACAAGTTTTCATTGTCAAATACTTTTGTCTTATTGAGAAGAATTGTATTCTTGTAGGTGGTTATGGAGGAGGCGGCCCTGGTTACTCTGGAGGAAGCAGAGGCTATGGAAGTGGTGGACAGGGTTATGGAAACCAGGGCAGTGGCTATGGCGGGAGTGGCAGCTATGACAGCTATAACAACGGAGGCGGAGGCGGCTTTGGCGGTGGTAGTGGTAGGTATCCAGTGATCCAAGTACTTGGTGTGACAGCTAGATTAGCCTTTTAGAGCTTGGGTTCTGGTGCTGTTGAAGCATTGTGTGGTACACTGCATGGTATATTAAAAACAAATGGGCTTGCTATGCTACCTCCTCCTAGCTTTAAGCTGGGGCCGCCTCA…	AGTGGCAGAAGATTTTAATT	AGGTAAGTAAGCACCTTTTTGTGTGTTGACATAATTTTT	TAAATTGCTGATGAACCCAA		1317	1356	-16	23	-16	23	-16	23	#0D99B2	TT	2	TT	2	TT	2	39	0	0		DELETION	DELETION	false		true		true	dummy|DELETION|1317|1356|0	false	1317	49	0	1405
2	4.04842e-05	dummy	dummy	m64106_230606_024419/138348419/ccs	false	subset	subset\subset64.fastq.gz	ART558	m64106_230606	false	ref_HNRNPA1	(2524 bp)	CAGGCCTTCAGCCGTTACACTTGCACAAGTTTTCATTGTCAAATACTTTTGTCTTATTGAGAAGAATTGTATTCTTGTAGGTGGTTATGGAGGAGGCGGCCCTGGTTACTCTGGAGGAAGCAGAGGCTATGGAAGTGGTGGACAGGGTTATGGAAACCAGGGCAGTGGCTATGGCGGGAGTGGCAGCTATGACAGCTATAACAACGGAGGCGGAGGCGGCTTTGGCGGTGGTAGTGGTAGGTATCCAGTGATCCAAGTACTTGGTGTGACAGCTAGATTAGCCTTTTAGAGCTTGGGTTCTGGTGCTGTTGAAGCATTGTGTGGTACACTGCATGGTATATTAAAAACAAATGGGCTTGCTATGCTACCTCCTCCTAGCTTTAAGCTGGGGCCGCCTCA…	AGTGGCAGAAGATTTTAATT	AGGTAAGTAAGCACCTTTTTGTGTGTTGACATAATTTTT	TAAATTGCTGATGAACCCAA		1317	1356	-16	23	-16	23	-16	23	#0D99B2	TT	2	TT	2	TT	2	39	0	0		DELETION	DELETION	false		true		false	dummy|DELETION|1317|1356|0	false	119	169	1198	1525
2	2.91694e-05	dummy	dummy	m64106_230606_024419/167512607/ccs	false	subset	subset\subset49.fastq.gz	ART558	m64106_230606	false	ref_HNRNPA1	(2524 bp)	CAGGCCTTCAGCCGTTACACTTGCACAAGTTTTCATTGTCAAATACTTTTGTCTTATTGAGAAGAATTGTATTCTTGTAGGTGGTTATGGAGGAGGCGGCCCTGGTTACTCTGGAGGAAGCAGAGGCTATGGAAGTGGTGGACAGGGTTATGGAAACCAGGGCAGTGGCTATGGCGGGAGTGGCAGCTATGACAGCTATAACAACGGAGGCGGAGGCGGCTTTGGCGGTGGTAGTGGTAGGTATCCAGTGATCCAAGTACTTGGTGTGACAGCTAGATTAGCCTTTTAGAGCTTGGGTTCTGGTGCTGTTGAAGCATTGTGTGGTACACTGCATGGTATATTAAAAACAAATGGGCTTGCTATGCTACCTCCTCCTAGCTTTAAGCTGGGGCCGCCTCA…	AGTGGCAGAAGATTTTAATT	AGGTAAGTAAGCACCTTTTTGTGTGTTGACATAATTTTT	TAAATTGCTGATGAACCCAA	TGG	1317	1356	-16	23	-16	23	-16	23	grey		-1		-1		-1	39	3	0		DELINS	DELINS_<6	false		true		false	dummy|DELINS|1317|1356|3	false	119	1167	1198	2523
45	0.000744097	dummy	dummy	m64106_230606_024419/3081288/ccs	false	subset	subset\subset46.fastq.gz	NHEJi	m64106_230606	false	ref_HNRNPA1	(2524 bp)	CAGGCCTTCAGCCGTTACACTTGCACAAGTTTTCATTGTCAAATACTTTTGTCTTATTGAGAAGAATTGTATTCTTGTAGGTGGTTATGGAGGAGGCGGCCCTGGTTACTCTGGAGGAAGCAGAGGCTATGGAAGTGGTGGACAGGGTTATGGAAACCAGGGCAGTGGCTATGGCGGGAGTGGCAGCTATGACAGCTATAACAACGGAGGCGGAGGCGGCTTTGGCGGTGGTAGTGGTAGGTATCCAGTGATCCAAGTACTTGGTGTGACAGCTAGATTAGCCTTTTAGAGCTTGGGTTCTGGTGCTGTTGAAGCATTGTGTGGTACACTGCATGGTATATTAAAAACAAATGGGCTTGCTATGCTACCTCCTCCTAGCTTTAAGCTGGGGCCGCCTCA…	TGGCAGTGGCAGAAGATTTT	AATTAGGTAAGTAAGCACCTTTTTGTGTGTTGACATAATTTTT	TAAATTGCTGATGAACCCAA		1313	1356	-20	23	-20	23	-20	23	#054E61	TTTT	4	TTTT	4	TTTT	4	43	0	2		DELETION	DELETION	false		true		true	dummy|DELETION|1313|1356|0	false	1313	1167	0	2523
55	0.000923935	dummy	dummy	m64106_230606_024419/8259204/ccs	false	subset	subset\subset48.fastq.gz	NHEJi	m64106_230606	false	ref_HNRNPA1	(2524 bp)	CAGGCCTTCAGCCGTTACACTTGCACAAGTTTTCATTGTCAAATACTTTTGTCTTATTGAGAAGAATTGTATTCTTGTAGGTGGTTATGGAGGAGGCGGCCCTGGTTACTCTGGAGGAAGCAGAGGCTATGGAAGTGGTGGACAGGGTTATGGAAACCAGGGCAGTGGCTATGGCGGGAGTGGCAGCTATGACAGCTATAACAACGGAGGCGGAGGCGGCTTTGGCGGTGGTAGTGGTAGGTATCCAGTGATCCAAGTACTTGGTGTGACAGCTAGATTAGCCTTTTAGAGCTTGGGTTCTGGTGCTGTTGAAGCATTGTGTGGTACACTGCATGGTATATTAAAAACAAATGGGCTTGCTATGCTACCTCCTCCTAGCTTTAAGCTGGGGCCGCCTCA…	TGGCAGTGGCAGAAGATTTT	AATTAGGTAAGTAAGCACCTTTTTGTGTGTTGACATAATTTTT	TAAATTGCTGATGAACCCAA		1313	1356	-20	23	-20	23	-20	23	#054E61	TTTT	4	TTTT	4	TTTT	4	43	0	2		DELETION	DELETION	false		true		true	dummy|DELETION|1313|1356|0	false	115	1167	1198	2523
3	4.37541e-05	dummy	dummy	m64106_230606_024419/59640577/ccs	false	subset	subset\subset49.fastq.gz	ART558	m64106_230606	false	ref_HNRNPA1	(2524 bp)	CAGGCCTTCAGCCGTTACACTTGCACAAGTTTTCATTGTCAAATACTTTTGTCTTATTGAGAAGAATTGTATTCTTGTAGGTGGTTATGGAGGAGGCGGCCCTGGTTACTCTGGAGGAAGCAGAGGCTATGGAAGTGGTGGACAGGGTTATGGAAACCAGGGCAGTGGCTATGGCGGGAGTGGCAGCTATGACAGCTATAACAACGGAGGCGGAGGCGGCTTTGGCGGTGGTAGTGGTAGGTATCCAGTGATCCAAGTACTTGGTGTGACAGCTAGATTAGCCTTTTAGAGCTTGGGTTCTGGTGCTGTTGAAGCATTGTGTGGTACACTGCATGGTATATTAAAAACAAATGGGCTTGCTATGCTACCTCCTCCTAGCTTTAAGCTGGGGCCGCCTCA…	TGGCAGTGGCAGAAGATTTT	AATTAGGTAAGTAAGCACCTTTTTGTGTGTTGACATAATTTTT	TAAATTGCTGATGAACCCAA		1313	1356	-20	23	-20	23	-20	23	#054E61	TTTT	4	TTTT	4	TTTT	4	43	0	2		DELETION	DELETION	false		true		false	dummy|DELETION|1313|1356|0	false	1313	1167	0	2523
2	4.60638e-05	dummy	dummy	m64106_230606_024419/43189418/ccs	false	subset	subset\subset52.fastq.gz	D-I03	m64106_230606	false	ref_HNRNPA1	(2524 bp)	CAGGCCTTCAGCCGTTACACTTGCACAAGTTTTCATTGTCAAATACTTTTGTCTTATTGAGAAGAATTGTATTCTTGTAGGTGGTTATGGAGGAGGCGGCCCTGGTTACTCTGGAGGAAGCAGAGGCTATGGAAGTGGTGGACAGGGTTATGGAAACCAGGGCAGTGGCTATGGCGGGAGTGGCAGCTATGACAGCTATAACAACGGAGGCGGAGGCGGCTTTGGCGGTGGTAGTGGTAGGTATCCAGTGATCCAAGTACTTGGTGTGACAGCTAGATTAGCCTTTTAGAGCTTGGGTTCTGGTGCTGTTGAAGCATTGTGTGGTACACTGCATGGTATATTAAAAACAAATGGGCTTGCTATGCTACCTCCTCCTAGCTTTAAGCTGGGGCCGCCTCA…	TGGCAGTGGCAGAAGATTTT	AATTAGGTAAGTAAGCACCTTTTTGTGTGTTGACATAATTTTT	TAAATTGCTGATGAACCCAA		1313	1356	-20	23	-20	23	-20	23	#054E61	TTTT	4	TTTT	4	TTTT	4	43	0	2		DELETION	DELETION	false		true		false	dummy|DELETION|1313|1356|0	false	115	1167	1198	2523
60	0.00119885	dummy	dummy	m64106_230606_024419/24838309/ccs	false	subset	subset\subset53.fastq.gz	D-I03	m64106_230606	false	ref_HNRNPA1	(2524 bp)	CAGGCCTTCAGCCGTTACACTTGCACAAGTTTTCATTGTCAAATACTTTTGTCTTATTGAGAAGAATTGTATTCTTGTAGGTGGTTATGGAGGAGGCGGCCCTGGTTACTCTGGAGGAAGCAGAGGCTATGGAAGTGGTGGACAGGGTTATGGAAACCAGGGCAGTGGCTATGGCGGGAGTGGCAGCTATGACAGCTATAACAACGGAGGCGGAGGCGGCTTTGGCGGTGGTAGTGGTAGGTATCCAGTGATCCAAGTACTTGGTGTGACAGCTAGATTAGCCTTTTAGAGCTTGGGTTCTGGTGCTGTTGAAGCATTGTGTGGTACACTGCATGGTATATTAAAAACAAATGGGCTTGCTATGCTACCTCCTCCTAGCTTTAAGCTGGGGCCGCCTCA…	TGGCAGTGGCAGAAGATTTT	AATTAGGTAAGTAAGCACCTTTTTGTGTGTTGACATAATTTTT	TAAATTGCTGATGAACCCAA		1313	1356	-20	23	-20	23	-20	23	#054E61	TTTT	4	TTTT	4	TTTT	4	43	0	2		DELETION	DELETION	false		true		true	dummy|DELETION|1313|1356|0	false	1313	1167	0	2523
38	0.00107084	dummy	dummy	m64106_230606_024419/3672827/ccs	false	subset	subset\subset54.fastq.gz	D-I03	m64106_230606	false	ref_HNRNPA1	(2524 bp)	CAGGCCTTCAGCCGTTACACTTGCACAAGTTTTCATTGTCAAATACTTTTGTCTTATTGAGAAGAATTGTATTCTTGTAGGTGGTTATGGAGGAGGCGGCCCTGGTTACTCTGGAGGAAGCAGAGGCTATGGAAGTGGTGGACAGGGTTATGGAAACCAGGGCAGTGGCTATGGCGGGAGTGGCAGCTATGACAGCTATAACAACGGAGGCGGAGGCGGCTTTGGCGGTGGTAGTGGTAGGTATCCAGTGATCCAAGTACTTGGTGTGACAGCTAGATTAGCCTTTTAGAGCTTGGGTTCTGGTGCTGTTGAAGCATTGTGTGGTACACTGCATGGTATATTAAAAACAAATGGGCTTGCTATGCTACCTCCTCCTAGCTTTAAGCTGGGGCCGCCTCA…	TGGCAGTGGCAGAAGATTTT	AATTAGGTAAGTAAGCACCTTTTTGTGTGTTGACATAATTTTT	TAAATTGCTGATGAACCCAA		1313	1356	-20	23	-20	23	-20	23	#054E61	TTTT	4	TTTT	4	TTTT	4	43	0	2		DELETION	DELETION	false		true		false	dummy|DELETION|1313|1356|0	false	1313	1167	0	2523
99	0.00200397	dummy	dummy	m64106_230606_024419/590119/ccs	false	subset	subset\subset64.fastq.gz	ART558	m64106_230606	false	ref_HNRNPA1	(2524 bp)	CAGGCCTTCAGCCGTTACACTTGCACAAGTTTTCATTGTCAAATACTTTTGTCTTATTGAGAAGAATTGTATTCTTGTAGGTGGTTATGGAGGAGGCGGCCCTGGTTACTCTGGAGGAAGCAGAGGCTATGGAAGTGGTGGACAGGGTTATGGAAACCAGGGCAGTGGCTATGGCGGGAGTGGCAGCTATGACAGCTATAACAACGGAGGCGGAGGCGGCTTTGGCGGTGGTAGTGGTAGGTATCCAGTGATCCAAGTACTTGGTGTGACAGCTAGATTAGCCTTTTAGAGCTTGGGTTCTGGTGCTGTTGAAGCATTGTGTGGTACACTGCATGGTATATTAAAAACAAATGGGCTTGCTATGCTACCTCCTCCTAGCTTTAAGCTGGGGCCGCCTCA…	TGGCAGTGGCAGAAGATTTT	AATTAGGTAAGTAAGCACCTTTTTGTGTGTTGACATAATTTTT	TAAATTGCTGATGAACCCAA		1313	1356	-20	23	-20	23	-20	23	#054E61	TTTT	4	TTTT	4	TTTT	4	43	0	2		DELETION	DELETION	false		true		false	dummy|DELETION|1313|1356|0	false	1313	1167	0	2523
24	0.000350033	dummy	dummy	m64106_230606_024419/2034412/ccs	false	subset	subset\subset49.fastq.gz	ART558	m64106_230606	false	ref_HNRNPA1	(2524 bp)	CAGGCCTTCAGCCGTTACACTTGCACAAGTTTTCATTGTCAAATACTTTTGTCTTATTGAGAAGAATTGTATTCTTGTAGGTGGTTATGGAGGAGGCGGCCCTGGTTACTCTGGAGGAAGCAGAGGCTATGGAAGTGGTGGACAGGGTTATGGAAACCAGGGCAGTGGCTATGGCGGGAGTGGCAGCTATGACAGCTATAACAACGGAGGCGGAGGCGGCTTTGGCGGTGGTAGTGGTAGGTATCCAGTGATCCAAGTACTTGGTGTGACAGCTAGATTAGCCTTTTAGAGCTTGGGTTCTGGTGCTGTTGAAGCATTGTGTGGTACACTGCATGGTATATTAAAAACAAATGGGCTTGCTATGCTACCTCCTCCTAGCTTTAAGCTGGGGCCGCCTCA…	TGGCAGTGGCAGAAGATTTT	AATTAGGTAAGTAAGCACCTTTTTGTGTGTTGACATAATTTTT	TAAATTGCTGATGAACCCAA	C	1313	1356	-20	23	-20	23	-20	23	grey		-1		-1		-1	43	1	0		DELINS	DELINS_<6	false		true		true	dummy|DELINS|1313|1356|C	false	115	1167	1198	2523
12	0.000242905	dummy	dummy	m64106_230606_024419/20382995/ccs	false	subset	subset\subset64.fastq.gz	ART558	m64106_230606	false	ref_HNRNPA1	(2524 bp)	CAGGCCTTCAGCCGTTACACTTGCACAAGTTTTCATTGTCAAATACTTTTGTCTTATTGAGAAGAATTGTATTCTTGTAGGTGGTTATGGAGGAGGCGGCCCTGGTTACTCTGGAGGAAGCAGAGGCTATGGAAGTGGTGGACAGGGTTATGGAAACCAGGGCAGTGGCTATGGCGGGAGTGGCAGCTATGACAGCTATAACAACGGAGGCGGAGGCGGCTTTGGCGGTGGTAGTGGTAGGTATCCAGTGATCCAAGTACTTGGTGTGACAGCTAGATTAGCCTTTTAGAGCTTGGGTTCTGGTGCTGTTGAAGCATTGTGTGGTACACTGCATGGTATATTAAAAACAAATGGGCTTGCTATGCTACCTCCTCCTAGCTTTAAGCTGGGGCCGCCTCA…	TTAATTAGGTAAGTAAGCAC	CTTTTTGTGTGTTGACATAATTTT	TTAAATTGCTGATGAACCCA	TTG	1331	1355	-2	22	-2	22	-2	22	grey		-1		-1		-1	24	3	0		DELINS	DELINS_<6	false		true		true	dummy|DELINS|1331|1355|3	false	133	1168	1198	2523
34	0.00057116	dummy	dummy	m64106_230606_024419/20383488/ccs	false	subset	subset\subset48.fastq.gz	NHEJi	m64106_230606	false	ref_HNRNPA1	(2524 bp)	CAGGCCTTCAGCCGTTACACTTGCACAAGTTTTCATTGTCAAATACTTTTGTCTTATTGAGAAGAATTGTATTCTTGTAGGTGGTTATGGAGGAGGCGGCCCTGGTTACTCTGGAGGAAGCAGAGGCTATGGAAGTGGTGGACAGGGTTATGGAAACCAGGGCAGTGGCTATGGCGGGAGTGGCAGCTATGACAGCTATAACAACGGAGGCGGAGGCGGCTTTGGCGGTGGTAGTGGTAGGTATCCAGTGATCCAAGTACTTGGTGTGACAGCTAGATTAGCCTTTTAGAGCTTGGGTTCTGGTGCTGTTGAAGCATTGTGTGGTACACTGCATGGTATATTAAAAACAAATGGGCTTGCTATGCTACCTCCTCCTAGCTTTAAGCTGGGGCCGCCTCA…	TTTTAATTAGGTAAGTAAGC	ACCTTTTTGTGTGTTGACATAATTTT	TTAAATTGCTGATGAACCCA		1329	1355	-4	22	-4	22	-4	22	#C9DDF2		0		0		0	26	0	1		DELETION	DELETION	false		true		false	dummy|DELETION|1329|1355|0	false	131	1168	1198	2523
115	0.00193186	dummy	dummy	m64106_230606_024419/525035/ccs	false	subset	subset\subset48.fastq.gz	NHEJi	m64106_230606	false	ref_HNRNPA1	(2524 bp)	CAGGCCTTCAGCCGTTACACTTGCACAAGTTTTCATTGTCAAATACTTTTGTCTTATTGAGAAGAATTGTATTCTTGTAGGTGGTTATGGAGGAGGCGGCCCTGGTTACTCTGGAGGAAGCAGAGGCTATGGAAGTGGTGGACAGGGTTATGGAAACCAGGGCAGTGGCTATGGCGGGAGTGGCAGCTATGACAGCTATAACAACGGAGGCGGAGGCGGCTTTGGCGGTGGTAGTGGTAGGTATCCAGTGATCCAAGTACTTGGTGTGACAGCTAGATTAGCCTTTTAGAGCTTGGGTTCTGGTGCTGTTGAAGCATTGTGTGGTACACTGCATGGTATATTAAAAACAAATGGGCTTGCTATGCTACCTCCTCCTAGCTTTAAGCTGGGGCCGCCTCA…	GATTTTAATTAGGTAAGTAA	GCACCTTTTTGTGTGTTGACATAATTTT	TTAAATTGCTGATGAACCCA		1327	1355	-6	22	-6	22	-6	22	#C9DDF2		0		0		0	28	0	2		DELETION	DELETION	false		true		false	dummy|DELETION|1327|1355|0	false	1327	1168	0	2523
79	0.00115219	dummy	dummy	m64106_230606_024419/3736888/ccs	false	subset	subset\subset49.fastq.gz	ART558	m64106_230606	false	ref_HNRNPA1	(2524 bp)	CAGGCCTTCAGCCGTTACACTTGCACAAGTTTTCATTGTCAAATACTTTTGTCTTATTGAGAAGAATTGTATTCTTGTAGGTGGTTATGGAGGAGGCGGCCCTGGTTACTCTGGAGGAAGCAGAGGCTATGGAAGTGGTGGACAGGGTTATGGAAACCAGGGCAGTGGCTATGGCGGGAGTGGCAGCTATGACAGCTATAACAACGGAGGCGGAGGCGGCTTTGGCGGTGGTAGTGGTAGGTATCCAGTGATCCAAGTACTTGGTGTGACAGCTAGATTAGCCTTTTAGAGCTTGGGTTCTGGTGCTGTTGAAGCATTGTGTGGTACACTGCATGGTATATTAAAAACAAATGGGCTTGCTATGCTACCTCCTCCTAGCTTTAAGCTGGGGCCGCCTCA…	GATTTTAATTAGGTAAGTAA	GCACCTTTTTGTGTGTTGACATAATTTT	TTAAATTGCTGATGAACCCA		1327	1355	-6	22	-6	22	-6	22	#C9DDF2		0		0		0	28	0	2		DELETION	DELETION	false		true		false	dummy|DELETION|1327|1355|0	false	129	1168	1198	2523
44	0.000712481	dummy	dummy	m64106_230606_024419/7406102/ccs	false	subset	subset\subset50.fastq.gz	ART558	m64106_230606	false	ref_HNRNPA1	(2524 bp)	CAGGCCTTCAGCCGTTACACTTGCACAAGTTTTCATTGTCAAATACTTTTGTCTTATTGAGAAGAATTGTATTCTTGTAGGTGGTTATGGAGGAGGCGGCCCTGGTTACTCTGGAGGAAGCAGAGGCTATGGAAGTGGTGGACAGGGTTATGGAAACCAGGGCAGTGGCTATGGCGGGAGTGGCAGCTATGACAGCTATAACAACGGAGGCGGAGGCGGCTTTGGCGGTGGTAGTGGTAGGTATCCAGTGATCCAAGTACTTGGTGTGACAGCTAGATTAGCCTTTTAGAGCTTGGGTTCTGGTGCTGTTGAAGCATTGTGTGGTACACTGCATGGTATATTAAAAACAAATGGGCTTGCTATGCTACCTCCTCCTAGCTTTAAGCTGGGGCCGCCTCA…	GATTTTAATTAGGTAAGTAA	GCACCTTTTTGTGTGTTGACATAATTTT	TTAAATTGCTGATGAACCCA		1327	1355	-6	22	-6	22	-6	22	#C9DDF2		0		0		0	28	0	2		DELETION	DELETION	false		true		true	dummy|DELETION|1327|1355|0	false	1327	1168	0	2523
50	0.000999041	dummy	dummy	m64106_230606_024419/1313085/ccs	false	subset	subset\subset53.fastq.gz	D-I03	m64106_230606	false	ref_HNRNPA1	(2524 bp)	CAGGCCTTCAGCCGTTACACTTGCACAAGTTTTCATTGTCAAATACTTTTGTCTTATTGAGAAGAATTGTATTCTTGTAGGTGGTTATGGAGGAGGCGGCCCTGGTTACTCTGGAGGAAGCAGAGGCTATGGAAGTGGTGGACAGGGTTATGGAAACCAGGGCAGTGGCTATGGCGGGAGTGGCAGCTATGACAGCTATAACAACGGAGGCGGAGGCGGCTTTGGCGGTGGTAGTGGTAGGTATCCAGTGATCCAAGTACTTGGTGTGACAGCTAGATTAGCCTTTTAGAGCTTGGGTTCTGGTGCTGTTGAAGCATTGTGTGGTACACTGCATGGTATATTAAAAACAAATGGGCTTGCTATGCTACCTCCTCCTAGCTTTAAGCTGGGGCCGCCTCA…	GATTTTAATTAGGTAAGTAA	GCACCTTTTTGTGTGTTGACATAATTTT	TTAAATTGCTGATGAACCCA		1327	1355	-6	22	-6	22	-6	22	#C9DDF2		0		0		0	28	0	2		DELETION	DELETION	false		true		false	dummy|DELETION|1327|1355|0	false	129	1168	1198	2523
15	0.000422702	dummy	dummy	m64106_230606_024419/7668293/ccs	false	subset	subset\subset54.fastq.gz	D-I03	m64106_230606	false	ref_HNRNPA1	(2524 bp)	CAGGCCTTCAGCCGTTACACTTGCACAAGTTTTCATTGTCAAATACTTTTGTCTTATTGAGAAGAATTGTATTCTTGTAGGTGGTTATGGAGGAGGCGGCCCTGGTTACTCTGGAGGAAGCAGAGGCTATGGAAGTGGTGGACAGGGTTATGGAAACCAGGGCAGTGGCTATGGCGGGAGTGGCAGCTATGACAGCTATAACAACGGAGGCGGAGGCGGCTTTGGCGGTGGTAGTGGTAGGTATCCAGTGATCCAAGTACTTGGTGTGACAGCTAGATTAGCCTTTTAGAGCTTGGGTTCTGGTGCTGTTGAAGCATTGTGTGGTACACTGCATGGTATATTAAAAACAAATGGGCTTGCTATGCTACCTCCTCCTAGCTTTAAGCTGGGGCCGCCTCA…	GATTTTAATTAGGTAAGTAA	GCACCTTTTTGTGTGTTGACATAATTTT	TTAAATTGCTGATGAACCCA		1327	1355	-6	22	-6	22	-6	22	#C9DDF2		0		0		0	28	0	2		DELETION	DELETION	false		true		false	dummy|DELETION|1327|1355|0	false	129	1168	1198	2523
116	0.00191812	dummy	dummy	m64106_230606_024419/1574521/ccs	false	subset	subset\subset46.fastq.gz	NHEJi	m64106_230606	false	ref_HNRNPA1	(2524 bp)	CAGGCCTTCAGCCGTTACACTTGCACAAGTTTTCATTGTCAAATACTTTTGTCTTATTGAGAAGAATTGTATTCTTGTAGGTGGTTATGGAGGAGGCGGCCCTGGTTACTCTGGAGGAAGCAGAGGCTATGGAAGTGGTGGACAGGGTTATGGAAACCAGGGCAGTGGCTATGGCGGGAGTGGCAGCTATGACAGCTATAACAACGGAGGCGGAGGCGGCTTTGGCGGTGGTAGTGGTAGGTATCCAGTGATCCAAGTACTTGGTGTGACAGCTAGATTAGCCTTTTAGAGCTTGGGTTCTGGTGCTGTTGAAGCATTGTGTGGTACACTGCATGGTATATTAAAAACAAATGGGCTTGCTATGCTACCTCCTCCTAGCTTTAAGCTGGGGCCGCCTCA…	AAGATTTTAATTAGGTAAGT	AAGCACCTTTTTGTGTGTTGACATAATTTT	TTAAATTGCTGATGAACCCA		1325	1355	-8	22	-8	22	-8	22	#6899D0	T	1	T	1	T	1	30	0	0		DELETION	DELETION	false		true		false	dummy|DELETION|1325|1355|0	false	1325	1168	0	2523
43	0.000722349	dummy	dummy	m64106_230606_024419/65664/ccs	false	subset	subset\subset48.fastq.gz	NHEJi	m64106_230606	false	ref_HNRNPA1	(2524 bp)	CAGGCCTTCAGCCGTTACACTTGCACAAGTTTTCATTGTCAAATACTTTTGTCTTATTGAGAAGAATTGTATTCTTGTAGGTGGTTATGGAGGAGGCGGCCCTGGTTACTCTGGAGGAAGCAGAGGCTATGGAAGTGGTGGACAGGGTTATGGAAACCAGGGCAGTGGCTATGGCGGGAGTGGCAGCTATGACAGCTATAACAACGGAGGCGGAGGCGGCTTTGGCGGTGGTAGTGGTAGGTATCCAGTGATCCAAGTACTTGGTGTGACAGCTAGATTAGCCTTTTAGAGCTTGGGTTCTGGTGCTGTTGAAGCATTGTGTGGTACACTGCATGGTATATTAAAAACAAATGGGCTTGCTATGCTACCTCCTCCTAGCTTTAAGCTGGGGCCGCCTCA…	AAGATTTTAATTAGGTAAGT	AAGCACCTTTTTGTGTGTTGACATAATTTT	TTAAATTGCTGATGAACCCA		1325	1355	-8	22	-8	22	-8	22	#6899D0	T	1	T	1	T	1	30	0	0		DELETION	DELETION	false		true		false	dummy|DELETION|1325|1355|0	false	127	1168	1198	2523
76	0.00110844	dummy	dummy	m64106_230606_024419/65800929/ccs	false	subset	subset\subset49.fastq.gz	ART558	m64106_230606	false	ref_HNRNPA1	(2524 bp)	CAGGCCTTCAGCCGTTACACTTGCACAAGTTTTCATTGTCAAATACTTTTGTCTTATTGAGAAGAATTGTATTCTTGTAGGTGGTTATGGAGGAGGCGGCCCTGGTTACTCTGGAGGAAGCAGAGGCTATGGAAGTGGTGGACAGGGTTATGGAAACCAGGGCAGTGGCTATGGCGGGAGTGGCAGCTATGACAGCTATAACAACGGAGGCGGAGGCGGCTTTGGCGGTGGTAGTGGTAGGTATCCAGTGATCCAAGTACTTGGTGTGACAGCTAGATTAGCCTTTTAGAGCTTGGGTTCTGGTGCTGTTGAAGCATTGTGTGGTACACTGCATGGTATATTAAAAACAAATGGGCTTGCTATGCTACCTCCTCCTAGCTTTAAGCTGGGGCCGCCTCA…	AAGATTTTAATTAGGTAAGT	AAGCACCTTTTTGTGTGTTGACATAATTTT	TTAAATTGCTGATGAACCCA		1325	1355	-8	22	-8	22	-8	22	#6899D0	T	1	T	1	T	1	30	0	0		DELETION	DELETION	false		true		false	dummy|DELETION|1325|1355|0	false	1325	1168	0	2523
9	0.000145735	dummy	dummy	m64106_230606_024419/3998454/ccs	false	subset	subset\subset50.fastq.gz	ART558	m64106_230606	false	ref_HNRNPA1	(2524 bp)	CAGGCCTTCAGCCGTTACACTTGCACAAGTTTTCATTGTCAAATACTTTTGTCTTATTGAGAAGAATTGTATTCTTGTAGGTGGTTATGGAGGAGGCGGCCCTGGTTACTCTGGAGGAAGCAGAGGCTATGGAAGTGGTGGACAGGGTTATGGAAACCAGGGCAGTGGCTATGGCGGAGTGGCAGCTATGACAGCTATAACAACGGAGGCGGAGGCGGCTTTGGCGGTGGTAGTGGTAGGTATCCAGTGATCCAAGTACTTGGTGTGACAGCTAGATTAGCCTTTTAGAGCTTGGGTTCTGGTGCTGTTGAAGCATTGTGTGGTACACTGCATGGTATATTAAAAACAAATGGGCTTGCTATGCTACCTCCTCCTAGCTTTAAGCTGGGGCCGCCTCAC…	AAGATTTTAATTAGGTAAGT	AAGCACCTTTTTGTGTGTTGACATAATTTT	TTAAATTGCTGATGAACCCA		1325	1355	-8	22	-8	22	-8	22	#6899D0	T	1	T	1	T	1	30	0	0		DELETION	DELETION	false		true		true	dummy|DELETION|1325|1355|0	false	127	1168	1198	2523
17	0.000339674	dummy	dummy	m64106_230606_024419/460719/ccs	false	subset	subset\subset53.fastq.gz	D-I03	m64106_230606	false	ref_HNRNPA1	(2524 bp)	CAGGCCTTCAGCCGTTACACTTGCACAAGTTTTCATTGTCAAATACTTTTGTCTTATTGAGAAGAATTGTATTCTTGTAGGTGGTTATGGAGGAGGCGGCCCTGGTTACTCTGGAGGAAGCAGAGGCTATGGAAGTGGTGGACAGGGTTATGGAAACCAGGGCAGTGGCTATGGCGGGAGTGGCAGCTATGACAGCTATAACAACGGAGGCGGAGGCGGCTTTGGCGGTGGTAGTGGTAGGTATCCAGTGATCCAAGTACTTGGTGTGACAGCTAGATTAGCCTTTTAGAGCTTGGGTTCTGGTGCTGTTGAAGCATTGTGTGGTACACTGCATGGTATATTAAAAACAAATGGGCTTGCTATGCTACCTCCTCCTAGCTTTAAGCTGGGGCCGCCTCA…	AAGATTTTAATTAGGTAAGT	AAGCACCTTTTTGTGTGTTGACATAATTTT	TTAAATTGCTGATGAACCCA		1325	1355	-8	22	-8	22	-8	22	#6899D0	T	1	T	1	T	1	30	0	0		DELETION	DELETION	false		true		true	dummy|DELETION|1325|1355|0	false	127	1168	1198	2523
29	0.000667926	dummy	dummy	m64106_230606_024419/20644007/ccs	false	subset	subset\subset52.fastq.gz	D-I03	m64106_230606	false	ref_HNRNPA1	(2524 bp)	CAGGCCTTCAGCCGTTACACTTGCACAAGTTTTCATTGTCAAATACTTTTGTCTTATTGAGAAGAATTGTATTCTTGTAGGTGGTTATGGAGGAGGCGGCCCTGGTTACTCTGGAGGAAGCAGAGGCTATGGAAGTGGTGGACAGGGTTATGGAAACCAGGGCAGTGGCTATGGCGGGAGTGGCAGCTATGACAGCTATAACAACGGAGGCGGAGGCGGCTTTGGCGGTGGTAGTGGTAGGTATCCAGTGATCCAAGTACTTGGTGTGACAGCTAGATTAGCCTTTTAGAGCTTGGGTTCTGGTGCTGTTGAAGCATTGTGTGGTACACTGCATGGTATATTAAAAACAAATGGGCTTGCTATGCTACCTCCTCCTAGCTTTAAGCTGGGGCCGCCTCA…	AAGATTTTAATTAGGTAAGT	AAGCACCTTTTTGTGTGTTGACATAATTTT	TTAAATTGCTGATGAACCCA	TAG	1325	1355	-8	22	-8	22	-8	22	grey		-1		-1		-1	30	3	0		DELINS	DELINS_<6	false		true		true	dummy|DELINS|1325|1355|3	false	127	1168	1198	2523
106	0.00175276	dummy	dummy	m64106_230606_024419/2098015/ccs	false	subset	subset\subset46.fastq.gz	NHEJi	m64106_230606	false	ref_HNRNPA1	(2524 bp)	CAGGCCTTCAGCCGTTACACTTGCACAAGTTTTCATTGTCAAATACTTTTGTCTTATTGAGAAGAATTGTATTCTTGTAGGTGGTTATGGAGGAGGCGGCCCTGGTTACTCTGGAGGAAGCAGAGGCTATGGAAGTGGTGGACAGGGTTATGGAAACCAGGGCAGTGGCTATGGCGGGAGTGGCAGCTATGACAGCTATAACAACGGAGGCGGAGGCGGCTTTGGCGGTGGTAGTGGTAGGTATCCAGTGATCCAAGTACTTGGTGTGACAGCTAGATTAGCCTTTTAGAGCTTGGGTTCTGGTGCTGTTGAAGCATTGTGTGGTACACTGCATGGTATATTAAAAACAAATGGGCTTGCTATGCTACCTCCTCCTAGCTTTAAGCTGGGGCCGCATCA…	AGAAGATTTTAATTAGGTAA	GTAAGCACCTTTTTGTGTGTTGACATAATTTT	TTAAATTGCTGATGAACCCA		1323	1355	-10	22	-10	22	-10	22	#C9DDF2		0		0		0	32	0	1		DELETION	DELETION	false		true		false	dummy|DELETION|1323|1355|0	false	125	1168	1198	2523
74	0.00124311	dummy	dummy	m64106_230606_024419/2818384/ccs	false	subset	subset\subset48.fastq.gz	NHEJi	m64106_230606	false	ref_HNRNPA1	(2524 bp)	CAGGCCTTCAGCCGTTACACTTGCACAAGTTTTCATTGTCAAATACTTTTGTCTTATTGAGAAGAATTGTATTCTTGTAGGTGGTTATGGAGGAGGCGGCCCTGGTTACTCTGGAGGAAGCAGAGGCTATGGAAGTGGTGGACAGGGTTATGGAAACCAGGGCAGTGGCTATGGCGGGAGTGGCAGCTATGACAGCTTATATAACAACGGAGGCGGAGGCGGCTTTGGCGGTGGTAGTGGTAGGTATCCAGTGATCCAAGTACTTGGTGTGACAGCTAGATTAGCCTTTTAGAGCTTGGGTTCTGGTGCTGTTGAAGCATTGTGTGGTACACTGCATGGTATATTAAAAACAAATGGGCTTGCTATGCTACCTCCTCCTAGCTTTAAGCTGGGGCCGCC…	AGAAGATTTTAATTAGGTAA	GTAAGCACCTTTTTGTGTGTTGACATAATTTT	TTAAATTGCTGATGAACCCA		1323	1355	-10	22	-10	22	-10	22	#C9DDF2		0		0		0	32	0	1		DELETION	DELETION	false		true		false	dummy|DELETION|1323|1355|0	false	125	1168	1198	2523
38	0.000554219	dummy	dummy	m64106_230606_024419/589933/ccs	false	subset	subset\subset49.fastq.gz	ART558	m64106_230606	false	ref_HNRNPA1	(2524 bp)	CAGGCCTTCAGCCGTTACACTTGCACAAGTTTTCATTGTCAAATACTTTTGTCTTATTGAGAAGAATTGTATTCTTGTAGGTGGTTATGGAGGAGGCGGCCCTGGTTACTCTGGAGGAAGCAGAGGCTATGGAAGTGGTGGACAGGGTTATGGAAACCAGGGCAGTGGCTATGGCGGGAGTGGCAGCTATGACAGCTATAACAACGGAGGCGGAGGCGGCTTTGGCGGTGGTAGTGGTAGGTATCCAGTGATCCAAGTACTTGGTGTGACAGCTAGATTAGCCTTTTAGAGCTTGGGTTCTGGTGCTGTTGAAGCATTGTGTGGTACACTGCATGGTATATTAAAAACAAATGGGCTTGCTATGCTACCTCCTCCTAGCTTTAAGCTGGGGCCGCCTCA…	AGAAGATTTTAATTAGGTAA	GTAAGCACCTTTTTGTGTGTTGACATAATTTT	TTAAATTGCTGATGAACCCA		1323	1355	-10	22	-10	22	-10	22	#C9DDF2		0		0		0	32	0	1		DELETION	DELETION	false		true		true	dummy|DELETION|1323|1355|0	false	1323	1168	0	2523
30	0.000690958	dummy	dummy	m64106_230606_024419/14549979/ccs	false	subset	subset\subset52.fastq.gz	D-I03	m64106_230606	false	ref_HNRNPA1	(2524 bp)	CAGGCCTTCAGCCGTTACACTTGCACAAGTTTTCATTGTCAAATACTTTTGTCTTATTGAGAAGAATTGTATTCTTGTAGGTGGTTATGGAGGAGGCGGCCCTGGTTACTCTGGAGGAAGCAGAGGCTATGGAAGTGGTGGACAGGGTTATGGAAACCAGGGCAGTGGCTATGGCGGGAGTGGCAGCTATGACAGCTATAACAACGGAGGCGGAGGCGGCTTTGGCGGTGGTAGTGGTAGGTATCCAGTGATCCAAGTACTTGGTGTGACAGCTAGATTAGCCTTTTAGAGCTTGGGTTCTGGTGCTGTTGAAGCATTGTGTGGTACACTGCATGGTATATTAAAAACAAATGGGCTTGCTATGCTACCTCCTCCTAGCTTTAAGCTGGGGCCGCCTCA…	AGAAGATTTTAATTAGGTAA	GTAAGCACCTTTTTGTGTGTTGACATAATTTT	TTAAATTGCTGATGAACCCA		1323	1355	-10	22	-10	22	-10	22	#C9DDF2		0		0		0	32	0	1		DELETION	DELETION	false		true		true	dummy|DELETION|1323|1355|0	false	1323	1168	0	2523
35	0.000699329	dummy	dummy	m64106_230606_024419/6948743/ccs	false	subset	subset\subset53.fastq.gz	D-I03	m64106_230606	false	ref_HNRNPA1	(2524 bp)	CAGGCCTTCAGCCGTTACACTTGCACAAGTTTTCATTGTCAAATACTTTTGTCTTATTGAGAAGAATTGTATTCTTGTAGGTGGTTATGGAGGAGGCGGCCCTGGTTACTCTGGAGGAAGCAGAGGCTATGGAAGTGGTGGACAGGGTTATGGAAACCAGGGCAGTGGCTATGGCGGGAGTGGCAGCTATGACAGCTATAACAACGGAGGCGGAGGCGGCTTTGGCGGTGGTAGTGGTAGGTATCCAGTGATCCAAGTACTTGGTGTGACAGCTAGATTAGCCTTTTAGAGCTTGGGTTCTGGTGCTGTTGAAGCATTGTGTGGTACACTGCATGGTATATTAAAAACAAATGGGCTTGCTATGCTACCTCCTCCTAGCTTTAAGCTGGGGCCGCCTCA…	AGAAGATTTTAATTAGGTAA	GTAAGCACCTTTTTGTGTGTTGACATAATTTT	TTAAATTGCTGATGAACCCA		1323	1355	-10	22	-10	22	-10	22	#C9DDF2		0		0		0	32	0	1		DELETION	DELETION	false		true		true	dummy|DELETION|1323|1355|0	false	1323	1168	0	2523
56	0.00128979	dummy	dummy	m64106_230606_024419/4851246/ccs	false	subset	subset\subset52.fastq.gz	D-I03	m64106_230606	false	ref_HNRNPA1	(2524 bp)	CAGGCCTTCAGCCGTTACACTTGCACAAGTTTTCATTGTCAAATACTTTTGTCTTATTGAGAAGAATTGTATTCTTGTAGGTGGTTATGGAGGAGGCGGCCCTGGTTACTCTGGAGGAAGCAGAGGCTATGGAAGTGGTGGACAGGGTTATGGAAACCAGGGCAGTGGCTATGGCGGGAGTGGCAGCTATGACAGCTATAACAACGGAGGCGGAGGCGGCTTTGGCGGTGGTAGTGGTAGGTATCCAGTGATCCAAGTACTTGGTGTGACAGCTAGATTAGCCTTTTAGAGCTTGGGTTCTGGTGCTGTTGAAGCATTGTGTGGTACACTGCATGGTATATTAAAAACAAATGGGCTTGCTATGCTACCTCCTCCTAGCTTTAAGCTGGGGCCGCCTCA…	AGAAGATTTTAATTAGGTAA	GTAAGCACCTTTTTGTGTGTTGACATAATTTT	TTAAATTGCTGATGAACCCA	AATCTAATTAACCTGA	1323	1355	-10	22	-10	22	-10	22	grey		-1		-1		-1	32	16	2		DELINS	DELINS_FLANKINSERT_RC	false		true		true	dummy|DELINS|1323|1355|16	false	125	1168	1198	2523
26	0.000526294	dummy	dummy	m64106_230606_024419/5505613/ccs	false	subset	subset\subset64.fastq.gz	ART558	m64106_230606	false	ref_HNRNPA1	(2524 bp)	CAGGCCTTCAGCCGTTACACTTGCACAAGTTTTCATTGTCAAATACTTTTGTCTTATTGAGAAGAATTGTATTCTTGTAGGTGGTTATGGAGGAGGCGGCCCTGGTTACTCTGGAGGAAGCAGAGGCTATGGAAGTGGTGGACAGGGTTATGGAAACCAGGGCAGTGGCTATGGCGGGAGTGGCAGCTATGACAGCTATAACAACGGAGGCGGAGGCGGCTTTGGCGGTGGTAGTGGTAGGTATCCAGTGATCCAAGTACTTGGTGTGACAGCTAGATTAGCCTTTTAGAGCTTGGGTTCTGGTGCTGTTGAAGCATTGTGTGGTACACTGCATGGTATATTAAAAACAAATGGGCTTGCTATGCTACCTCCTCCTAGCTTTAAGCTGGGGCCGCCTCA…	AGAAGATTTTAATTAGGTAA	GTAAGCACCTTTTTGTGTGTTGACATAATTTT	TTAAATTGCTGATGAACCCA	TAATCATAATTGTTAGTTAAC	1323	1355	-10	22	-10	22	-10	22	grey		-1		-1		-1	32	21	1		DELINS	DELINS_FLANKINSERT	false		true		true	dummy|DELINS|1323|1355|21	false	125	1168	1198	2523
62	0.00174717	dummy	dummy	m64106_230606_024419/28051574/ccs	false	subset	subset\subset54.fastq.gz	D-I03	m64106_230606	false	ref_HNRNPA1	(2524 bp)	CAGGCCTTCAGCCGTTACACTTGCACAAGTTTTCATTGTCAAATACTTTTGTCTTATTGAGAAGAATTGTATTCTTGTAGGTGGTTATGGAGGAGGCGGCCCTGGTTACTCTGGAGGAAGCAGAGGCTATGGAAGTGGTGGACAGGGTTATGGAAACCAGGGCAGTGGCTATGGCGGGAGTGGCAGCTATGACAGCTATAACAACGGAGGCGGAGGCGGCTTTGGCGGTGGTAGTGGTAGGTATCCAGTGATCCAAGTACTTGGTGTGACAGCTAGATTAGCCTTTTAGAGCTTGGGTTCTGGTGCTGTTGAAGCATTGTGTGGTACACTGCATGGTATATTAAAAACAAATGGGCTTGCTATGCTACCTCCTCCTAGCTTTAAGCTGGGGCCGCCTCA…	AGAAGATTTTAATTAGGTAA	GTAAGCACCTTTTTGTGTGTTGACATAATTTT	TTAAATTGCTGATGAACCCA	ATCCTAATTAAA	1323	1355	-10	22	-10	22	-10	22	grey		-1		-1		-1	32	12	1		TINS	TINS	true		true		false	dummy|TINS|1323|1355|12	false	126	1168	1197	2523
73	0.00106468	dummy	dummy	m64106_230606_024419/918321/ccs	false	subset	subset\subset49.fastq.gz	ART558	m64106_230606	false	ref_HNRNPA1	(2524 bp)	CAGGCCTTCAGCCGTTACACTTGCACAAGTTTTCATTGTCAAATACTTTTGTCTTATTGAGAAGAATTGTATTCTTGTAGGTGGTTATGGAGGAGGCGGCCCTGGTTACTCTGGAGGAAGCAGAGGCTATGGAAGTGGTGGACAGGGTTATGGAAACCAGGGCAGTGGCTATGGCGGGAGTGGCAGCTATGACAGCTATAACAACGGAGGCGGAGGCGGCTTTGGCGGTGGTAGTGGTAGGTATCCAGTGATCCAAGTACTTGGTGTGACAGCTAGATTAGCCTTTTAGAGCTTGGGTTCTGGTGCTGTTGAAGCATTGTGTGGTACACTGCATGGTATATTAAAAACAAATGGGCTTGCTATGCTACCTCCTCCTAGCTTTAAGCTGGGGCCGCCTCA…	GCAGAAGATTTTAATTAGGT	AAGTAAGCACCTTTTTGTGTGTTGACATAATTTT	TTAAATTGCTGATGAACCCA		1321	1355	-12	22	-12	22	-12	22	#6899D0	T	1	T	1	T	1	34	0	2		DELETION	DELETION	false		true		true	dummy|DELETION|1321|1355|0	false	123	1168	1198	2523
60	0.00138192	dummy	dummy	m64106_230606_024419/6621822/ccs	false	subset	subset\subset52.fastq.gz	D-I03	m64106_230606	false	ref_HNRNPA1	(2524 bp)	CAGGCCTTCAGCCGTTACACTTGCACAAGTTTTCATTGTCAAATACTTTTGTCTTATTGAGAAGAATTGTATTCTTGTAGGTGGTTATGGAGGAGGCGGCCCTGGTTACTCTGGAGGAAGCAGAGGCTATGGAAGTGGTGGACAGGGTTATGGAAACCAGGGCAGTGGCTATGGCGGGAGTGGCAGCTATGACAGCTATAACAACGGAGGCGGAGGCGGCTTTGGCGGTGGTAGTGGTAGGTATCCAGTGATCCAAGTACTTGGTGTGACAGCTAGATTAGCCTTTTAGAGCTTGGGTTCTGGTGCTGTTGAAGCATTGTGTGGTACACTGCATGGTATATTAAAAACAAATGGGCTTGCTATGCTACCTCCTCCTAGCTTTAAGCTGGGGCCGCCTCA…	GCAGAAGATTTTAATTAGGT	AAGTAAGCACCTTTTTGTGTGTTGACATAATTTT	TTAAATTGCTGATGAACCCA		1321	1355	-12	22	-12	22	-12	22	#6899D0	T	1	T	1	T	1	34	0	2		DELETION	DELETION	false		true		false	dummy|DELETION|1321|1355|0	false	123	1168	1198	2523
46	0.000931136	dummy	dummy	m64106_230606_024419/15599303/ccs	false	subset	subset\subset64.fastq.gz	ART558	m64106_230606	false	ref_HNRNPA1	(2524 bp)	CAGGCCTTCAGCCGTTACACTTGCACAAGTTTTCATTGTCAAATACTTTTGTCTTATTGAGAAGAATTGTATTCTTGTAGGTGGTTATGGAGGAGGCGGCCCTGGTTACTCTGGAGGAAGCAGAGGCTATGGAAGTGGTGGACAGGGTTATGGAAACCAGGGCAGTGGCTATGGCGGGAGTGGCAGCTATGACAGCTATAACAACGGAGGCGGAGGCGGCTTTGGCGGTGGTAGTGGTAGGTATCCAGTGATCCAAGTACTTGGTGTGACAGCTAGATTAGCCTTTTAGAGCTTGGGTTCTGGTGCTGTTGAAGCATTGTGTGGTACACTGCATGGTATATTAAAAACAAATGGGCTTGCTATGCTACCTCCTCCTAGCTTTAAGCTGGGGCCGCCTCA…	GCAGAAGATTTTAATTAGGT	AAGTAAGCACCTTTTTGTGTGTTGACATAATTTT	TTAAATTGCTGATGAACCCA		1321	1355	-12	22	-12	22	-12	22	#6899D0	T	1	T	1	T	1	34	0	2		DELETION	DELETION	false		true		false	dummy|DELETION|1321|1355|0	false	123	1168	1198	2523
74	0.00147858	dummy	dummy	m64106_230606_024419/6293068/ccs	false	subset	subset\subset53.fastq.gz	D-I03	m64106_230606	false	ref_HNRNPA1	(2524 bp)	CAGGCCTTCAGCCGTTACACTTGCACAAGTTTTCATTGTCAAATACTTTTGTCTTATTGAGAAGAATTGTATTCTTGTAGGTGGTTATGGAGGAGGCGGCCCTGGTTACTCTGGAGGAAGCAGAGGCTATGGAAGTGGTGGACAGGGTTATGGAAACCAGGGCAGTGGCTATGGCGGGAGTGGCAGCTATGACAGCTATAACAACGGAGGCGGAGGCGGCTTTGGCGGTGGTAGTGGTAGGTATCCAGTGATCCAAGTACTTGGTGTGACAGCTAGATTAGCCTTTTAGAGCTTGGGTTCTGGTGCTGTTGAAGCATTGTGTGGTACACTGCATGGTATATTAAAAACAAATGGGCTTGCTATGCTACCTCCTCCTAGCTTTAAGCTGGGGCCGCCTCA…	GGCAGAAGATTTTAATTAGG	TAAGTAAGCACCTTTTTGTGTGTTGACATAATTTT	TTAAATTGCTGATGAACCCA	CAA	1320	1355	-13	22	-13	22	-13	22	grey		-1		-1		-1	35	3	1		DELINS	DELINS_<6	false		true		true	dummy|DELINS|1320|1355|3	false	1320	1168	0	2523
44	0.000890652	dummy	dummy	m64106_230606_024419/13828574/ccs	false	subset	subset\subset64.fastq.gz	ART558	m64106_230606	false	ref_HNRNPA1	(2524 bp)	CAGGCCTTCAGCCGTTACACTTGCACAAGTTTTCATTGTCAAATACTTTTGTCTTATTGAGAAGAATTGTATTCTTGTAGGTGGTTATGGAGGAGGCGGCCCTGGTTACTCTGGAGGAAGCAGAGGCTATGGAAGTGGTGGACAGGGTTATGGAAACCAGGGCAGTGGCTATGGCGGGAGTGGCAGCTATGACAGCTATAACAACGGAGGCGGAGGCGGCTTTGGCGGTGGTAGTGGTAGGTATCCAGTGATCCAAGTACTTGGTGTGACAGCTAGATTAGCCTTTTAGAGCTTGGGTTCTGGTGCTGTTGAAGCATTGTGTGGTACACTGCATGGTATATTAAAAACAAATGGGCTTGCTATGCTACCTCCTCCTAGCTTTAAGCTGGGGCCGCCTCA…	TGGCAGAAGATTTTAATTAG	GTAAGTAAGCACCTTTTTGTGTGTTGACATAATTTT	TTAAATTGCTGATGAACCCA		1319	1355	-14	22	-14	22	-14	22	#C9DDF2		0		0		0	36	0	0		DELETION	DELETION	false		true		true	dummy|DELETION|1319|1355|0	false	121	1168	1198	2523
12	0.000201586	dummy	dummy	m64106_230606_024419/788404/ccs	false	subset	subset\subset48.fastq.gz	NHEJi	m64106_230606	false	ref_HNRNPA1	(2524 bp)	CAGGCCTTCAGCCGTTACACTTGCACAAGTTTTCATTGTCAAATACTTTTGTCTTATTGAGAAGAATTGTATTCTTGTAGGTGGTTATGGAGGAGGCGGCCCTGGTTACTCTGGAGGAAGCAGAGGCTATGGAAGTGGTGGACAGGGTTATGGAAACCAGGGCAGTGGCTATGGCGGGAGTGGCAGCTATGACAGCTATAACAACGGAGGCGGAGGCGGCTTTGGCGGTGGTAGTGGTAGGTATCCAGTGATCCAAGTACTTGGTGTGACAGCTAGATTAGCCTTTTAGAGCTTGGGTTCTGGTGCTGTTGAAGCATTGTGTGGTACACTGCATGGTATATTAAAAACAAATGGGCTTGCTATGCTACCTCCTCCTAGCTTTAAGCTGGGGCCGCCTCA…	GTGGCAGAAGATTTTAATTA	GGTAAGTAAGCACCTTTTTGTGTGTTGACATAATTTT	TTAAATTGCTGATGAACCCA	AATTTTAATTAAAAAA	1318	1355	-15	22	-15	22	-15	22	grey		-1		-1		-1	37	16	0		TINS	TINS	true		true		false	dummy|TINS|1318|1355|16	false	120	1168	1198	2523
102	0.00168662	dummy	dummy	m64106_230606_024419/1640361/ccs	false	subset	subset\subset46.fastq.gz	NHEJi	m64106_230606	false	ref_HNRNPA1	(2524 bp)	CAGGCCTTCAGCCGTTACACTTGCACAAGTTTTCATTGTCAAATACTTTTGTCTTATTGAGAAGAATTGTATTCTTGTAGGTGGTTATGGAGGAGGCGGCCCTGGTTACTCTGGAGGAAGCAGAGGCTATGGAAGTGGTGGACAGGGTTATGGAAACCAGGGCAGTGGCTATGGCGGGAGTGGCAGCTATGACAGCTATAACAACGGAGGCGGAGGCGGCTTTGGCGGTGGTAGTGGTAGGTATCCAGTGATCCAAGTACTTGGTGTGACAGCTAGATTAGCCTTTTAGAGCTTGGGTTCTGGTGCTGTTGAAGCATTGTGTGGTACACTGCATGGTATATTAAAAACAAATGGGCTTGCTATGCTACCTCCTCCTAGCTTTAAGCTGGGGCCGCCTCA…	AGTGGCAGAAGATTTTAATT	AGGTAAGTAAGCACCTTTTTGTGTGTTGACATAATTTT	TTAAATTGCTGATGAACCCA		1317	1355	-16	22	-16	22	-16	22	#0D99B2	TT	2	TT	2	TT	2	38	0	1		DELETION	DELETION	false		true		false	dummy|DELETION|1317|1355|0	false	1317	1168	0	2523
49	0.000823142	dummy	dummy	m64106_230606_024419/40042924/ccs	false	subset	subset\subset48.fastq.gz	NHEJi	m64106_230606	false	ref_HNRNPA1	(2524 bp)	CAGGCCTTCGTTACACTTGCACAAGTTTTCATTGTCAAATACTTTTGTCTTATTGAGAAGAATTGTATTCTTGTAGGTGGTTATGGAGGAGGCGGCCCTGGTTACTCTGGAGGAAGCAGAGGCTATGGAAGTGGTGGACAGGGTTATGGAAACCAGGGCAGTGGCTATGGCGGGAGTGGCAGCTATGACAGCTATAACAACGGAGGCGGAGGCGGCTTTGGCGGTGGTAGTGGTAGGTATCCAGTGATCCAAGTACTTGGTGTGACAGCTAGATTAGCCTTTTAGAGCTTGGGTTCTGGTGCTGTTGAAGCATTGTGTGGTACACTGCATGGTATATTAAAAACAAATGGGCTTGCTATGCTACCTCCTCCTAGCTTTAAGCTGGGGCCGCCTCACTCC…	AGTGGCAGAAGATTTTAATT	AGGTAAGTAAGCACCTTTTTGTGTGTTGACATAATTTT	TTAAATTGCTGATGAACCCA		1317	1355	-16	22	-16	22	-16	22	#0D99B2	TT	2	TT	2	TT	2	38	0	1		DELETION	DELETION	false		true		true	dummy|DELETION|1317|1355|0	false	119	1168	1198	2523
71	0.00103551	dummy	dummy	m64106_230606_024419/2623123/ccs	false	subset	subset\subset49.fastq.gz	ART558	m64106_230606	false	ref_HNRNPA1	(2524 bp)	CAGGCCTTCAGCCGTTACACTTGCACAAGTTTTCATTGTCAAATACTTTTGTCTTATTGAGAAGAATTGTATTCTTGTAGGTGGTTATGGAGGAGGCGGCCCTGGTTACTCTGGAGGAAGCAGAGGCTATGGAAGTGGTGGACAGGGTTATGGAAACCAGGGCAGTGGCTATGGCGGGAGTGGCAGCTATGACAGCTATAACAACGGAGGCGGAGGCGGCTTTGGCGGTGGTAGTGGTAGGTATCCAGTGATCCAAGTACTTGGTGTGACAGCTAGATTAGCCTTTTAGAGCTTGGGTTCTGGTGCTGTTGAAGCATTGTGTGGTACACTGCATGGTATATTAAAAACAAATGGGCTTGCTATGCTACCTCCTCCTAGCTTTAAGCTGGGGCCGCCTCA…	AGTGGCAGAAGATTTTAATT	AGGTAAGTAAGCACCTTTTTGTGTGTTGACATAATTTT	TTAAATTGCTGATGAACCCA		1317	1355	-16	22	-16	22	-16	22	#0D99B2	TT	2	TT	2	TT	2	38	0	1		DELETION	DELETION	false		true		false	dummy|DELETION|1317|1355|0	false	1317	1168	0	2523
68	0.00156617	dummy	dummy	m64106_230606_024419/7014668/ccs	false	subset	subset\subset52.fastq.gz	D-I03	m64106_230606	false	ref_HNRNPA1	(2524 bp)	CAGGCCTTCAGCCGTTACACTTGCACAAGTTTTCATTGTCAAATACTTTTGTCTTATTGAGAAGAATTGTATTCTTGTAGGTGGTTATGGAGGAGGCGGCCCTGGTTACTCTGGAGGAAGCAGAGGCTATGGAAGTGGTGGACAGGGTTATGGAAACCAGGGCAGTGGCTATGGCGGGAGTGGCAGCTATGACAGCTATAACAACGGAGGCGGAGGCGGCTTTGGCGGTGGTAGTGGTAGGTATCCAGTGATCCAAGTACTTGGTGTGACAGCTAGATTAGCCTTTTAGAGCTTGGGTTCTGGTGCTGTTGAAGCATTGTGTGGTACACTGCATGGTATATTAAAAACAAATGGGCTTGCTATGCTACCTCCTCCTAGCTTTAAGCTGGGGCCGCCTCA…	AGTGGCAGAAGATTTTAATT	AGGTAAGTAAGCACCTTTTTGTGTGTTGACATAATTTT	TTAAATTGCTGATGAACCCA		1317	1355	-16	22	-16	22	-16	22	#0D99B2	TT	2	TT	2	TT	2	38	0	1		DELETION	DELETION	false		true		false	dummy|DELETION|1317|1355|0	false	119	1168	1198	2523
46	0.00129629	dummy	dummy	m64106_230606_024419/7078345/ccs	false	subset	subset\subset54.fastq.gz	D-I03	m64106_230606	false	ref_HNRNPA1	(2524 bp)	CAGGCCTTCAGCCGTTACACTTGCACAAGTTTTCATTGTCAAATACTTTTGTCTTATTGAGAAGAATTGTATTCTTGTAGGTGGTTATGGAGGAGGCGGCCCTGGTTACTCTGGAGGAAGCAGAGGCTATGGAAGTGGTGGACAGGGTTATGGAAACCAGGGCAGTGGCTATGGCGGGAGTGGCAGCTATGACAGCTATAACAACGGAGGCGGAGGCGGCTTTGGCGGTGGTAGTGGTAGGTATCCAGTGATCCAAGTACTTGGTGTGACAGCTAGATTAGCCTTTTAGAGCTTGGGTTCTGGTGCTGTTGAAGCATTGTGTGGTACACTGCATGGTATATTAAAAACAAATGGGCTTGCTATGCTACCTCCTCCTAGCTTTAAGCTGGGGCCGCCTCA…	AGTGGCAGAAGATTTTAATT	AGGTAAGTAAGCACCTTTTTGTGTGTTGACATAATTTT	TTAAATTGCTGATGAACCCA		1317	1355	-16	22	-16	22	-16	22	#0D99B2	TT	2	TT	2	TT	2	38	0	1		DELETION	DELETION	false		true		false	dummy|DELETION|1317|1355|0	false	1317	1168	0	2523
381	0.00630002	dummy	dummy	m64106_230606_024419/1835176/ccs	false	subset	subset\subset46.fastq.gz	NHEJi	m64106_230606	false	ref_HNRNPA1	(2524 bp)	CAGGCCTTCAGCCGTTACACTTGCACAAGTTTTCATTGTCAAATACTTTTGTCTTATTGAGAAGAATTGTATTCTTGTAGGTGGTTATGGAGGAGGCGGCCCTGGTTACTCTGGAGGAAGCAGAGGCTATGGAAGTGGTGGACAGGGTTATGGAAACCAGGGCAGTGGCTATGGCGGGAGTGGCAGCTATGACAGCTATAACAACGGAGGCGGAGGCGGCTTTGGCGGTGGTAGTGGTAGGTATCCAGTGATCCAAGTACTTGGTGTGACAGCTAGATTAGCCTTTTAGAGCTTGGGTTCTGGTGCTGTTGAAGCATTGTGTGGTACACTGCATGGTATATTAAAAACAAATGGGCTTGCTATGCTACCTCCTCCTAGCTTTAAGCTGGGGCCGCCTCA…	TGGCAGTGGCAGAAGATTTT	AATTAGGTAAGTAAGCACCTTTTTGTGTGTTGACATAATTTT	TTAAATTGCTGATGAACCCA		1313	1355	-20	22	-20	22	-20	22	#054E61	ATTTT	5	ATTTT	5	ATTTT	5	42	0	0		DELETION	DELETION	false		true		true	dummy|DELETION|1313|1355|0	false	1313	1168	0	2523
265	0.00528215	dummy	dummy	m64106_230606_024419/2164171/ccs	false	subset	subset\subset47.fastq.gz	NHEJi	m64106_230606	false	ref_HNRNPA1	(2524 bp)	CAGGCCTTCAGCCGTTACACTTGCACAAGTTTTCATTGTCAAATACTTTTGTCTTATTGAGAAGAATTGTATTCTTGTAGGTGGTTATGGAGGAGGCGGCCCTGGTTACTCTGGAGGAAGCAGAGGCTATGGAAGTGGTGGACAGGGTTATGGAAACCAGGGCAGTGGCTATGGCGGGAGTGGCAGCTATGACAGCTATAACAACGGAGGCGGAGGCGGCTTTGGCGGTGGTAGTGGTAGGTATCCAGTGATCCAAGTACTTGGTGTGACAGCTAGATTAGCCTTTTAGAGCTTGGGTTCTGGTGCTGTTGAAGCATTGTGTGGTACACTGCATGGTATATTAAAAACAAATGGGCTTGCTATGCTACCTCCTCCTAGCTTTAAGCTGGGGCCGCCTCA…	TGGCAGTGGCAGAAGATTTT	AATTAGGTAAGTAAGCACCTTTTTGTGTGTTGACATAATTTT	TTAAATTGCTGATGAACCCA		1313	1355	-20	22	-20	22	-20	22	#054E61	ATTTT	5	ATTTT	5	ATTTT	5	42	0	0		DELETION	DELETION	false		true		true	dummy|DELETION|1313|1355|0	false	1313	1168	0	2523
336	0.0056444	dummy	dummy	m64106_230606_024419/2220/ccs	false	subset	subset\subset48.fastq.gz	NHEJi	m64106_230606	false	ref_HNRNPA1	(2524 bp)	CAGGCCTTCAGCCGTTACACTTGCACAAGTTTTCATTGTCAAATACTTTTGTCTTATTGAGAAGAATTGTATTCTTGTAGGTGGTTATGGAGGAGGCGGCCCTGGTTACTCTGGAGGAAGCAGAGGCTATGGAAGTGGTGGACAGGGTTATGGAAACCAGGGCAGTGGCTATGGCGGGAGTGGCAGCTATGACAGCTATAACAACGGAGGCGGAGGCGGCTTTGGCGGTGGTAGTGGTAGGTATCCAGTGATCCAAGTACTTGGTGTGACAGCTAGATTAGCCTTTTAGAGCTTGGGTTCTGGTGCTGTTGAAGCATTGTGTGGTACACTGCATGGTATATTAAAAACAAATGGGCTTGCTATGCTACCTCCTCCTAGCTTTAAGCTGGGGCCGCCTCA…	TGGCAGTGGCAGAAGATTTT	AATTAGGTAAGTAAGCACCTTTTTGTGTGTTGACATAATTTT	TTAAATTGCTGATGAACCCA		1313	1355	-20	22	-20	22	-20	22	#054E61	ATTTT	5	ATTTT	5	ATTTT	5	42	0	0		DELETION	DELETION	false		true		false	dummy|DELETION|1313|1355|0	false	1313	1168	0	2523
264	0.00385036	dummy	dummy	m64106_230606_024419/1048996/ccs	false	subset	subset\subset49.fastq.gz	ART558	m64106_230606	false	ref_HNRNPA1	(2524 bp)	CAGGCCTTCAGCCGTTACACTTGCACAAGTTTTCATTGTCAAATACTTTTGTCTTATTGAGAAGAATTGTATTCTTGTAGGTGGTTATGGAGGAGGCGGCCCTGGTTACTCTGGAGGAAGCAGAGGCTATGGAAGTGGTGGACAGGGTTATGGAAACCAGGGCAGTGGCTATGGCGGGAGTGGCAGCTATGACAGCTATAACAACGGAGGCGGAGGCGGCTTTGGCGGTGGTAGTGGTAGGTATCCAGTGATCCAAGTACTTGGTGTGACAGCTAGATTAGCCTTTTAGAGCTTGGGTTCTGGTGCTGTTGAAGCATTGTGTGGTACACTGCATGGTATATTAAAAACAAATGGGCTTGCTATGCTACCTCCTCCTAGCTTTAAGCTGGGGCCGCCTCA…	TGGCAGTGGCAGAAGATTTT	AATTAGGTAAGTAAGCACCTTTTTGTGTGTTGACATAATTTT	TTAAATTGCTGATGAACCCA		1313	1355	-20	22	-20	22	-20	22	#054E61	ATTTT	5	ATTTT	5	ATTTT	5	42	0	0		DELETION	DELETION	false		true		false	dummy|DELETION|1313|1355|0	false	1313	1168	0	2523
95	0.00153831	dummy	dummy	m64106_230606_024419/1771445/ccs	false	subset	subset\subset50.fastq.gz	ART558	m64106_230606	false	ref_HNRNPA1	(2524 bp)	CAGGCCTTCAGCCGTTACACTTGCACAAGTTTTCATTGTCAAATACTTTTGTCTTATTGAGAAGAATTGTATTCTTGTAGGTGGTTATGGAGGAGGCGGCCCTGGTTACTCTGGAGGAAGCAGAGGCTATGGAAGTGGTGGACAGGGTTATGGAAACCAGGGCAGTGGCTATGGCGGGAGTGGCAGCTATGACAGCTATAACAACGGAGGCGGAGGCGGCTTTGGCGGTGGTAGTGGTAGGTATCCAGTGATCCAAGTACTTGGTGTGACAGCTAGATTAGCCTTTTAGAGCTTGGGTTCTGGTGCTGTTGAAGCATTGTGTGGTACACTGCATGGTATATTAAAAACAAATGGGCTTGCTATGCTACCTCCTCCTAGCTTTAAGCTGGGGCCGCCTCA…	TGGCAGTGGCAGAAGATTTT	AATTAGGTAAGTAAGCACCTTTTTGTGTGTTGACATAATTTT	TTAAATTGCTGATGAACCCA		1313	1355	-20	22	-20	22	-20	22	#054E61	ATTTT	5	ATTTT	5	ATTTT	5	42	0	0		DELETION	DELETION	false		true		false	dummy|DELETION|1313|1355|0	false	1313	1168	0	2523
427	0.00983463	dummy	dummy	m64106_230606_024419/1407/ccs	false	subset	subset\subset52.fastq.gz	D-I03	m64106_230606	false	ref_HNRNPA1	(2524 bp)	CAGGCCTTCAGCCGTTACACTTGCACAAGTTTTCATTGTCAAATACTTTTGTCTTATTGAGAAGAATTGTATTCTTGTAGGTGGTTATGGAGGAGGCGGCCCTGGTTACTCTGGAGGAAGCAGAGGCTATGGAAGTGGTGGACAGGGTTATGGAAACCAGGGCAGTGGCTATGGCGGGAGTGGCAGCTATGACAGCTATAACAACGGAGGCGGAGGCGGCTTTGGCGGTGGTAGTGGTAGGTATCCAGTGATCCAAGTACTTGGTGTGACAGCTAGATTAGCCTTTTAGAGCTTGGGTTCTGGTGCTGTTGAAGCATTGTGTGGTACACTGCATGGTATATTAAAAACAAATGGGCTTGCTATGCTACCTCCTCCTAGCTTTAAGCTGGGGCCGCCTCA…	TGGCAGTGGCAGAAGATTTT	AATTAGGTAAGTAAGCACCTTTTTGTGTGTTGACATAATTTT	TTAAATTGCTGATGAACCCA		1313	1355	-20	22	-20	22	-20	22	#054E61	ATTTT	5	ATTTT	5	ATTTT	5	42	0	0		DELETION	DELETION	false		true		true	dummy|DELETION|1313|1355|0	false	1313	1168	0	2523
381	0.00761269	dummy	dummy	m64106_230606_024419/1179875/ccs	false	subset	subset\subset53.fastq.gz	D-I03	m64106_230606	false	ref_HNRNPA1	(2524 bp)	CAGGCCTTCAGCCGTTACACTTGCACAAGTTTTCATTGTCAAATACTTTTGTCTTATTGAGAAGAATTGTATTCTTGTAGGTGGTTATGGAGGAGGCGGCCCTGGTTACTCTGGAGGAAGCAGAGGCTATGGAAGTGGTGGACAGGGTTATGGAAACCAGGGCAGTGGCTATGGCGGGAGTGGCAGCTATGACAGCTATAACAACGGAGGCGGAGGCGGCTTTGGCGGTGGTAGTGGTAGGTATCCAGTGATCCAAGTACTTGGTGTGACAGCTAGATTAGCCTTTTAGAGCTTGGGTTCTGGTGCTGTTGAAGCATTGTGTGGTACACTGCATGGTATATTAAAAACAAATGGGCTTGCTATGCTACCTCCTCCTAGCTTTAAGCTGGGGCCGCCTCA…	TGGCAGTGGCAGAAGATTTT	AATTAGGTAAGTAAGCACCTTTTTGTGTGTTGACATAATTTT	TTAAATTGCTGATGAACCCA		1313	1355	-20	22	-20	22	-20	22	#054E61	ATTTT	5	ATTTT	5	ATTTT	5	42	0	0		DELETION	DELETION	false		true		false	dummy|DELETION|1313|1355|0	false	1313	1168	0	2523
238	0.00670687	dummy	dummy	m64106_230606_024419/1902668/ccs	false	subset	subset\subset54.fastq.gz	D-I03	m64106_230606	false	ref_HNRNPA1	(2524 bp)	CAGGCCTTCAGCCGTTACACTTGCACAAGTTTTCATTGTCAAATACTTTTGTCTTATTGAGAAGAATTGTATTCTTGTAGGTGGTTATGGAGGAGGCGGCCCTGGTTACTCTGGAGGAAGCAGAGGCTATGGAAGTGGTGGACAGGGTTATGGAAACCAGGGCAGTGGCTATGGCGGGAGTGGCAGCTATGACAGCTATAACAACGGAGGCGGAGGCGGCTTTGGCGGTGGTAGTGGTAGGTATCCAGTGATCCAAGTACTTGGTGTGACAGCTAGATTAGCCTTTTAGAGCTTGGGTTCTGGTGCTGTTGAAGCATTGTGTGGTACACTGCATGGTATATTAAAAACAAATGGGCTTGCTATGCTACCTCCTCCTAGCTTTAAGCTGGGGCCGCCTCA…	TGGCAGTGGCAGAAGATTTT	AATTAGGTAAGTAAGCACCTTTTTGTGTGTTGACATAATTTT	TTAAATTGCTGATGAACCCA		1313	1355	-20	22	-20	22	-20	22	#054E61	ATTTT	5	ATTTT	5	ATTTT	5	42	0	0		DELETION	DELETION	false		true		true	dummy|DELETION|1313|1355|0	false	1313	1168	0	2523
256	0.00518198	dummy	dummy	m64106_230606_024419/2230684/ccs	false	subset	subset\subset64.fastq.gz	ART558	m64106_230606	false	ref_HNRNPA1	(2524 bp)	CAGGCCTTCAGCCGTTACACTTGCACAAGTTTTCATTGTCAAATACTTTTGTCTTATTGAGAAGAATTGTATTCTTGTAGGTGGTTATGGAGGAGGCGGCCCTGGTTACTCTGGAGGAAGCAGAGGCTATGGAAGTGGTGGACAGGGTTATGGAAACCAGGGCAGTGGCTATGGCGGGAGTGGCAGCTATGACAGCTATAACAACGGAGGCGGAGGCGGCTTTGGCGGTGGTAGTGGTAGGTATCCAGTGATCCAAGTACTTGGTGTGACAGCTAGATTAGCCTTTTAGAGCTTGGGTTCTGGTGCTGTTGAAGCATTGTGTGGTACACTGCATGGTATATTAAAAACAAATGGGCTTGCTATGCTACCTCCTCCTAGCTTTAAGCTGGGGCCGCCTCA…	TGGCAGTGGCAGAAGATTTT	AATTAGGTAAGTAAGCACCTTTTTGTGTGTTGACATAATTTT	TTAAATTGCTGATGAACCCA		1313	1355	-20	22	-20	22	-20	22	#054E61	ATTTT	5	ATTTT	5	ATTTT	5	42	0	0		DELETION	DELETION	false		true		true	dummy|DELETION|1313|1355|0	false	1313	1168	0	2523
57	0.00131282	dummy	dummy	m64106_230606_024419/8980646/ccs	false	subset	subset\subset52.fastq.gz	D-I03	m64106_230606	false	ref_HNRNPA1	(2524 bp)	CAGGCCTTCAGCCGTTACACTTGCACAAGTTTTCATTGTCAAATACTTTTGTCTTATTGAGAAGAATTGTATTCTTGTAGGTGGTTATGGAGGAGGCGGCCCTGGTTACTCTGGAGGAAGCAGAGGCTATGGAAGTGGTGGACAGGGTTATGGAAACCAGGGCAGTGGCTATGGCGGGAGTGGCAGCTATGACAGCTATAACAACGGAGGCGGAGGCGGCTTTGGCGGTGGTAGTGGTAGGTATCCAGTGATCCAAGTACTTGGTGTGACAGCTAGATTAGCCTTTTAGAGCTTGGGTTCTGGTGCTGTTGAAGCATTGTGTGGTACACTGCATGGTATATTAAAAACAAATGGGCTTGCTATGCTACCTCCTCCTAGCTTTAAGCTGGGGCCGCCTCA…	TGGCAGTGGCAGAAGATTTT	AATTAGGTAAGTAAGCACCTTTTTGTGTGTTGACATAATTTT	TTAAATTGCTGATGAACCCA	C	1313	1355	-20	22	-20	22	-20	22	grey		-1		-1		-1	42	1	1		DELINS	DELINS_<6	false		true		false	dummy|DELINS|1313|1355|C	false	115	1168	1198	2523
6	0.000119885	dummy	dummy	m64106_230606_024419/91490054/ccs	false	subset	subset\subset53.fastq.gz	D-I03	m64106_230606	false	ref_HNRNPA1	(2524 bp)	CAGGCCTTCAGCCGTTACACTTGCACAAGTTTTCATTGTCAAATACTTTTGTCTTATTGAGAAGAATTGTATTCTTGTAGGTGGTTATGGAGGAGGCGGCCCTGGTTACTCTGGAGGAAGCAGAGGCTATGGAAGTGGTGGACAGGGTTATGGAAACCAGGGCAGTGGCTATGGCGGGAGTGGCAGCTATGACAGCTATAACAACGGAGGCGGAGGCGGCTTTGGCGGTGGTAGTGGTAGGTATCCAGTGATCCAAGTACTTGGTGTGACAGCTAGATTAGCCTTTTAGAGCTTGGGTTCTGGTGCTGTTGAAGCATTGTGTGGTACACTGCATGGTATATTAAAAACAAATGGGCTTGCTATGCTACCTCCTCCTAGCTTTAAGCTGGGGCCGCCTCA…	TATGGCAGTGGCAGAAGATT	TTAATTAGGTAAGTAAGCACCTTTTTGTGTGTTGACATAATTTT	TTAAATTGCTGATGAACCCA	AATTAA	1311	1355	-22	22	-22	22	-22	22	grey		-1		-1		-1	44	6	1		DELINS	DELINS_FLANKINSERT_RC	false		true		true	dummy|DELINS|1311|1355|6	false	1311	1168	0	2523
86	0.00125428	dummy	dummy	m64106_230606_024419/459095/ccs	false	subset	subset\subset49.fastq.gz	ART558	m64106_230606	false	ref_HNRNPA1	(2524 bp)	CAGGCCTTCAGCCGTTACACTTGCACAAGTTTTCATTGTCAAATACTTTTGTCTTATTGAGAAGAATTGTATTCTTGTAGGTGGTTATGGAGGAGGCGGCCCTGGTTACTCTGGAGGAAGCAGAGGCTATGGAAGTGGTGGACAGGGTTATGGAAACCAGGGCAGTGGCTATGGCGGGAGTGGCAGCTATGACAGCTATAACAACGGAGGCGGAGGCGGCTTTGGCGGTGGTAGTGGTAGGTATCCAGTGATCCAAGTACTTGGTGTGACAGCTAGATTAGCCTTTTAGAGCTTGGGTTCTGGTGCTGTTGAAGCATTGTGTGGTACACTGCATGGTATATTAAAAACAAATGGGCTTGCTATGCTACCTCCTCCTAGCTTTAAGCTGGGGCCGCCTCA…	CTATGGCAGTGGCAGAAGAT	TTTAATTAGGTAAGTAAGCACCTTTTTGTGTGTTGACATAATTTT	TTAAATTGCTGATGAACCCA	A	1310	1355	-23	22	-23	22	-23	22	grey		-1		-1		-1	45	1	1		DELINS	DELINS_<6	false		true		false	dummy|DELINS|1310|1355|A	false	112	1168	1198	2523
54	0.000874409	dummy	dummy	m64106_230606_024419/7342887/ccs	false	subset	subset\subset50.fastq.gz	ART558	m64106_230606	false	ref_HNRNPA1	(2524 bp)	CAGGCCTTCAGCCGTTACACTTGCACAAGTTTTCATTGTCAAATACTTTTGTCTTATTGAGAAGAATTGTATTCTTGTAGGTGGTTATGGAGGAGGCGGCCCTGGTTACTCTGGAGGAAGCAGAGGCTATGGAAGTGGTGGACAGGGTTATGGAAACCAGGGCAGTGGCTATGGCGGGAGTGGCAGCTATGACAGCTATAACAACGGAGGCGGAGGCGGCTTTGGCGGTGGTAGTGGTAGGTATCCAGTGATCCAAGTACTTGGTGTGACAGCTAGATTAGCCTTTTAGAGCTTGGGTTCTGGTGCTGTTGAAGCATTGTGTGGTACACTGCATGGTATATTAAAAACAAATGGGCTTGCTATGCTACCTCCTCCTAGCTTTAAGCTGGGGCCGCCTCA…	CTATGGCAGTGGCAGAAGAT	TTTAATTAGGTAAGTAAGCACCTTTTTGTGTGTTGACATAATTTT	TTAAATTGCTGATGAACCCA	C	1310	1355	-23	22	-23	22	-23	22	grey		-1		-1		-1	45	1	1		DELINS	DELINS_<6	false		true		true	dummy|DELINS|1310|1355|C	false	1310	1168	0	2523
45	0.000910894	dummy	dummy	m64106_230606_024419/2425794/ccs	false	subset	subset\subset64.fastq.gz	ART558	m64106_230606	false	ref_HNRNPA1	(2524 bp)	CAGGCCTTCAGCCGTTACACTTGCACAAGTTTTCATTGTCAAATACTTTTGTCTTATTGAGAAGAATTGTATTCTTGTAGGTGGTTATGGAGGAGGCGGCCCTGGTTACTCTGGAGGAAGCAGAGGCTATGGAAGTGGTGGACAGGGTTATGGAAACCAGGGCAGTGGCTATGGCGGGAGTGGCAGCTATGACAGCTATAACAACGGAGGCGGAGGCGGCTTTGGCGGTGGTAGTGGTAGGTATCCAGTGATCCAAGTACTTGGTGTGACAGCTAGATTAGCCTTTTAGAGCTTGGGTTCTGGTGCTGTTGAAGCATTGTGTGGTACACTGCATGGTATATTAAAAACAAATGGGCTTGCTATGCTACCTCCTCCTAGCTTTAAGCTGGGGCCGCCTCA…	TAGCTATGGCAGTGGCAGAA	GATTTTAATTAGGTAAGTAAGCACCTTTTTGTGTGTTGACATAATTTT	TTAAATTGCTGATGAACCCA		1307	1355	-26	22	-26	22	-26	22	#C9DDF2		0		0		0	48	0	0		DELETION	DELETION	false		true		false	dummy|DELETION|1307|1355|0	false	109	1168	1198	2523
44	0.000890652	dummy	dummy	m64106_230606_024419/2491310/ccs	false	subset	subset\subset64.fastq.gz	ART558	m64106_230606	false	ref_HNRNPA1	(2524 bp)	CAGGCCTTCAGCCGTTACACTTGCACAAGTTTTCATTGTCAAATACTTTTGTCTTATTGAGAAGAATTGTATTCTTGTAGGTGGTTATGGAGGAGGCGGCCCTGGTTACTCTGGAGGAAGCAGAGGCTATGGAAGTGGTGGACAGGGTTATGGAAACCAGGGCAGTGGCTATGGCGGGAGTGGCAGCTATGACAGCTATAACAACGGAGGCGGAGGCGGCTTTGGCGGTGGTAGTGGTAGGTATCCAGTGATCCAAGTACTTGGTGTGACAGCTAGATTAGCCTTTTAGAGCTTGGGTTCTGGTGCTGTTGAAGCATTGTGTGGTACACTGCATGGTATATTAAAAACAAATGGGCTTGCTATGCTACCTCCTCCTAGCTTTAAGCTGGGGCCGCCTCA…	GCAGCAGTAGCTATGGCAGT	GGCAGAAGATTTTAATTAGGTAAGTAAGCACCTTTTTGTGTGTTGACATAATTTT	TTAAATTGCTGATGAACCCA	TGCAGCAATTTAGCTTTAAAATTTTACTTACCTGATTAAAAAAAC	1300	1355	-33	22	-33	22	-33	22	grey		-1		-1		-1	55	45	2		TINS	TINS	true		true		true	dummy|TINS|1300|1355|45	false	102	1168	1198	2523
80	0.00132284	dummy	dummy	m64106_230606_024419/4916687/ccs	false	subset	subset\subset46.fastq.gz	NHEJi	m64106_230606	false	ref_HNRNPA1	(2524 bp)	CAGGCCTTCAGCCGTTACACTTGCACAAGTTTTCATTGTCAAATACTTTTGTCTTATTGAGAAGAATTGTATTCTTGTAGGTGGTTATGGAGGAGGCGGCCCTGGTTACTCTGGAGGAAGCAGAGGCTATGGAAGTGGTGGACAGGGTTATGGAAACCAGGGCAGTGGCTATGGCGGGAGTGGCAGCTATGACAGCTATAACAACGGAGGCGGAGGCGGCTTTGGCGGTGGTAGTGGTAGGTATCCAGTGATCCAAGTACTTGGTGTGACAGCTAGATTAGCCTTTAGCTTCGAGCTTGGGTTCTGGTGCTGTTGAAGCATTGTGTGGTACACTGCATGGTATATTAAAAACAAATGGGCTTGCTATGCTACCTCCTCCTAGCTTTAAGCTGGGGCCGC…	TTAATTAGGTAAGTAAGCAC	CTTTTTGTGTGTTGACATAATTT	TTTAAATTGCTGATGAACCC		1331	1354	-2	21	-2	21	-2	21	#C9DDF2		0		0		0	23	0	1		DELETION	DELETION	false		true		false	dummy|DELETION|1331|1354|0	false	133	1169	1198	2523
53	0.00105643	dummy	dummy	m64106_230606_024419/3080987/ccs	false	subset	subset\subset47.fastq.gz	NHEJi	m64106_230606	false	ref_HNRNPA1	(2524 bp)	CAGGCCTTCAGCCGTTACACTTGCACAAGTTTTCATTGTCAAATACTTTTGTCTTATTGAGAAGAATTGTATTCTTGTAGGTGGTTATGGAGGAGGCGGCCCTGGTTACTCTGGAGGAAGCAGAGGCTATGGAAGTGGTGGACAGGGTTATGGAAACCAGGGCAGTGGCTATGGCGGGAGTGGCAGCTATGACAGCTATAACAACGGAGGCGGAGGCGGCTTTGGCGGTGGTAGTGGTAGGTATCCAGTGATCCAAGTACTTGGTGTGACAGCTAGATTAGCCTTTTAGAGCTTGGGTTCTGGTGCTGTTGAAGCATTGTGTGGTACACTGCATGGTATATTAAAAACAAATGGGCTTGCTATGCTACCTCCTCCTAGCTTTAAGCTGGGGCCGCCTCA…	GATTTTAATTAGGTAAGTAA	GCACCTTTTTGTGTGTTGACATAATTT	TTTAAATTGCTGATGAACCC		1327	1354	-6	21	-6	21	-6	21	#C9DDF2		0		0		0	27	0	0		DELETION	DELETION	false		true		false	dummy|DELETION|1327|1354|0	false	129	1169	1198	2523
54	0.00107896	dummy	dummy	m64106_230606_024419/2294837/ccs	false	subset	subset\subset53.fastq.gz	D-I03	m64106_230606	false	ref_HNRNPA1	(2524 bp)	CAGGCCTTCAGCCGTTACACTTGCACAAGTTTTCATTGTCAAATACTTTTGTCTTATTGAGAAGAATTGTATTCTTGTAGGTGGTTATGGAGGAGGCGGCCCTGGTTACTCTGGAGGAAGCAGAGGCTATGGAAGTGGTGGACAGGGTTATGGAAACCAGGGCAGTGGCTATGGCGGGAGTGGCAGCTATGACAGCTATAACAACGGAGGCGGAGGCGGCTTTGGCGGTGGTAGTGGTAGGTATCCAGTGATCCAAGTACTTGGTGTGACAGCTAGATTAGCCTTTTAGAGCTTGGGTTCTGGTGCTGTTGAAGCATTGTGTGGTACACTGCATGGTATATTAAAAACAAATGGGCTTGCTATGCTACCTCCTCCTAGCTTTAAGCTGGGGCCGCCTCA…	GATTTTAATTAGGTAAGTAA	GCACCTTTTTGTGTGTTGACATAATTT	TTTAAATTGCTGATGAACCC		1327	1354	-6	21	-6	21	-6	21	#C9DDF2		0		0		0	27	0	0		DELETION	DELETION	false		true		false	dummy|DELETION|1327|1354|0	false	1327	1169	0	2523
60	0.000971566	dummy	dummy	m64106_230606_024419/16320689/ccs	false	subset	subset\subset50.fastq.gz	ART558	m64106_230606	false	ref_HNRNPA1	(2524 bp)	CAGGCCTTCAGCCGTTACACTTGCACAAGTTTTCATTGTCAAATACTTTTGTCTTATTGAGAAGAATTGTATTCTTGTAGGTGGTTATGGAGGAGGCGGCCCTGGTTACTCTGGAGGAAGCAGAGGCTATGGAAGTGGTGGACAGGGTTATGGAAACCAGGGCAGTGGCTATGGCGGGAGTGGCAGCTATGACAGCTATAACAACGGAGGCGGAGGCGGCTTTGGCGGTGGTAGTGGTAGGTATCCAGTGATCCAAGTACTTGGTGTGACAGCTAGATTAGCCTTTTAGAGCTTGGGTTCTGGTGCTGTTGAAGCATTGTGTGGTACACTGCATGGTATATTAAAAACAAATGGGCTTGCTATGCTACCTCCTCCTAGCTTTAAGCTGGGGCCGCCTCA…	AAGATTTTAATTAGGTAAGT	AAGCACCTTTTTGTGTGTTGACATAATTT	TTTAAATTGCTGATGAACCC		1325	1354	-8	21	-8	21	-8	21	#6899D0	T	1	T	1	T	1	29	0	1		DELETION	DELETION	false		true		true	dummy|DELETION|1325|1354|0	false	1325	1169	0	2523
49	0.00097906	dummy	dummy	m64106_230606_024419/591379/ccs	false	subset	subset\subset53.fastq.gz	D-I03	m64106_230606	false	ref_HNRNPA1	(2524 bp)	CAGGCCTTCAGCCGTTACACTTGCACAAGTTTTCATTGTCAAATACTTTTGTCTTATTGAGAAGAATTGTATTCTTGTAGGTGGTTATGGAGGAGGCGGCCCTGGTTACTCTGGAGGAAGCAGAGGCTATGGAAGTGGTGGACAGGGTTATGGAAACCAGGGCAGTGGCTATGGCGGGAGTGGCAGCTATGACAGCTATAACAACGGAGGCGGAGGCGGCTTTGGCGGTGGTAGTGGTAGGTATCCAGTGATCCAAGTACTTGGTGTGACAGCTAGATTAGCCTTTTAGAGCTTGGGTTCTGGTGCTGTTGAAGCATTGTGTGGTACACTGCATGGTATATTAAAAACAAATGGGCTTGCTATGCTACCTCCTCCTAGCTTTAAGCTGGGGCCGCCTCA…	AAGATTTTAATTAGGTAAGT	AAGCACCTTTTTGTGTGTTGACATAATTT	TTTAAATTGCTGATGAACCC		1325	1354	-8	21	-8	21	-8	21	#6899D0	T	1	T	1	T	1	29	0	1		DELETION	DELETION	false		true		false	dummy|DELETION|1325|1354|0	false	127	1169	1198	2523
77	0.00127323	dummy	dummy	m64106_230606_024419/58131698/ccs	false	subset	subset\subset46.fastq.gz	NHEJi	m64106_230606	false	ref_HNRNPA1	(2524 bp)	CAGGCCTTCAGCCGTTACACTTGCACAAGTTTTCATTGTCAAATACTTTTGTCTTATTGAGAAGAATTGTATTCTTGTAGGTGGTTATGGAGGAGGCGGCCCTGGTTACTCTGGAGGAAGCAGAGGCTATGGAAGTGGTGGACAGGGTTATGGAAACCAGGGCAGTGGCTATGGCGGGAGTGGCAGCTATGACAGCTATAACAACGGAGGCGGAGGCGGCTTTGGCGGTGGTAGTGGTAGGTATCCAGTGATCCAAGTACTTGGTGTGACAGCTAGATTAGCCTTTTAGAGCTTGGGTTCTGGTGCTGTTGAAGCATTGTGTGGTACACTGCATGGTATATTAAAAACAAATGGGCTTGCTATGCTACCTCCTCCTAGCTTTAAGCTGGGGCCGCCTCA…	AAGATTTTAATTAGGTAAGT	AAGCACCTTTTTGTGTGTTGACATAATTT	TTTAAATTGCTGATGAACCC	G	1325	1354	-8	21	-8	21	-8	21	grey		-1		-1		-1	29	1	2		DELINS	DELINS_<6	false		true		true	dummy|DELINS|1325|1354|G	false	1325	1169	0	2523
44	0.000877036	dummy	dummy	m64106_230606_024419/7274675/ccs	false	subset	subset\subset47.fastq.gz	NHEJi	m64106_230606	false	ref_HNRNPA1	(2524 bp)	CAGGCCTTCAGCCGTTACACTTGCACAAGTTTTCATTGTCAAATACTTTTGTCTTATTGAGAAGAATTGTATTCTTGTAGGTGGTTATGGAGGAGGCGGCCCTGGTTACTCTGGAGGAAGCAGAGGCTATGGAAGTGGTGGACAGGGTTATGGAAACCAGGGCAGTGGCTATGGCGGGAGTGGCAGCTATGACAGCTATAACAACGGAGGCGGAGGCGGCTTTGGCGGTGGTAGTGGTAGGTATCCAGTGATCCAAGTACTTGGTGTGACAGCTAGATTAGCCTTTTAGAGCTTGGGTTCTGGTGCTGTTGAAGCATTGTGTGGTACACTGCATGGTATATTAAAAACAAATGGGCTTGCTATGCTACCTCCTCCTAGCTTTAAGCTGGGGCCGCCTCA…	AGAAGATTTTAATTAGGTAA	GTAAGCACCTTTTTGTGTGTTGACATAATTT	TTTAAATTGCTGATGAACCC		1323	1354	-10	21	-10	21	-10	21	#C9DDF2		0		0		0	31	0	2		DELETION	DELETION	false		true		false	dummy|DELETION|1323|1354|0	false	125	1169	1198	2523
2	3.35976e-05	dummy	dummy	m64106_230606_024419/119539787/ccs	false	subset	subset\subset48.fastq.gz	NHEJi	m64106_230606	false	ref_HNRNPA1	(2524 bp)	CAGGCCTTCAGCCGTTACACTTGCACAAGTTTTCATTGTCAAATACTTTTGTCTTATTGAGAAGAATTGTATTCTTGTAGGTGGTTATGGAGGAGGCGGCCCTGGTTACTCTGGAGGAAGCAGAGGCTATGGAAGTGGTGGACAGGGTTATGGAAACCAGGGCAGTGGCTATGGCGGGAGTGGCAGCTATGACAGCTATAACAACGGAGGCGGAGGCGGCTTTGGCGGTGGTAGTGGTAGGTATCCAGTGATCCAAGTACTTGGTGTGACAGCTAGATTAGCCTTTTAGAGCTTGGGTTCTGGTGCTGTTGAAGCATTGTGTGGTACACTGCATGGTATATTAAAAACAAATGGGCTTGCTATGCTACCTCCTCCTAGCTTTAAGCTGGGGCCGCCTCA…	AGAAGATTTTAATTAGGTAA	GTAAGCACCTTTTTGTGTGTTGACATAATTT	TTTAAATTGCTGATGAACCC	TTA	1323	1354	-10	21	-10	21	-10	21	grey		-1		-1		-1	31	3	2		DELINS	DELINS_<6	false		true		false	dummy|DELINS|1323|1354|3	false	1323	1169	0	2523
2	4.60638e-05	dummy	dummy	m64106_230606_024419/131795012/ccs	false	subset	subset\subset52.fastq.gz	D-I03	m64106_230606	false	ref_HNRNPA1	(2524 bp)	CAGGCCTTCAGCGGTTACACTTGCACAAGTTTTCATTGTCAAATACTTTTGTCTTATTGAGAAGAATTGTATTCTTGTAGGTGGTTATGGAGGAGGCGGCCCTGGTTACTCTGGAGGAAGCAGAGGCTATGGAAGTGGTGGACAGGGTTATGGAAACCAGGGCAGTGGCTATGGCGGGAGTGGCAGCTATGACAGCTATAACAACGGAGGCGGAGGCGGCTTTGGCGGTGGTAGTGGTAGGTATCCAGTGATCCAAGTACTTGGTGTGACAGCTAGATTAGCCTTTTAGAGCTTGGGTTCTGGTGCTGTTGAAGCATTGTGTGGTACACTGCATGGTATATTAAAAACAAATGGGCTTGCTATGCTACCTCCTCCTAGCTTTAAGCTGGGGCCGCCTCA…	CAGAAGATTTTAATTAGGTA	AGTAAGCACCTTTTTGTGTGTTGACATAATTT	TTTAAATTGCTGATGAACCC		1322	1354	-11	21	-11	21	-11	21	#C9DDF2		0		0		0	32	0	1		DELETION	DELETION	false		true		true	dummy|DELETION|1322|1354|0	false	1309	1169	13	2523
35	0.000986304	dummy	dummy	m64106_230606_024419/5637225/ccs	false	subset	subset\subset54.fastq.gz	D-I03	m64106_230606	false	ref_HNRNPA1	(2524 bp)	CAGGCCTTCAGCCGTTACACTTGCACAAGTTTTCATTGTCAAATACTTTTGTCTTATTGAGAAGAATTGTATTCTTGTAGGTGGTTATGGAGGAGGCGGCCCTGGTTACTCTGGAGGAAGTAGAGGCTATGGAAGTGGTGGACAGGGTTATGGAAACCAGGGCAGTGGCTATGGCGGGAGTGGCAGCTATGACAGCTATAACAACGGAGGCGGAGGCGGCTTTGGCGGTGGTAGTGGTAGGTATCCAGTGATCCAAGTACTTGGTGTGACAGCTAGATTAGCCTTTTAGAGCTTGGGTTCTGGTGCTGTTGAAGCATTGTGTGGTACACTGCATGGTATATTAAAAACAAATGGGCTTGCTATGCTACCTCCTCCTAGCTTTAAGCTGGGGCCGCCTCA…	CAGAAGATTTTAATTAGGTA	AGTAAGCACCTTTTTGTGTGTTGACATAATTT	TTTAAATTGCTGATGAACCC		1322	1354	-11	21	-11	21	-11	21	#C9DDF2		0		0		0	32	0	1		DELETION	DELETION	false		true		true	dummy|DELETION|1322|1354|0	false	124	1169	1198	2523
120	0.00194313	dummy	dummy	m64106_230606_024419/984237/ccs	false	subset	subset\subset50.fastq.gz	ART558	m64106_230606	false	ref_HNRNPA1	(2524 bp)	CAGGCCTTCAGCCGTTACACTTGCACAAGTTTTCATTGTCAAATACTTTTGTCTTATTGAGAAGAATTGTATTCTTGTAGGTGGTTATGGAGGAGGCGGCCCTGGTTACTCTGGAGGAAGCAGAGGCTATGGAAGTGGTGGACAGGGTTATGGAAACCAGGGCAGTGGCTATGGCGGGAGTGGCAGCTATGACAGCTATAACAACGGAGGCGGAGGCGGCTTTGGCGGTGGTAGTGGTAGGTATCCAGTGATCCAAGTACTTGGTGTGACAGCTAGATTAGCCTTTTAGAGCTTGGGTTCTGGTGCTGTTGAAGCATTGTGTGGTACACTGCATGGTATATTAAAAACAAATGGGCTTGCTATGCTACCTCCTCCTAGCTTTAAGCTGGGGCCGCCTCA…	GCAGAAGATTTTAATTAGGT	AAGTAAGCACCTTTTTGTGTGTTGACATAATTT	TTTAAATTGCTGATGAACCC		1321	1354	-12	21	-12	21	-12	21	#6899D0	T	1	T	1	T	1	33	0	0		DELETION	DELETION	false		true		false	dummy|DELETION|1321|1354|0	false	1321	1169	0	2523
99	0.00160308	dummy	dummy	m64106_230606_024419/792/ccs	false	subset	subset\subset50.fastq.gz	ART558	m64106_230606	false	ref_HNRNPA1	(2524 bp)	CAGGCCTTCAGCCGTTACACTTGCACAAGTTTTCATTGTCAAATACTTTTGTCTTATTGAGAAGAATTGTATTCTTGTAGGTGGTTATGGAGGAGGCGGCCCTGGTTACTCTGGAGGAAGCAGAGGCTATGGAAGTGGTGGACAGGGTTATGGAAACCAGGGCAGTGGCTATGGCGGGAGTGGCAGCTATGACAGCTATAACAACGGAGGCGGAGGCGGCTTTGGCGGTGGTAGTGGTAGGTATCCAGTGATCCAAGTACTTGGTGTGACAGCTAGATTAGCCTTTTAGAGCTTGGGTTCTGGTGCTGTTGAAGCATTGTGTGGTACACTGCATGGTATATTAAAAACAAATGGGCTTGCTATGCTACCTCCTCCTAGCTTTAAGCTGGGGCCGCCTCA…	TGGCAGAAGATTTTAATTAG	GTAAGTAAGCACCTTTTTGTGTGTTGACATAATTT	TTTAAATTGCTGATGAACCC	TTAACATAATTC	1319	1354	-14	21	-14	21	-14	21	grey		-1		-1		-1	35	12	1		DELINS	DELINS_FLANKINSERT	false		true		true	dummy|DELINS|1319|1354|12	false	121	1169	1198	2523
4	6.61419e-05	dummy	dummy	m64106_230606_024419/128125452/ccs	false	subset	subset\subset46.fastq.gz	NHEJi	m64106_230606	false	ref_HNRNPA1	(2524 bp)	CAGGCCTTCAGCCGTTACACTTGCACAAGTTTTCATTGTCAAATACTTTTGTCTTATTGAGAAGAATTGTATTCTTGTAGGTGGTTATGGAGGAGGCGGCCCTGGTTACTCTGGAGGAAGCAGAGGCTATGGAAGTGGTGGACAGGGTTATGGAAACCAGGGCAGTGGCTATGGCGGGAGTGGCAGCTATGACAGCTATAACAACGGAGGCGGAGGCGGCTTTGGCGGTGGTAGTGGTAGGTATCCAGTGATCCAAGTACTTGGTGTGACAGCTAGATTAGCCTTTTAGAGCTTGGGTTCTGGTGCTGTTGAAGCATTGTGTGGTACACTGCATGGTATATTAAAAACAAATGGGCTTGCTATGCTACCTCCTCCTAGCTTTAAGCTGGGGCCGCCTCA…	AGTGGCAGAAGATTTTAATT	AGGTAAGTAAGCACCTTTTTGTGTGTTGACATAATTT	TTTAAATTGCTGATGAACCC		1317	1354	-16	21	-16	21	-16	21	#0D99B2	TT	2	TT	2	TT	2	37	0	2		DELETION	DELETION	false		true		true	dummy|DELETION|1317|1354|0	false	1317	459	0	1813
3	5.97979e-05	dummy	dummy	m64106_230606_024419/49676692/ccs	false	subset	subset\subset47.fastq.gz	NHEJi	m64106_230606	false	ref_HNRNPA1	(2524 bp)	CAGGCCTTCAGCCGTTACACTTGCACAAGTTTTCATTGTCAAATACTTTTGTCTTATTGAGAAGAATTGTATTCTTGTAGGTGGTTATGGAGGAGGCGGCCCTGGTTACTCTGGAGGAAGCAGAGGCTATGGAAGTGGTGGACAGGGTTATGGAAACCAGGGCAGTGGCTATGGCGGGAGTGGCAGCTATGACAGCTATAACAACGGAGGCGGAGGCGGCTTTGGCGGTGGTAGTGGTAGGTATCCAGTGATCCAAGTACTTGGTGTGACAGCTAGATTAGCCTTTTAGAGCTTGGGTTCTGGTGCTGTTGAAGCATTGTGTGGTACACTGCATGGTATATTAAAAACAAATGGGCTTGCTATGCTACCTCCTCCTAGCTTTAAGCTGGGGCCGCCTCA…	AGTGGCAGAAGATTTTAATT	AGGTAAGTAAGCACCTTTTTGTGTGTTGACATAATTT	TTTAAATTGCTGATGAACCC		1317	1354	-16	21	-16	21	-16	21	#0D99B2	TT	2	TT	2	TT	2	37	0	2		DELETION	DELETION	false		true		true	dummy|DELETION|1317|1354|0	false	1317	1169	0	2523
62	0.00104153	dummy	dummy	m64106_230606_024419/852559/ccs	false	subset	subset\subset48.fastq.gz	NHEJi	m64106_230606	false	ref_HNRNPA1	(2524 bp)	CAGGCCTTCAGCCGTTACACTTGCACAAGTTTTCATTGTCAAATACTTTTGTCTTATTGAGAAGAATTGTATTCTTGTAGGTGGTTATGGAGGAGGCGGCCCTGGTTACTCTGGAGGAAGCAGAGGCTATGGAAGTGGTGGACAGGGTTATGGAAACCAGGGCAGTGGCTATGGCGGGAGTGGCAGCTATGACAGCTATAACAACGGAGGCGGAGGCGGCTTTGGCGGTGGTAGTGGTAGGTATCCAGTGATCCAAGTACTTGGTGTGACAGCTAGATTAGCCTTTTAGAGCTTGGGTTCTGGTGCTGTTGAAGCATTGTGTGGTACACTGCATGGTATATTAAAAACAAATGGGCTTGCTATGCTACCTCCTCCTAGCTTTAAGCTGGGGCCGCCTCA…	AGTGGCAGAAGATTTTAATT	AGGTAAGTAAGCACCTTTTTGTGTGTTGACATAATTT	TTTAAATTGCTGATGAACCC		1317	1354	-16	21	-16	21	-16	21	#0D99B2	TT	2	TT	2	TT	2	37	0	2		DELETION	DELETION	false		true		true	dummy|DELETION|1317|1354|0	false	1317	1169	0	2523
70	0.00102093	dummy	dummy	m64106_230606_024419/4719229/ccs	false	subset	subset\subset49.fastq.gz	ART558	m64106_230606	false	ref_HNRNPA1	(2524 bp)	CAGGCCTTCAGCCGTTACACTTGCACAAGTTTTCATTGTCAAATACTTTTGTCTTATTGAGAAGAATTGTATTCTTGTAGGTGGTTATGGAGGAGGCGGCCCTGGTTACTCTGGAGGAAGCAGAGGCTATGGAAGTGGTGGACAGGGTTATGGAAACCAGGGCAGTGGCTATGGCGGGAGTGGCAGCTATGACAGCTATAACAACGGAGGCGGAGGCGGCTTTGGCGGTGGTAGTGGTAGGTATCCAGTGATCCAAGTACTTGGTGTGACAGCTAGATTAGCCTTTTAGAGCTTGGGTTCTGGTGCTGTTGAAGCATTGTGTGGTACACTGCATGGTATATTAAAAACAAATGGGCTTGCTATGCTACCTCCTCCTAGCTTTAAGCTGGGGCCGCCTCA…	AGTGGCAGAAGATTTTAATT	AGGTAAGTAAGCACCTTTTTGTGTGTTGACATAATTT	TTTAAATTGCTGATGAACCC		1317	1354	-16	21	-16	21	-16	21	#0D99B2	TT	2	TT	2	TT	2	37	0	2		DELETION	DELETION	false		true		true	dummy|DELETION|1317|1354|0	false	119	1169	1198	2523
69	0.0011173	dummy	dummy	m64106_230606_024419/128255801/ccs	false	subset	subset\subset50.fastq.gz	ART558	m64106_230606	false	ref_HNRNPA1	(2524 bp)	CAGGCCTTCAGCCGTTACACTTGCACAAGTTTTCATTGTCAAATACTTTTGTCTTATTGAGAAGAATTGTATTCTTGTAGGTGGTTATGGAGGAGGCGGCCCTGGTTACTCTGGAGGAAGCAGAGGCTATGGAAGTGGTGGACAGGGTTATGGAAACCAGGGCAGTGGCTATGGCGGGAGTGGCAGCTATGACAGCTATAACAACGGAGGCGGAGGCGGCTTTGGCGGTGGTAGTGGTAGGTATCCAGTGATCCAAGTACTTGGTGTGACAGCTAGATTAGCCTTTTAGAGCTTGGGTTCTGGTGCTGTTGAAGCATTGTGTGGTACACTGCATGGTATATTAAAAACAAATGGGCTTGCTATGCTACCTCCTCCTAGCTTTAAGCTGGGGCCGCCTCA…	AGTGGCAGAAGATTTTAATT	AGGTAAGTAAGCACCTTTTTGTGTGTTGACATAATTT	TTTAAATTGCTGATGAACCC		1317	1354	-16	21	-16	21	-16	21	#0D99B2	TT	2	TT	2	TT	2	37	0	2		DELETION	DELETION	false		true		true	dummy|DELETION|1317|1354|0	false	1317	1169	0	2523
4	9.21277e-05	dummy	dummy	m64106_230606_024419/166069001/ccs	false	subset	subset\subset52.fastq.gz	D-I03	m64106_230606	false	ref_HNRNPA1	(2524 bp)	CAGGCCTTCAGCCGTTACACTTGCACAAGTTTTCATTGTCAAATACTTTTGTCTTATTGAGAAGAATTGTATTCTTGTAGGTGGTTATGGAGGAGGCGGCCCTGGTTACTCTGGAGGAAGCAGAGGCTATGGAAGTGGTGGACAGGGTTATGGAAACCAGGGCAGTGGCTATGGCGGGAGTGGCAGCTATGACAGCTATAACAACGGAGGCGGAGGCGGCTTTGGCGGTGGTAGTGGTAGGTATCCAGTGATCCAAGTACTTGGTGTGACAGCTAGATTAGCCTTTTAGAGCTTGGGTTCTGGTGCTGTTGAAGCATTGTGTGGTACACTGCATGGTATATTAAAAACAAATGGGCTTGCTATGCTACCTCCTCCTAGCTTTAAGCTGGGGCCGCCTCA…	AGTGGCAGAAGATTTTAATT	AGGTAAGTAAGCACCTTTTTGTGTGTTGACATAATTT	TTTAAATTGCTGATGAACCC		1317	1354	-16	21	-16	21	-16	21	#0D99B2	TT	2	TT	2	TT	2	37	0	2		DELETION	DELETION	false		true		true	dummy|DELETION|1317|1354|0	false	1317	1169	0	2523
46	0.000919118	dummy	dummy	m64106_230606_024419/4916350/ccs	false	subset	subset\subset53.fastq.gz	D-I03	m64106_230606	false	ref_HNRNPA1	(2524 bp)	CAGGCCTTCAGCCGTTACACTTGCACAAGTTTTCATTGTCAAATACTTTTGTCTTATTGAGAAGAATTGTATTCTTGTAGGTGGTTATGGAGGAGGCGGCCCTGGTTACTCTGGAGGAAGCAGAGGCTATGGAAGTGGTGGACAGGGTTATGGAAACCAGGGCAGTGGCTATGGCGGGAGTGGCAGCTATGACAGCTATAACAACGGAGGCGGAGGCGGCTTTGGCGGTGGTAGTGGTAGGTATCCAGTGATCCAAGTACTTGGTGTGACAGCTAGATTAGCCTTTTAGAGCTTGGGTTCTGGTGCTGTTGAAGCATTGTGTGGTACACTGCATGGTATATTAAAAACAAATGGGCTTGCTATGCTACCTCCTCCTAGCTTTAAGCTGGGGCCGCCTCA…	AGTGGCAGAAGATTTTAATT	AGGTAAGTAAGCACCTTTTTGTGTGTTGACATAATTT	TTTAAATTGCTGATGAACCC		1317	1354	-16	21	-16	21	-16	21	#0D99B2	TT	2	TT	2	TT	2	37	0	2		DELETION	DELETION	false		true		false	dummy|DELETION|1317|1354|0	false	1317	1169	0	2523
83	0.00233895	dummy	dummy	m64106_230606_024419/1573862/ccs	false	subset	subset\subset54.fastq.gz	D-I03	m64106_230606	false	ref_HNRNPA1	(2524 bp)	CAGGCCTTCAGCCGTTACACTTGCACAAGTTTTCATTGTCAAATACTTTTGTCTTATTGAGAAGAATTGTATTCTTGTAGGTGGTTATGGAGGAGGCGGCCCTGGTTACTCTGGAGGAAGCAGAGGCTATGGAAGTGGTGGACAGGGTTATGGAAACCAGGGCAGTGGCTATGGCGGGAGTGGCAGCTATGACAGCTATAACAACGGAGGCGGAGGCGGCTTTGGCGGTGGTAGTGGTAGGTATCCAGTGATCCAAGTACTTGGTGTGACAGCTAGATTAGCCTTTTAGAGCTTGGGTTCTGGTGCTGTTGAAGCATTGTGTGGTACACTGCATGGTATATTAAAAACAAATGGGCTTGCTATGCTACCTCCTCCTAGCTTTAAGCTGGGGCCGCCTCA…	AGTGGCAGAAGATTTTAATT	AGGTAAGTAAGCACCTTTTTGTGTGTTGACATAATTT	TTTAAATTGCTGATGAACCC		1317	1354	-16	21	-16	21	-16	21	#0D99B2	TT	2	TT	2	TT	2	37	0	2		DELETION	DELETION	false		true		true	dummy|DELETION|1317|1354|0	false	1317	1169	0	2523
141	0.00285414	dummy	dummy	m64106_230606_024419/58394591/ccs	false	subset	subset\subset64.fastq.gz	ART558	m64106_230606	false	ref_HNRNPA1	(2524 bp)	CAGGCCTTCAGCCGTTACACTTGCACAAGTTTTCATTGTCAAATACTTTTGTCTTATTGAGAAGAATTGTATTCTTGTAGGTGGTTATGGAGGAGGCGGCCCTGGTTACTCTGGAGGAAGCAGAGGCTATGGAAGTGGTGGACAGGGTTATGGAAACCAGGGCAGTGGCTATGGCGGGAGTGGCAGCTATGACAGCTATAACAACGGAGGCGGAGGCGGCTTTGGCGGTGGTAGTGGTAGGTATCCAGTGATCCAAGTACTTGGTGTGACAGCTAGATTAGCCTTTTAGAGCTTGGGTTCTGGTGCTGTTGAAGCATTGTGTGGTACACTGCATGGTATATTAAAAACAAATGGGCTTGCTATGCTACCTCCTCCTAGCTTTAAGCTGGGGCCGCCTCA…	AGTGGCAGAAGATTTTAATT	AGGTAAGTAAGCACCTTTTTGTGTGTTGACATAATTT	TTTAAATTGCTGATGAACCC		1317	1354	-16	21	-16	21	-16	21	#0D99B2	TT	2	TT	2	TT	2	37	0	2		DELETION	DELETION	false		true		false	dummy|DELETION|1317|1354|0	false	1317	1169	0	2523
64	0.00127569	dummy	dummy	m64106_230606_024419/3343884/ccs	false	subset	subset\subset47.fastq.gz	NHEJi	m64106_230606	false	ref_HNRNPA1	(2524 bp)	CAGGCCTTCAGCCGTTACACTTGCACAAGTTTTCATTGTCAAATACTTTTGTCTTATTGAGAAGAATTGTATTCTTGTAGGTGGTTATGGAGGAGGCGGCCCTGGTTACTCTGGAGGAAGCAGAGGCTATGGAAGTGGTGGACAGGGTTATGGAAACCAGGGCAGTGGCTATGGCGGGAGTGGCAGCTATGACAGCTATAACAACGGAGGCGGAGGCGGCTTTGGCGGTGGTAGTGGTAGGTATCCAGTGATCCAAGTACTTGGTGTGACAGCTAGATTAGCCTTTTAGAGCTTGGGTTCTGGTGCTGTTGAAGCATTGTGTGGTACACTGCATGGTATATTAAAAACAAATGGGCTTGCTATGCTACCTCCTCCTAGCTTTAAGCTGGGGCCGCCTCA…	TGGCAGTGGCAGAAGATTTT	AATTAGGTAAGTAAGCACCTTTTTGTGTGTTGACATAATTT	TTTAAATTGCTGATGAACCC		1313	1354	-20	21	-20	21	-20	21	#054E61	TTT	3	TTT	3	TTT	3	41	0	1		DELETION	DELETION	false		true		false	dummy|DELETION|1313|1354|0	false	1313	1169	0	2523
2	3.35976e-05	dummy	dummy	m64106_230606_024419/66062896/ccs	false	subset	subset\subset48.fastq.gz	NHEJi	m64106_230606	false	ref_HNRNPA1	(2524 bp)	CAGGCCTTCAGCCGTTACACTTGCACAAGTTTTCATTGTCAAATACTTTTGTCTTATTGAGAAGAATTGTATTCTTGTAGGTGGTTATGGAGGAGGCGGCCCTGGTTACTCTGGAGGAAGCAGAGGCTATGGAAGTGGTGGACAGGGTTATGGAAACCAGGGCAGTGGCTATGGCGGGAGTGGCAGCTATGACAGCTATAACAACGGAGGCGGAGGCGGCTTTGGCGGTGGTAGTGGTAGGTATCCAGTGATCCAAGTACTTGGTGTGACAGCTAGATTAGCCTTTTAGAGCTTGGGTTCTGGTGCTGTTGAAGCATTGTGTGGTACACTGCATGGTATATTAAAAACAAATGGGCTTGCTATGCTACCTCCTCCTAGCTTTAAGCTGGGGCCGCCTCA…	TGGCAGTGGCAGAAGATTTT	AATTAGGTAAGTAAGCACCTTTTTGTGTGTTGACATAATTT	TTTAAATTGCTGATGAACCC		1313	1354	-20	21	-20	21	-20	21	#054E61	TTT	3	TTT	3	TTT	3	41	0	1		DELETION	DELETION	false		true		false	dummy|DELETION|1313|1354|0	false	1313	1169	0	2523
2	4.60638e-05	dummy	dummy	m64106_230606_024419/14616297/ccs	false	subset	subset\subset52.fastq.gz	D-I03	m64106_230606	false	ref_HNRNPA1	(2524 bp)	CAGGCCTTCAGCCGTTACACTTGCACAAGTTTTCATTGTCAAATACTTTTGTCTTATTGAGAAGAATTGTATTCTTGTAGGTGGTTATGGAGGAGGCGGCCCTGGTTACTCTGGAGGAAGCAGAGGCTATGGAAGTGGTGGACAGGGTTATGGAAACCAGGGCAGTGGCTATGGCGGGAGTGGCAGCTATGACAGCTATAACAACGGAGGCGGAGGCGGCTTTGGCGGTGGTAGTGGTAGGTATCCAGTGATCCAAGTACTTGGTGTGACAGCTAGATTAGCCTTTTAGAGCTTGGGTTCTGGTGCTGTTGAAGCATTGTGTGGTACACTGCATGGTATATTAAAAACAAATGGGCTTGCTATGCTACCTCCTCCTAGCTTTAAGCTGGGGCCGCCTCA…	TGGCAGTGGCAGAAGATTTT	AATTAGGTAAGTAAGCACCTTTTTGTGTGTTGACATAATTT	TTTAAATTGCTGATGAACCC		1313	1354	-20	21	-20	21	-20	21	#054E61	TTT	3	TTT	3	TTT	3	41	0	1		DELETION	DELETION	false		true		true	dummy|DELETION|1313|1354|0	false	115	901	1198	2255
47	0.000939098	dummy	dummy	m64106_230606_024419/4655794/ccs	false	subset	subset\subset53.fastq.gz	D-I03	m64106_230606	false	ref_HNRNPA1	(2524 bp)	CAGGCCTTCAGCCGTTACACTTGCACAAGTTTTCATTGTCAAATACTTTTGTCTTATTGAGAAGAATTGTATTCTTGTAGGTGGTTATGGAGGAGGCGGCCCTGGTTACTCTGGAGGAAGCAGAGGCTATGGAAGTGGTGGACAGGGTTATGGAAACCAGGGCAGTGGCTATGGCGGGAGTGGCAGCTATGACAGCTATAACAACGGAGGCGGAGGCGGCTTTGGCGGTGGTAGTGGTAGGTATCCAGTGATCCAAGTACTTGGTGTGACAGCTAGATTAGCCTTTTAGAGCTTGGGTTCTGGTGCTGTTGAAGCATTGTGTGGTACACTGCATGGTATATTAAAAACAAATGGGCTTGCTATGCTACCTCCTCCTAGCTTTAAGCTGGGGCCGCCTCA…	TGGCAGTGGCAGAAGATTTT	AATTAGGTAAGTAAGCACCTTTTTGTGTGTTGACATAATTT	TTTAAATTGCTGATGAACCC		1313	1354	-20	21	-20	21	-20	21	#054E61	TTT	3	TTT	3	TTT	3	41	0	1		DELETION	DELETION	false		true		true	dummy|DELETION|1313|1354|0	false	115	1169	1198	2523
55	0.00154991	dummy	dummy	m64106_230606_024419/7539143/ccs	false	subset	subset\subset54.fastq.gz	D-I03	m64106_230606	false	ref_HNRNPA1	(2524 bp)	CAGGCCTTCAGCCGTTACACTTGCACAAGTTTTCATTGTCAAATACTTTTGTCTTATTGAGAAGAATTGTATTCTTGTAGGTGGTTATGGAGGAGGCGGCCCTGGTTACTCTGGAGGAAGCAGAGGCTATGGAAGTGGTGGACAGGGTTATGGAAACCAGGGCAGTGGCTATGGCGGGAGTGGCAGCTATGACAGCTATAACAACGGAGGCGGAGGCGGCTTTGGCGGTGGTAGTGGTAGGTATCCAGTGATCCAAGTACTTGGTGTGACAGCTAGATTAGCCTTTTAGAGCTTGGGTTCTGGTGCTGTTGAAGCATTGTGTGGTACACTGCATGGTATATTAAAAACAAATGGGCTTGCTATGCTACCTCCTCCTAGCTTTAAGCTGGGGCCGCCTCA…	TGGCAGTGGCAGAAGATTTT	AATTAGGTAAGTAAGCACCTTTTTGTGTGTTGACATAATTT	TTTAAATTGCTGATGAACCC		1313	1354	-20	21	-20	21	-20	21	#054E61	TTT	3	TTT	3	TTT	3	41	0	1		DELETION	DELETION	false		true		false	dummy|DELETION|1313|1354|0	false	115	1169	1198	2523
2	3.35976e-05	dummy	dummy	m64106_230606_024419/114951154/ccs	false	subset	subset\subset48.fastq.gz	NHEJi	m64106_230606	false	ref_HNRNPA1	(2524 bp)	CAGGCCTTCAGCCGTTACACTTGCACAAGTTTTCATTGTCAAATACTTTTGTCTTATTGAGAAGAATTGTATTCTTGTAGGTGGTTATGGAGGAGGCGGCCCTGGTTACTCTGGAGGAAGCAGAGGCTATGGAAGTGGTGGACAGGGTTATGGAAACCAGGGCAGTGGCTATGGCGGGAGTGGCAGCTATGACAGCTATAACAACGGAGGCGGAGGCGGCTTTGGCGGTGGTAGTGGTAGGTATCCAGTGATCCAAGTACTTGGTGTGACAGCTAGATTAGCCTTTTAGAGCTTGGGTTCTGGTGCTGTTGAAGCATTGTGTGGTACACTGCATGGTATATTAAAAACAAATGGGCTTGCTATGCTACCTCCTCCTAGCTTTAAGCTGGGGCCGCCTCA…	ATGGCAGTGGCAGAAGATTT	TAATTAGGTAAGTAAGCACCTTTTTGTGTGTTGACATAATTT	TTTAAATTGCTGATGAACCC	A	1312	1354	-21	21	-21	21	-21	21	grey		-1		-1		-1	42	1	1		DELINS	DELINS_<6	false		true		true	dummy|DELINS|1312|1354|A	false	1312	459	0	1813
36	0.000728715	dummy	dummy	m64106_230606_024419/2951322/ccs	false	subset	subset\subset64.fastq.gz	ART558	m64106_230606	false	ref_HNRNPA1	(2524 bp)	CAGGCCTTCAGCCGTTACACTTGCACAAGTTTTCATTGTCAAATACTTTTGTCTTATTGAGAAGAATTGTATTCTTGTAGGTGGTTATGGAGGAGGCGGCCCTGGTTACTCTGGAGGAAGCAGAGGCTATGGAAGTGGTGGACAGGGTTATGGAAACCAGGGCAGTGGCTATGGCGGGAGTGGCAGCTATGACAGCTATAACAACGGAGGCGGAGGCGGCTTTGGCGGTGGTAGTGGTAGGTATCCAGTGATCCAAGTACTTGGTGTGACAGCTAGATTAGCCTTTTAGAGCTTGGGTTCTGGTGCTGTTGAAGCATTGTGTGGTACACTGCATGGTATATTAAAAACAAATGGGCTTGCTATGCTACCTCCTCCTAGCTTTAAGCTGGGGCCGCCTCA…	AGTAGCTATGGCAGTGGCAG	AAGATTTTAATTAGGTAAGTAAGCACCTTTTTGTGTGTTGACATAATTT	TTTAAATTGCTGATGAACCC		1305	1354	-28	21	-28	21	-28	21	#C9DDF2		0		0		0	49	0	2		DELETION	DELETION	false		true		false	dummy|DELETION|1305|1354|0	false	107	1169	1198	2523
42	0.000850168	dummy	dummy	m64106_230606_024419/11209238/ccs	false	subset	subset\subset64.fastq.gz	ART558	m64106_230606	false	ref_HNRNPA1	(2524 bp)	CAGGCCTTCAGCCGTTACACTTGCACAAGTTTTCATTGTCAAATACTTTTGTCTTATTGAGAAGAATTGTATTCTTGTAGGTGGTTATGGAGGAGGCGGCCCTGGTTACTCTGGAGGAAGCAGAGGCTATGGAAGTGGTGGACAGGGTTATGGAAACCAGGGCAGTGGCTATGGCGGGAGTGGCAGCTATGACAGCTATAACAACGGAGGCGGAGGCGGCTTTGGCGGTGGTAGTGGTAGGTATCCAGTGATCCAAGTACTTGGTGTGACAGCTAGATTAGCCTTTTAGAGCTTGGGTTCTGGTGCTGTTGAAGCATTGTGTGGTACACTGCATGGTATATTAAAAACAAATGGGCTTGCTATGCTACCTCCTCCTAGCTTTAAGCTGGGGCCGCCTCA…	CAGTAGCTATGGCAGTGGCA	GAAGATTTTAATTAGGTAAGTAAGCACCTTTTTGTGTGTTGACATAATTT	TTTAAATTGCTGATGAACCC	TAA	1304	1354	-29	21	-29	21	-29	21	grey		-1		-1		-1	50	3	1		DELINS	DELINS_<6	false		true		false	dummy|DELINS|1304|1354|3	false	106	1169	1198	2523
54	0.000874409	dummy	dummy	m64106_230606_024419/1901199/ccs	false	subset	subset\subset50.fastq.gz	ART558	m64106_230606	false	ref_HNRNPA1	(2524 bp)	CAGGCCTTCAGCCGTTACACTTGCACAAGTTTTCATTGTCAAATACTTTTGTCTTATTGAGAAGAATTGTATTCTTGTAGGTGGTTATGGAGGAGGCGGCCCTGGTTACTCTGGAGGAAGCAGAGGCTATGGAAGTGGTGGACAGGGTTATGGAAACCAGGGCAGTGGCTATGGCGGGAGTGGCAGCTATGACAGCTATAACAACGGAGGCGGAGGCGGCTTTGGCGGTGGTAGTGGTAGGTATCCAGTGATCCAAGTACTTGGTGTGACAGCTAGATTAGCCTTTTAGAGCTTGGGTTCTGGTGCTGTTGAAGCATTGTGTGGTACACTGCATGGTATATTAAAAACAAATGGGCTTGCTATGCTACCTCCTCCTAGCTTTAAGCTGGGGCCGCCTCA…	CAGCAGTAGCTATGGCAGTG	GCAGAAGATTTTAATTAGGTAAGTAAGCACCTTTTTGTGTGTTGACATAATTT	TTTAAATTGCTGATGAACCC	ACAGAAGA	1301	1354	-32	21	-32	21	-32	21	grey		-1		-1		-1	53	8	0		TINS	TINS	true		true		true	dummy|TINS|1301|1354|8	false	1301	1169	0	2523
34	0.000688231	dummy	dummy	m64106_230606_024419/13437080/ccs	false	subset	subset\subset64.fastq.gz	ART558	m64106_230606	false	ref_HNRNPA1	(2524 bp)	CAGGCCTTCAGCCGTTACACTTGCACAAGTTTTCATTGTCAAATACTTTTGTCTTATTGAGAAGAATTGTATTCTTGTAGGTGGTTATGGAGGAGGCGGCCCTGGTTACTCTGGAGGAAGCAGAGGCTATGGAAGTGGTGGACAGGGTTATGGAAACCAGGGCAGTGGCTATGGCGGGAGTGGCAGCTATGACAGCTATAACAACGGAGGCGGAGGCGGCTTTGGCGGTGGTAGTGGTAGGTATCCAGTGATCCAAGTACTTGGTGTGACAGCTAGATTAGCCTTTTAGAGCTTGGGTTCTGGTGCTGTTGAAGCATTGTGTGGTACACTGCATGGTATATTAAAAACAAATGGGCTTGCTATGCTACCTCCTCCTAGCTTTAAGCTGGGGCCGCCTCA…	AGCAGCAGTAGCTATGGCAG	TGGCAGAAGATTTTAATTAGGTAAGTAAGCACCTTTTTGTGTGTTGACATAATTT	TTTAAATTGCTGATGAACCC	AGGCAGAAGA	1299	1354	-34	21	-34	21	-34	21	grey		-1		-1		-1	55	10	0		TINS	TINS	true		true		true	dummy|TINS|1299|1354|10	false	101	1169	1198	2523
68	0.00099176	dummy	dummy	m64106_230606_024419/2818969/ccs	false	subset	subset\subset49.fastq.gz	ART558	m64106_230606	false	ref_HNRNPA1	(2524 bp)	CAGGCCTTCAGCCGTTACACTTGCACAAGTTTTCATTGTCAAATACTTTTGTCTTATTGAGAAGAATTGTATTCTTGTAGGTGGTTATGGAGGAGGCGGCCCTGGTTACTCTGGAGGAAGCAGAGGCTATGGAAGTGGTGGACAGGGTTATGGAAACCAGGGCAGTGGCTATGGCGGGAGTGGCAGCTATGACAGCTATAACAACGGAGGCGGAGGCGGCTTTGGCGGTGGTAGTGGTAGGTATCCAGTGATCCAAGTACTTGGTGTGACAGCTAGATTAGCCTTTTAGAGCTTGGGTTCTGGTGCTGTTGAAGCATTGTGTGGTACACTGCATGGTATATTAAAAACAAATGGGCTTGCTATGCTACCTCCTCCTAGCTTTAAGCTGGGGCCGCCTCA…	ATTTTAATTAGGTAAGTAAG	CACCTTTTTGTGTGTTGACATAATT	TTTTAAATTGCTGATGAACC		1328	1353	-5	20	-5	20	-5	20	#C9DDF2		0		0		0	25	0	2		DELETION	DELETION	false		true		false	dummy|DELETION|1328|1353|0	false	1328	1170	0	2523
41	0.000688752	dummy	dummy	m64106_230606_024419/10553668/ccs	false	subset	subset\subset48.fastq.gz	NHEJi	m64106_230606	false	ref_HNRNPA1	(2524 bp)	CAGGCCTTCAGCCGTTACACTTGCACAAGTTTTCATTGTCAAATACTTTTGTCTTATTGAGAAGAATTGTATTCTTGTAGGTGGTTATGGAGGAGGCGGCCCTGGTTACTCTGGAGGAAGCAGAGGCTATGGAAGTGGTGGACAGGGTTATGGAAACCAGGGCAGTGGCTATGGCGGGAGTGGCAGCTATGACAGCTATAACAACGGAGGCGGAGGCGGCTTTGGCGGTGGTAGTGGTAGGTATCCAGTGATCCAAGTACTTGGTGTGACAGCTAGATTAGCCTTTTAGAGCTTGGGTTCTGGTGCTGTTGAAGCATTGTGTGGTACACTGCATGGTATATTAAAAACAAATGGGCTTGCTATGCTACCTCCTCCTAGCTTTAAGCTGGGGCCGCCTCA…	GATTTTAATTAGGTAAGTAA	GCACCTTTTTGTGTGTTGACATAATT	TTTTAAATTGCTGATGAACC		1327	1353	-6	20	-6	20	-6	20	#C9DDF2		0		0		0	26	0	1		DELETION	DELETION	false		true		true	dummy|DELETION|1327|1353|0	false	129	1170	1198	2523
57	0.00160627	dummy	dummy	m64106_230606_024419/5506492/ccs	false	subset	subset\subset54.fastq.gz	D-I03	m64106_230606	false	ref_HNRNPA1	(2524 bp)	CAGGCCTTCAGCCGTTACACTTGCACAAGTTTTCATTGTCAAATACTTTTGTCTTATTGAGAAGAATTGTATTCTTGTAGGTGGTTATGGAGGAGGCGGCCCTGGTTACTCTGGAGGAAGCAGAGGCTATGGAAGTGGTGGACAGGGTTATGGAAACCAGGGCAGTGGCTATGGCGGGAGTGGCAGCTATGACAGCTATAACAACGGAGGCGGAGGCGGCTTTGGCGGTGGTAGTGGTAGGTATCCAGTGATCCAAGTACTTGGTGTGACAGCTAGATTAGCCTTTTAGAGCTTGGGTTCTGGTGCTGTTGAAGCATTGTGTGGTACACTGCATGGTATATTAAAAACAAATGGGCTTGCTATGCTACCTCCTCCTAGCTTTAAGCTGGGGCCGCCTCA…	GATTTTAATTAGGTAAGTAA	GCACCTTTTTGTGTGTTGACATAATT	TTTTAAATTGCTGATGAACC		1327	1353	-6	20	-6	20	-6	20	#C9DDF2		0		0		0	26	0	1		DELETION	DELETION	false		true		true	dummy|DELETION|1327|1353|0	false	129	1170	1198	2523
123	0.00245171	dummy	dummy	m64106_230606_024419/460178/ccs	false	subset	subset\subset47.fastq.gz	NHEJi	m64106_230606	false	ref_HNRNPA1	(2524 bp)	CAGGCCTTCAGCCGTTACACTTGCACAAGTTTTCATTGTCAAATACTTTTGTCTTATTGAGAAGAATTGTATTCTTGTAGGTGGTTATGGAGGAGGCGGCCCTGGTTACTCTGGAGGAAGCAGAGGCTATGGAAGTGGTGGACAGGGTTATGGAAACCAGGGCAGTGGCTATGGCGGGAGTGGCAGCTATGACAGCTATAACAACGGAGGCGGAGGCGGCTTTGGCGGTGGTAGTGGTAGGTATCCAGTGATCCAAGTACTTGGTGTGACAGCTAGATTAGCCTTTTAGAGCTTGGGTTCTGGTGCTGTTGAAGCATTGTGTGGTACACTGCATGGTATATTAAAAACAAATGGGCTTGCTATGCTACCTCCTCCTAGCTTTAAGCTGGGGCCGCCTCA…	AAGATTTTAATTAGGTAAGT	AAGCACCTTTTTGTGTGTTGACATAATT	TTTTAAATTGCTGATGAACC		1325	1353	-8	20	-8	20	-8	20	#6899D0	T	1	T	1	T	1	28	0	2		DELETION	DELETION	false		true		false	dummy|DELETION|1325|1353|0	false	127	1170	1198	2523
10	0.000167988	dummy	dummy	m64106_230606_024419/119473226/ccs	false	subset	subset\subset48.fastq.gz	NHEJi	m64106_230606	false	ref_HNRNPA1	(2524 bp)	CAGGCCTTCAGCCGTTACACTTGCACAAGTTTTCATTGTCAAATACTTTTGTCTTATTGAGAAGAATTGTATTCTTGTAGGTGGTTATGGAGGAGGCGGCCCTGGTTACTCTGGAGGAAGCAGAGGCTATGGAAGTGGTGGACAGGGTTATGGAAACCAGGGCAGTGGCTATGGCGGGAGTGGCAGCTATGACAGCTATAACAACGGAGGCGGAGGCGGCTTTGGCGGTGGTAGTGGTAGGTATCCAGTGATCCAAGTACTTGGTGTGACAGCTAGATTAGCCTTTTAGAGCTTGGGTTCTGGTGCTGTTGAAGCATTGTGTGGTACACTGCATGGTATATTAAAAACAAATGGGCTTGCTATGCTACCTCCTCCTAGCTTTAAGCTGGGGCCGCCTCA…	AAGATTTTAATTAGGTAAGT	AAGCACCTTTTTGTGTGTTGACATAATT	TTTTAAATTGCTGATGAACC		1325	1353	-8	20	-8	20	-8	20	#6899D0	T	1	T	1	T	1	28	0	2		DELETION	DELETION	false		true		true	dummy|DELETION|1325|1353|0	false	127	1170	1198	2523
103	0.00150222	dummy	dummy	m64106_230606_024419/962/ccs	false	subset	subset\subset49.fastq.gz	ART558	m64106_230606	false	ref_HNRNPA1	(2524 bp)	CAGGCCTTCAGCCGTTACACTTGCACAAGTTTTCATTGTCAAATACTTTTGTCTTATTGAGAAGAATTGTATTCTTGTAGGTGGTTATGGAGGAGGCGGCCCTGGTTACTCTGGAGGAAGCAGAGGCTATGGAAGTGGTGGACAGGGTTATGGAAACCAGGGCAGTGGCTATGGCGGGAGTGGCAGCTATGACAGCTATAACAACGGAGGCGGAGGCGGCTTTGGCGGTGGTAGTGGTAGGTATCCAGTGATCCAAGTACTTGGTGTGACAGCTAGATTAGCCTTTTAGAGCTTGGGTTCTGGTGCTGTTGAAGCATTGTGTGGTACACTGCATGGTATATTAAAAACAAATGGGCTTGCTATGCTACCTCCTCCTAGCTTTAAGCTGGGGCCGCCTCA…	AAGATTTTAATTAGGTAAGT	AAGCACCTTTTTGTGTGTTGACATAATT	TTTTAAATTGCTGATGAACC		1325	1353	-8	20	-8	20	-8	20	#6899D0	T	1	T	1	T	1	28	0	2		DELETION	DELETION	false		true		true	dummy|DELETION|1325|1353|0	false	127	732	1198	2085
77	0.00177346	dummy	dummy	m64106_230606_024419/1179974/ccs	false	subset	subset\subset52.fastq.gz	D-I03	m64106_230606	false	ref_HNRNPA1	(2524 bp)	CAGGCCTTCAGCCGTTACACTTGCACAAGTTTTCATTGTCAAATACTTTTGTCTTATTGAGAAGAATTGTATTCTTGTAGGTGGTTATGGAGGAGGCGGCCCTGGTTACTCTGGAGGAAGCAGAGGCTATGGAAGTGGTGGACAGGGTTATGGAAACCAGGGCAGTGGCTATGGCGGGAGTGGCAGCTATGACAGCTATAACAACGGAGGCGGAGGCGGCTTTGGCGGTGGTAGTGGTAGGTATCCAGTGATCCAAGTACTTGGTGTGACAGCTAGATTAGCCTTTTAGAGCTTGGGTTCTGGTGCTGTTGAAGCATTGTGTGGTACACTGCATGGTATATTAAAAACAAATGGGCTTGCTATGCTACCTCCTCCTAGCTTTAAGCTGGGGCCGCCTCA…	AAGATTTTAATTAGGTAAGT	AAGCACCTTTTTGTGTGTTGACATAATT	TTTTAAATTGCTGATGAACC		1325	1353	-8	20	-8	20	-8	20	#6899D0	T	1	T	1	T	1	28	0	2		DELETION	DELETION	false		true		false	dummy|DELETION|1325|1353|0	false	127	1170	1198	2523
33	0.000929944	dummy	dummy	m64106_230606_024419/66150/ccs	false	subset	subset\subset54.fastq.gz	D-I03	m64106_230606	false	ref_HNRNPA1	(2524 bp)	CAGGCCTTCAGCCGTTACACTTGCACAAGTTTTCATTGTCAAATACTTTTGTCTTATTGAGAAGAATTGTATTCTTGTAGGTGGTTATGGAGGAGGCGGCCCTGGTTACTCTGGAGGAAGCAGAGGCTATGGAAGTGGTGGACAGGGTTATGGAAACCAGGGCAGTGGCTATGGCGGGAGTGGCAGCTATGACAGCTATAACAACGGAGGCGGAGGCGGCTTTGGCGGTGGTAGTGGTAGGTATCCAGTGATCCAAGTACTTGGTGTGACAGCTAGATTAGCCTTTTAGAGCTTGGGTTCTGGTGCTGTTGAAGCATTGTGTGGTACACTGCATGGTATATTAAAAACAAATGGGCTTGCTATGCTACCTCCTCCTAGCTTTAAGCTGGGGCCGCCTCA…	AAGATTTTAATTAGGTAAGT	AAGCACCTTTTTGTGTGTTGACATAATT	TTTTAAATTGCTGATGAACC		1325	1353	-8	20	-8	20	-8	20	#6899D0	T	1	T	1	T	1	28	0	2		DELETION	DELETION	false		true		false	dummy|DELETION|1325|1353|0	false	1325	1170	0	2523
42	0.000850168	dummy	dummy	m64106_230606_024419/3539923/ccs	false	subset	subset\subset64.fastq.gz	ART558	m64106_230606	false	ref_HNRNPA1	(2524 bp)	CAGGCCTTCAGCCGTTACACTTGCACAAGTTTTCATTGTCAAATACTTTTGTCTTATTGAGAAGAATTGTATTCTTGTAGGTGGTTATGGAGGAGGCGGCCCTGGTTACTCTGGAGGAAGCAGAGGCTATGGAAGTGGTGGACAGGGTTATGGAAACCAGGGCAGTGGCTATGGCGGGAGTGGCAGCTATGACAGCTATAACAACGGAGGCGGAGGCGGCTTTGGCGGTGGTAGTGGTAGGTATCCAGTGATCCAAGTACTTGGTGTGACAGCTAGATTAGCCTTTTAGAGCTTGGGTTCTGGTGCTGTTGAAGCATTGTGTGGTACACTGCATGGTATATTAAAAACAAATGGGCTTGCTATGCTACCTCCTCCTAGCTTTAAGCTGGGGCCGCCTCA…	AAGATTTTAATTAGGTAAGT	AAGCACCTTTTTGTGTGTTGACATAATT	TTTTAAATTGCTGATGAACC		1325	1353	-8	20	-8	20	-8	20	#6899D0	T	1	T	1	T	1	28	0	2		DELETION	DELETION	false		true		false	dummy|DELETION|1325|1353|0	false	127	1170	1198	2523
55	0.000909452	dummy	dummy	m64106_230606_024419/8585815/ccs	false	subset	subset\subset46.fastq.gz	NHEJi	m64106_230606	false	ref_HNRNPA1	(2524 bp)	CAGGCCTTCAGCCGTTACACTTGCACAAGTTTTCATTGTCAAATACTTTTGTCTTATTGAGAAGAATTGTATTCTTGTAGGTGGTTATGGAGGAGGCGGCCCTGGTTACTCTGGAGGAAGCAGAGGCTATGGAAGTGGTGGACAGGGTTATGGAAACCAGGGCAGTGGCTATGGCGGGAGTGGCAGCTATGACAGCTATAACAACGGAGGCGGAGGCGGCTTTGGCGGTGGTAGTGGTAGGTATCCAGTGATCCAAGTACTTGGTGTGACAGCTAGATTAGCCTTTTAGAGCTTGGGTTCTGGTGCTGTTGAAGCATTGTGTGGTACACTGCATGGTATATTAAAAACAAATGGGCTTGCTATGCTACCTCCTCCTAGCTTTAAGCTGGGGCCGCCTCA…	AGAAGATTTTAATTAGGTAA	GTAAGCACCTTTTTGTGTGTTGACATAATT	TTTTAAATTGCTGATGAACC		1323	1353	-10	20	-10	20	-10	20	#C9DDF2		0		0		0	30	0	0		DELETION	DELETION	false		true		true	dummy|DELETION|1323|1353|0	false	125	1170	1198	2523
134	0.00267097	dummy	dummy	m64106_230606_024419/98503487/ccs	false	subset	subset\subset47.fastq.gz	NHEJi	m64106_230606	false	ref_HNRNPA1	(2524 bp)	CAGGCCTTCAGCCGTTACACTTGCACAAGTTTTCATTGTCAAATACTTTTGTCTTATTGAGAAGAATTGTATTCTTGTAGGTGGTTATGGAGGAGGCGGCCCTGGTTACTCTGGAGGAAGCAGAGGCTATGGAAGTGGTGGACAGGGTTATGGAAACCAGGGCAGTGGCTATGGCGGGAGTGGCAGCTATGACAGCTATAACAACGGAGGCGGAGGCGGCTTTGGCGGTGGTAGTGGTAGGTATCCAGTGATCCAAGTACTTGGTGTGACAGCTAGATTAGCCTTTTAGAGCTTGGGTTCTGGTGCTGTTGAAGCATTGTGTGGTACACTGCATGGTATATTAAAAACAAATGGGCTTGCTATGCTACCTCCTCCTAGCTTTAAGCTGGGGCCGCCTCA…	AGAAGATTTTAATTAGGTAA	GTAAGCACCTTTTTGTGTGTTGACATAATT	TTTTAAATTGCTGATGAACC		1323	1353	-10	20	-10	20	-10	20	#C9DDF2		0		0		0	30	0	0		DELETION	DELETION	false		true		false	dummy|DELETION|1323|1353|0	false	1323	1170	0	2523
89	0.00129804	dummy	dummy	m64106_230606_024419/12847271/ccs	false	subset	subset\subset49.fastq.gz	ART558	m64106_230606	false	ref_HNRNPA1	(2524 bp)	CAGGCCTTCAGCCGTTACACTTGCACAAGTTTTCATTGTCAAATACTTTTGTCTTATTGAGAAGAATTGTATTCTTGTAGGTGGTTATGGAGGAGGCGGCCCTGGTTACTCTGGAGGAAGCAGAGGCTATGGAAGTGGTGGACAGGGTTATGGAAACCAGGGCAGTGGCTATGGCGGGAGTGGCAGCTATGACAGCTATAACAACGGAGGCGGAGGCGGCTTTGGCGGTGGTAGTGGTAGGTATCCAGTGATCCAAGTACTTGGTGTGACAGCTAGATTAGCCTTTTAGAGCTTGGGTTCTGGTGCTGTTGAAGCATTGTGTGGTACACTGCATGGTATATTAAAAACAAATGGGCTTGCTATGCTACCTCCTCCTAGCTTTAAGCTGGGGCCGCCTCA…	AGAAGATTTTAATTAGGTAA	GTAAGCACCTTTTTGTGTGTTGACATAATT	TTTTAAATTGCTGATGAACC		1323	1353	-10	20	-10	20	-10	20	#C9DDF2		0		0		0	30	0	0		DELETION	DELETION	false		true		true	dummy|DELETION|1323|1353|0	false	1323	1170	0	2523
53	0.00107283	dummy	dummy	m64106_230606_024419/4786957/ccs	false	subset	subset\subset64.fastq.gz	ART558	m64106_230606	false	ref_HNRNPA1	(2524 bp)	CAGGCCTTCAGCCGTTACACTTGCACAAGTTTTCATTGTCAAATACTTTTGTCTTATTGAGAAGAATTGTATTCTTGTAGGTGGTTATGGAGGAGGCGGCCCTGGTTACTCTGGAGGAAGCAGAGGCTATGGAAGTGGTGGACAGGGTTATGGAAACCAGGGCAGTGGCTATGGCGGGAGTGGCAGCTATGACAGCTATAACAACGGAGGCGGAGGCGGCTTTGGCGGTGGTAGTGGTAGGTATCCAGTGATCCAAGTACTTGGTGTGACAGCTAGATTAGCCTTTTAGAGCTTGGGTTCTGGTGCTGTTGAAGCATTGTGTGGTACACTGCATGGTATATTAAAAACAAATGGGCTTGCTATGCTACCTCCTCCTAGCTTTAAGCTGGGGCCGCCTCA…	AGAAGATTTTAATTAGGTAA	GTAAGCACCTTTTTGTGTGTTGACATAATT	TTTTAAATTGCTGATGAACC		1323	1353	-10	20	-10	20	-10	20	#C9DDF2		0		0		0	30	0	0		DELETION	DELETION	false		true		true	dummy|DELETION|1323|1353|0	false	1323	1170	0	2523
39	0.000631518	dummy	dummy	m64106_230606_024419/33555843/ccs	false	subset	subset\subset50.fastq.gz	ART558	m64106_230606	false	ref_HNRNPA1	(2524 bp)	CAGGCCTTCAGCCGTTACACTTGCACAAGTTTTCATTGTCAAATACTTTTGTCTTATTGAGAAGAATTGTATTCTTGTAGGTGGTTATGGAGGAGGCGGCCCTGGTTACTCTGGAGGAAGCAGAGGCTATGGAAGTGGTGGACAGGGTTATGGAAACCAGGGCAGTGGCTATGGCGGGAGTGGCAGCTATGACAGCTATAACAACGGAGGCGGAGGCGGCTTTGGCGGTGGTAGTGGTAGGTATCCAGTGATCCAAGTACTTGGTGTGACAGCTAGATTAGCCTTTTAGAGCTTGGGTTCTGGTGCTGTTGAAGCATTGTGTGGTACACTGCATGGTATATTAAAAACAAATGGGCTTGCTATGCTACCTCCTCCTAGCTTTAAGCTGGGGCCGCCTCA…	AGAAGATTTTAATTAGGTAA	GTAAGCACCTTTTTGTGTGTTGACATAATT	TTTTAAATTGCTGATGAACC	TTAGGTAAAAAGA	1323	1353	-10	20	-10	20	-10	20	grey		-1		-1		-1	30	13	1		DELINS	DELINS_FLANKINSERT	false		true		false	dummy|DELINS|1323|1353|13	false	1323	1170	0	2523
26	0.000436769	dummy	dummy	m64106_230606_024419/2687430/ccs	false	subset	subset\subset48.fastq.gz	NHEJi	m64106_230606	false	ref_HNRNPA1	(2524 bp)	CAGGCCTTCAGCCGTTACACTTGCACAAGTTTTCATTGTCAAATACTTTTGTCTTATTGAGAAGAATTGTATTCTTGTAGGTGGTTATGGAGGAGGCGGCCCTGGTTACTCTGGATGAAGCAGAGGCTATGGAAGTGGTGGACAGGGTTATGGAAACCAGGGCAGTGGCTATGGCGGGAGTGGCAGCTATGACAGCTATAACAACGGAGGCGGAGGCGGCTTTGGCGGTGGTAGTGGTAGGTATCCAGTGATCCAAGTACTTGGTGTGACAGCTAGATTAGCCTTTTAGAGCTTGGGTTCTGGTGCTGTTGAAGCATTGTGTGGTACACTGCATGGTATATTAAAAACAAATGGGCTTGCTATGCTACCTCCTCCTAGCTTTAAGCTGGGGCCGCCTCA…	AGAAGATTTTAATTAGGTAA	GTAAGCACCTTTTTGTGTGTTGACATAATT	TTTTAAATTGCTGATGAACC	TA	1323	1353	-10	20	-10	20	-10	20	grey		-1		-1		-1	30	2	2		DELINS	DELINS_<6	false		true		true	dummy|DELINS|1323|1353|2	false	169	1170	1154	2523
42	0.00083717	dummy	dummy	m64106_230606_024419/31589080/ccs	false	subset	subset\subset47.fastq.gz	NHEJi	m64106_230606	false	ref_HNRNPA1	(2524 bp)	CAGGCCTTCAGCCGTTACACTTGCACAAGTTTTCATTGTCAAATACTTTTGTCTTATTGAGAAGAATTGTATTCTTGTAGGTGGTTATGGAGGAGGCGGCCCTGGTTACTCTGGAGGAAGCAGAGGCTATGGAAGTGGTGGACAGGGTTATGGAAACCAGGGCAGTGGCTATGGCGGGAGTGGCAGCTATGACAGCTATAACAACGGAGGCGGAGGCGGCTTTGGCGGTGGTAGTGGTAGGTATCCAGTGATCCAAGTACTTGGTGTGACAGCTAGATTAGCCTTTTAGAGCTTGGGTTCTGGTGCTGTTGAAGCATTGTGTGGTACACTGCATGGTATATTAAAAACAAATGGGCTTGCTATGCTACCTCCTCCTAGCTTTAAGCTGGGGCCGCCTCA…	AGAAGATTTTAATTAGGTAA	GTAAGCACCTTTTTGTGTGTTGACATAATT	TTTTAAATTGCTGATGAACC	AATTATGTTTTTTAATTAGGCCC	1323	1353	-10	20	-10	20	-10	20	grey		-1		-1		-1	30	23	2		TINS	TINS	true		true		false	dummy|TINS|1323|1353|23	false	1323	1170	0	2523
62	0.0010252	dummy	dummy	m64106_230606_024419/3278068/ccs	false	subset	subset\subset46.fastq.gz	NHEJi	m64106_230606	false	ref_HNRNPA1	(2524 bp)	CAGGCCTTCAGCCGTTACACTTGCACAAGTTTTCATTGTCAAATACTTTTGTCTTATTGAGAAGAATTGTATTCTTGTAGGTGGTTATGGAGGAGGCGGCCCTGGTTACTCTGGAGGAAGCAGAGGCTATGGAAGTGGTGGACAGGGTTATGGAAACCAGGGCAGTGGCTATGGCGGGAGTGGCAGCTATGACAGCTATAACAACGGAGGCGGAGGCGGCTTTGGCGGTGGTAGTGGTAGGTATCCAGTGATCCAAGTACTTGGTGTGACAGCTAGATTAGCCTTTTAGAGCTTGGGTTCTGGTGCTGTTGAAGCATTGTGTGGTACACTGCATGGTATATTAAAAACAAATGGGCTTGCTATGCTACCTCCTCCTAGCTTTAAGCTGGGGCCGCCTCA…	GCAGAAGATTTTAATTAGGT	AAGTAAGCACCTTTTTGTGTGTTGACATAATT	TTTTAAATTGCTGATGAACC		1321	1353	-12	20	-12	20	-12	20	#6899D0	T	1	T	1	T	1	32	0	1		DELETION	DELETION	false		true		false	dummy|DELETION|1321|1353|0	false	1321	1170	0	2523
32	0.000518168	dummy	dummy	m64106_230606_024419/5834063/ccs	false	subset	subset\subset50.fastq.gz	ART558	m64106_230606	false	ref_HNRNPA1	(2524 bp)	CAGGCCTTCAGCCGTTACACTTGCACAAGTTTTCATTGTCAAATACTTTTGTCTTATTGAGAAGAATTGTATTCTTGTAGGTGGTTATGGAGGAGGCGGCCCTGGTTACTCTGGAGGAAGCAGAGGCTATGGAAGTGGTGGACAGGGTTATGGAAACCAGGGCAGTGGCTATGGCGGGAGTGGCAGCTATGACAGCTATAACAACGGAGGCGGAGGCGGCTTTGGCGGTGGTAGTGGTAGGTATCCAGTGATCCAAGTACTTGGTGTGACAGCTAGATTAGCCTTTTAGAGCTTGGGTTCTGGTGCTGTTGAAGCATTGTGTGGTACACTGCATGGTATATTAAAAACAAATGGGCTTGCTATGCTACCTCCTCCTAGCTTTAAGCTGGGGCCGCCTCA…	GCAGAAGATTTTAATTAGGT	AAGTAAGCACCTTTTTGTGTGTTGACATAATT	TTTTAAATTGCTGATGAACC		1321	1353	-12	20	-12	20	-12	20	#6899D0	T	1	T	1	T	1	32	0	1		DELETION	DELETION	false		true		false	dummy|DELETION|1321|1353|0	false	1321	1170	0	2523
64	0.00127569	dummy	dummy	m64106_230606_024419/11207387/ccs	false	subset	subset\subset47.fastq.gz	NHEJi	m64106_230606	false	ref_HNRNPA1	(2524 bp)	CAGGCCTTCAGCCGTTACACTTGCACAAGTTTTCATTGTCAAATACTTTTGTCTTATTGAGAAGAATTGTATTCTTGTAGGTGGTTATGGAGGAGGCGGCCCTGGTTACTCTGGAGGAAGCAGAGGCTATGGAAGTGGTGGACAGGGTTATGGAAACCAGGGCAGTGGCTATGGCGGGAGTGGCAGCTATGACAGCTATAACAACGGAGGCGGAGGCGGCTTTGGCGGTGGTAGTGGTAGGTATCCAGTGATCCAAGTACTTGGTGTGACAGCTAGATTAGCCTTTTAGAGCTTGGGTTCTGGTGCTGTTGAAGCATTGTGTGGTACACTGCATGGTATATTAAAAACAAATGGGCTTGCTATGCTACCTCCTCCTAGCTTTAAGCTGGGGCCGCCTCA…	GGCAGAAGATTTTAATTAGG	TAAGTAAGCACCTTTTTGTGTGTTGACATAATT	TTTTAAATTGCTGATGAACC	CAA	1320	1353	-13	20	-13	20	-13	20	grey		-1		-1		-1	33	3	0		DELINS	DELINS_<6	false		true		true	dummy|DELINS|1320|1353|3	false	544	1170	776	2523
20	0.000404842	dummy	dummy	m64106_230606_024419/19991146/ccs	false	subset	subset\subset64.fastq.gz	ART558	m64106_230606	false	ref_HNRNPA1	(2524 bp)	CAGGCCTTCAGCCGTTACACTTGCACAAGTTTTCATTGTCAAATACTTTTGTCTTATTGAGAAGAATTGTATTCTTGTAGGTGGTTATGGAGGAGGCGGCCCTGGTTACTCTGGAGGAAGCAGAGGCTATGGAAGTGGTGGACAGGGTTATGGAAACCAGGGCAGTGGCTATGGCGGGAGTGGCAGCTATGACAGCTATAACAACGGAGGCGGAGGCGGCTTTGGCGGTGGTAGTGGTAGGTATCCAGTGATCCAAGTACTTGGTGTGACAGCTAGATTAGCCTTTTAGAGCTTGGGTTCTGGTGCTGTTGAAGCATTGTGTGGTACACTGCATGGTATATTAAAAACAAATGGGCTTGCTATGCTACCTCCTCCTAGCTTTAAGCTGGGGCCGCCTCA…	GTGGCAGAAGATTTTAATTA	GGTAAGTAAGCACCTTTTTGTGTGTTGACATAATT	TTTTAAATTGCTGATGAACC	TG	1318	1353	-15	20	-15	20	-15	20	grey		-1		-1		-1	35	2	0		DELINS	DELINS_<6	false		true		true	dummy|DELINS|1318|1353|2	false	1318	1170	0	2523
1117	0.0184701	dummy	dummy	m64106_230606_024419/460583/ccs	false	subset	subset\subset46.fastq.gz	NHEJi	m64106_230606	false	ref_HNRNPA1	(2524 bp)	CAGGCCTTCAGCCGTTACACTTGCACAAGTTTTCATTGTCAAATACTTTTGTCTTATTGAGAAGAATTGTATTCTTGTAGGTGGTTATGGAGGAGGCGGCCCTGGTTACTCTGGAGGAAGCAGAGGCTATGGAAGTGGTGGACAGGGTTATGGAAACCAGGGCAGTGGCTATGGCGGGAGTGGCAGCTATGACAGCTATAACAACGGAGGCGGAGGCGGCTTTGGCGGTGGTAGTGGTAGGTATCCAGTGATCCAAGTACTTGGTGTGACAGCTAGATTAGCCTTTTAGAGCTTGGGTTCTGGTGCTGTTGAAGCATTGTGTGGTACACTGCATGGTATATTAAAAACAAATGGGCTTGCTATGCTACCTCCTCCTAGCTTTAAGCTGGGGCCGCCTCA…	AGTGGCAGAAGATTTTAATT	AGGTAAGTAAGCACCTTTTTGTGTGTTGACATAATT	TTTTAAATTGCTGATGAACC		1317	1353	-16	20	-16	20	-16	20	#054E61	TAATT	5	TAATT	5	TAATT	5	36	0	0		DELETION	DELETION	false		true		false	dummy|DELETION|1317|1353|0	false	1317	1170	0	2523
780	0.0155474	dummy	dummy	m64106_230606_024419/329601/ccs	false	subset	subset\subset47.fastq.gz	NHEJi	m64106_230606	false	ref_HNRNPA1	(2524 bp)	CAGGCCTTCAGCCGTTACACTTGCACAAGTTTTCATTGTCAAATACTTTTGTCTTATTGAGAAGAATTGTATTCTTGTAGGTGGTTATGGAGGAGGCGGCCCTGGTTACTCTGGAGGAAGCAGAGGCTATGGAAGTGGTGGACAGGGTTATGGAAACCAGGGCAGTGGCTATGGCGGGAGTGGCAGCTATGACAGCTATAACAACGGAGGCGGAGGCGGCTTTGGCGGTGGTAGTGGTAGGTATCCAGTGATCCAAGTACTTGGTGTGACAGCTAGATTAGCCTTTTAGAGCTTGGGTTCTGGTGCTGTTGAAGCATTGTGTGGTACACTGCATGGTATATTAAAAACAAATGGGCTTGCTATGCTACCTCCTCCTAGCTTTAAGCTGGGGCCGCCTCA…	AGTGGCAGAAGATTTTAATT	AGGTAAGTAAGCACCTTTTTGTGTGTTGACATAATT	TTTTAAATTGCTGATGAACC		1317	1353	-16	20	-16	20	-16	20	#054E61	TAATT	5	TAATT	5	TAATT	5	36	0	0		DELETION	DELETION	false		true		true	dummy|DELETION|1317|1353|0	false	1317	1170	0	2523
841	0.0141278	dummy	dummy	m64106_230606_024419/1277/ccs	false	subset	subset\subset48.fastq.gz	NHEJi	m64106_230606	false	ref_HNRNPA1	(2524 bp)	CAGGCCTTCAGCCGTTACACTTGCACAAGTTTTCATTGTCAAATACTTTTGTCTTATTGAGAAGAATTGTATTCTTGTAGGTGGTTATGGAGGAGGCGGCCCTGGTTACTCTGGAGGAAGCAGAGGCTATGGAAGTGGTGGACAGGGTTATGGAAACCAGGGCAGTGGCTATGGCGGGAGTGGCAGCTATGACAGCTATAACAACGGAGGCGGAGGCGGCTTTGGCGGTGGTAGTGGTAGGTATCCAGTGATCCAAGTACTTGGTGTGACAGCTAGATTAGCCTTTTAGAGCTTGGGTTCTGGTGCTGTTGAAGCATTGTGTGGTACACTGCATGGTATATTAAAAACAAATGGGCTTGCTATGCTACCTCCTCCTAGCTTTAAGCTGGGGCCGCCTCA…	AGTGGCAGAAGATTTTAATT	AGGTAAGTAAGCACCTTTTTGTGTGTTGACATAATT	TTTTAAATTGCTGATGAACC		1317	1353	-16	20	-16	20	-16	20	#054E61	TAATT	5	TAATT	5	TAATT	5	36	0	0		DELETION	DELETION	false		true		false	dummy|DELETION|1317|1353|0	false	1317	1170	0	2523
517	0.00754029	dummy	dummy	m64106_230606_024419/4720594/ccs	false	subset	subset\subset49.fastq.gz	ART558	m64106_230606	false	ref_HNRNPA1	(2524 bp)	CAGGCCTTCAGCCGTTACACTTGCACAAGTTTTCATTGTCAAATACTTTTGTCTTATTGAGAAGAATTGTATTCTTGTAGGTGGTTATGGAGGAGGCGGCCCTGGTTACTCTGGAGGAAGCAGAGGCTATGGAAGTGGTGGACAGGGTTATGGAAACCAGGGCAGTGGCTATGGCGGGAGTGGCAGCTATGACAGCTATAACAACGGAGGCGGAGGCGGCTTTGGCGGTGGTAGTGGTAGGTATCCAGTGATCCAAGTACTTGGTGTGACAGCTAGATTAGCCTTTTAGAGCTTGGGTTCTGGTGCTGTTGAAGCATTGTGTGGTACACTGCATGGTATATTAAAAACAAATGGGCTTGCTATGCTACCTCCTCCTAGCTTTAAGCTGGGGCCGCCTCA…	AGTGGCAGAAGATTTTAATT	AGGTAAGTAAGCACCTTTTTGTGTGTTGACATAATT	TTTTAAATTGCTGATGAACC		1317	1353	-16	20	-16	20	-16	20	#054E61	TAATT	5	TAATT	5	TAATT	5	36	0	0		DELETION	DELETION	false		true		true	dummy|DELETION|1317|1353|0	false	1317	1170	0	2523
416	0.00673619	dummy	dummy	m64106_230606_024419/984220/ccs	false	subset	subset\subset50.fastq.gz	ART558	m64106_230606	false	ref_HNRNPA1	(2524 bp)	CAGGCCTTCAGCCGTTACACTTGCACAAGTTTTCATTGTCAAATACTTTTGTCTTATTGAGAAGAATTGTATTCTTGTAGGTGGTTATGGAGGAGGCGGCCCTGGTTACTCTGGAGGAAGCAGAGGCTATGGAAGTGGTGGACAGGGTTATGGAAACCAGGGCAGTGGCTATGGCGGGAGTGGCAGCTATGACAGCTATAACAACGGAGGCGGAGGCGGCTTTGGCGGTGGTAGTGGTAGGTATCCAGTGATCCAAGTACTTGGTGTGACAGCTAGATTAGCCTTTTAGAGCTTGGGTTCTGGTGCTGTTGAAGCATTGTGTGGTACACTGCATGGTATATTAAAAACAAATGGGCTTGCTATGCTACCTCCTCCTAGCTTTAAGCTGGGGCCGCCTCA…	AGTGGCAGAAGATTTTAATT	AGGTAAGTAAGCACCTTTTTGTGTGTTGACATAATT	TTTTAAATTGCTGATGAACC		1317	1353	-16	20	-16	20	-16	20	#054E61	TAATT	5	TAATT	5	TAATT	5	36	0	0		DELETION	DELETION	false		true		true	dummy|DELETION|1317|1353|0	false	1317	1170	0	2523
667	0.0153623	dummy	dummy	m64106_230606_024419/722792/ccs	false	subset	subset\subset52.fastq.gz	D-I03	m64106_230606	false	ref_HNRNPA1	(2524 bp)	CAGGCCTTCAGCCGTTACACTTGCACAAGTTTTCATTGTCAAATACTTTTGTCTTATTGAGAAGAATTGTATTCTTGTAGGTGGTTATGGAGGAGGCGGCCCTGGTTACTCTGGAGGAAGCAGAGGCTATGGAAGTGGTGGACAGGGTTATGGAAACCAGGGCAGTGGCTATGGCGGGAGTGGCAGCTATGACAGCTATAACAACGGAGGCGGAGGCGGCTTTGGCGGTGGTAGTGGTAGGTATCCAGTGATCCAAGTACTTGGTGTGACAGCTAGATTAGCCTTTTAGAGCTTGGGTTCTGGTGCTGTTGAAGCATTGTGTGGTACACTGCATGGTATATTAAAAACAAATGGGCTTGCTATGCTACCTCCTCCTAGCTTTAAGCTGGGGCCGCCTCA…	AGTGGCAGAAGATTTTAATT	AGGTAAGTAAGCACCTTTTTGTGTGTTGACATAATT	TTTTAAATTGCTGATGAACC		1317	1353	-16	20	-16	20	-16	20	#054E61	TAATT	5	TAATT	5	TAATT	5	36	0	0		DELETION	DELETION	false		true		true	dummy|DELETION|1317|1353|0	false	1317	1170	0	2523
605	0.0120884	dummy	dummy	m64106_230606_024419/198802/ccs	false	subset	subset\subset53.fastq.gz	D-I03	m64106_230606	false	ref_HNRNPA1	(2524 bp)	CAGGCCTTCAGCCGTTACACTTGCACAAGTTTTCATTGTCAAATACTTTTGTCTTATTGAGAAGAATTGTATTCTTGTAGGTGGTTATGGAGGAGGCGGCCCTGGTTACTCTGGAGGAAGCAGAGGCTATGGAAGTGGTGGACAGGGTTATGGAAACCAGGGCAGTGGCTATGGCGGGAGTGGCAGCTATGACAGCTATAACAACGGAGGCGGAGGCGGCTTTGGCGGTGGTAGTGGTAGGTATCCAGTGATCCAAGTACTTGGTGTGACAGCTAGATTAGCCTTTTAGAGCTTGGGTTCTGGTGCTGTTGAAGCATTGTGTGGTACACTGCATGGTATATTAAAAACAAATGGGCTTGCTATGCTACCTCCTCCTAGCTTTAAGCTGGGGCCGCCTCA…	AGTGGCAGAAGATTTTAATT	AGGTAAGTAAGCACCTTTTTGTGTGTTGACATAATT	TTTTAAATTGCTGATGAACC		1317	1353	-16	20	-16	20	-16	20	#054E61	TAATT	5	TAATT	5	TAATT	5	36	0	0		DELETION	DELETION	false		true		true	dummy|DELETION|1317|1353|0	false	1317	1170	0	2523
275	0.00774954	dummy	dummy	m64106_230606_024419/2689610/ccs	false	subset	subset\subset54.fastq.gz	D-I03	m64106_230606	false	ref_HNRNPA1	(2524 bp)	CAGGCCTTCAGCCGTTACACTTGCACAAGTTTTCATTGTCAAATACTTTTGTCTTATTGAGAAGAATTGTATTCTTGTAGGTGGTTATGGAGGAGGCGGCCCTGGTTACTCTGGAGGAAGCAGAGGCTATGGAAGTGGTGGACAGGGTTATGGAAACCAGGGCAGTGGCTATGGCGGGAGTGGCAGCTATGACAGCTATAACAACGGAGGCGGAGGCGGCTTTGGCGGTGGTAGTGGTAGGTATCCAGTGATCCAAGTACTTGGTGTGACAGCTAGATTAGCCTTTTAGAGCTTGGGTTCTGGTGCTGTTGAAGCATTGTGTGGTACACTGCATGGTATATTAAAAACAAATGGGCTTGCTATGCTACCTCCTCCTAGCTTTAAGCTGGGGCCGCCTCA…	AGTGGCAGAAGATTTTAATT	AGGTAAGTAAGCACCTTTTTGTGTGTTGACATAATT	TTTTAAATTGCTGATGAACC		1317	1353	-16	20	-16	20	-16	20	#054E61	TAATT	5	TAATT	5	TAATT	5	36	0	0		DELETION	DELETION	false		true		false	dummy|DELETION|1317|1353|0	false	1317	1170	0	2523
383	0.00775272	dummy	dummy	m64106_230606_024419/133231/ccs	false	subset	subset\subset64.fastq.gz	ART558	m64106_230606	false	ref_HNRNPA1	(2524 bp)	CAGGCCTTCAGCCGTTACACTTGCACAAGTTTTCATTGTCAAATACTTTTGTCTTATTGAGAAGAATTGTATTCTTGTAGGTGGTTATGGAGGAGGCGGCCCTGGTTACTCTGGAGGAAGCAGAGGCTATGGAAGTGGTGGACAGGGTTATGGAAACCAGGGCAGTGGCTATGGCGGGAGTGGCAGCTATGACAGCTATAACAACGGAGGCGGAGGCGGCTTTGGCGGTGGTAGTGGTAGGTATCCAGTGATCCAAGTACTTGGTGTGACAGCTAGATTAGCCTTTTAGAGCTTGGGTTCTGGTGCTGTTGAAGCATTGTGTGGTACACTGCATGGTATATTAAAAACAAATGGGCTTGCTATGCTACCTCCTCCTAGCTTTAAGCTGGGGCCGCCTCA…	AGTGGCAGAAGATTTTAATT	AGGTAAGTAAGCACCTTTTTGTGTGTTGACATAATT	TTTTAAATTGCTGATGAACC		1317	1353	-16	20	-16	20	-16	20	#054E61	TAATT	5	TAATT	5	TAATT	5	36	0	0		DELETION	DELETION	false		true		false	dummy|DELETION|1317|1353|0	false	1317	1170	0	2523
47	0.000936834	dummy	dummy	m64106_230606_024419/20316459/ccs	false	subset	subset\subset47.fastq.gz	NHEJi	m64106_230606	false	ref_HNRNPA1	(2524 bp)	CAGGCCTTCAGCCGTTACACTTGCACAAGTTTTCATTGTCAAATACTTTTGTCTTATTGAGAAGAATTGTATTCTTGTAGGTGGTTATGGAGGAGGCGGCCCTGGTTACTCTGGAGGAAGCAGAGGCTATGGAAGTGGTGGACAGGGTTATGGAAACCAGGGCAGTGGCTATGGCGGGAGTGGCAGCTATGACAGCTATAACAACGGAGGCGGAGGCGGCTTTGGCGGTGGTAGTGGTAGGTATCCAGTGATCCAAGTACTTGGTGTGACAGCTAGATTAGCCTTTTAGAGCTTGGGTTCTGGTGCTGTTGAAGCATTGTGTGGTACACTGCATGGTATATTAAAAACAAATGGGCTTGCTATGCTACCTCCTCCTAGCTTTAAGCTGGGGCCGCCTCA…	AGTGGCAGAAGATTTTAATT	AGGTAAGTAAGCACCTTTTTGTGTGTTGACATAATT	TTTTAAATTGCTGATGAACC	GACATTTAA	1317	1353	-16	20	-16	20	-16	20	grey		-1		-1		-1	36	9	0		DELINS	DELINS_FLANKINSERT_RC	false		true		true	dummy|DELINS|1317|1353|9	false	1317	1170	0	2523
56	0.00111623	dummy	dummy	m64106_230606_024419/264920/ccs	false	subset	subset\subset47.fastq.gz	NHEJi	m64106_230606	false	ref_HNRNPA1	(2524 bp)	CAGGCCTTCAGCCGTTACACTTGCACAAGTTTTCATTGTCAAATACTTTTGTCTTATTGAGAAGAATTGTATTCTTGTAGGTGGTTATGGAGGAGGCGGCCCTGGTTACTCTGGAGGAAGCAGAGGCTATGGAAGTGGTGGACAGGGTTATGGAAACCAGGGCAGTGGCTATGGCGGGAGTGGCAGCTATGACAGCTATAACAACGGAGGCGGAGGCGGCTTTGGCGGTGGTAGTGGTAGGTATCCAGTGATCCAAGTACTTGGTGTGACAGCTAGATTAGCCTTTTAGAGCTTGGGTTCTGGTGCTGTTGAAGCATTGTGTGGTACACTGCATGGTATATTAAAAACAAATGGGCTTGCTATGCTACCTCCTCCTAGCTTTAAGCTGGGGCCGCCTCA…	TGGCAGTGGCAGAAGATTTT	AATTAGGTAAGTAAGCACCTTTTTGTGTGTTGACATAATT	TTTTAAATTGCTGATGAACC		1313	1353	-20	20	-20	20	-20	20	#0D99B2	TT	2	TT	2	TT	2	40	0	2		DELETION	DELETION	false		true		true	dummy|DELETION|1313|1353|0	false	1313	1170	0	2523
55	0.00109895	dummy	dummy	m64106_230606_024419/7995679/ccs	false	subset	subset\subset53.fastq.gz	D-I03	m64106_230606	false	ref_HNRNPA1	(2524 bp)	CAGGCCTTCAGCCGTTACACTTGCACAAGTTTTCATTGTCAAATACTTTTGTCTTATTGAGAAGAATTGTATTCTTGTAGGTGGTTATGGAGGAGGCGGCCCTGGTTACTCTGGAGGAAGCAGAGGCTATGGAAGTGGTGGACAGGGTTATGGAAACCAGGGCAGTGGCTATGGCGGGAGTGGCAGCTATGACAGCTATAACAACGGAGGCGGAGGCGGCTTTGGCGGTGGTAGTGGTAGGTATCCAGTGATCCAAGTACTTGGTGTGACAGCTAGATTAGCCTTTTAGAGCTTGGGTTCTGGTGCTGTTGAAGCATTGTGTGGTACACTGCATGGTATATTAAAAACAAATGGGCTTGCTATGCTACCTCCTCCTAGCTTTAAGCTGGGGCCGCCTCA…	TGGCAGTGGCAGAAGATTTT	AATTAGGTAAGTAAGCACCTTTTTGTGTGTTGACATAATT	TTTTAAATTGCTGATGAACC		1313	1353	-20	20	-20	20	-20	20	#0D99B2	TT	2	TT	2	TT	2	40	0	2		DELETION	DELETION	false		true		true	dummy|DELETION|1313|1353|0	false	1313	1170	0	2523
102	0.00206469	dummy	dummy	m64106_230606_024419/17303409/ccs	false	subset	subset\subset64.fastq.gz	ART558	m64106_230606	false	ref_HNRNPA1	(2524 bp)	CAGGCCTTCAGCCGTTACACTTGCACAAGTTTTCATTGTCAAATACTTTTGTCTTATTGAGAAGAATTGTATTCTTGTAGGTGGTTATGGAGGAGGCGGCCCTGGTTACTCTGGAGGAAGCAGAGGCTATGGAAGTGGTGGACAGGGTTATGGAAACCAGGGCAGTGGCTATGGCGGGAGTGGCAGCTATGACAGCTATAACAACGGAGGCGGAGGCGGCTTTGGCGGTGGTAGTGGTAGGTATCCAGTGATCCAAGTACTTGGTGTGACAGCTAGATTAGCCTTTTAGAGCTTGGGTTCTGGTGCTGTTGAAGCATTGTGTGGTACACTGCATGGTATATTAAAAACAAATGGGCTTGCTATGCTACCTCCTCCTAGCTTTAAGCTGGGGCCGCCTCA…	TGGCAGTGGCAGAAGATTTT	AATTAGGTAAGTAAGCACCTTTTTGTGTGTTGACATAATT	TTTTAAATTGCTGATGAACC		1313	1353	-20	20	-20	20	-20	20	#0D99B2	TT	2	TT	2	TT	2	40	0	2		DELETION	DELETION	false		true		false	dummy|DELETION|1313|1353|0	false	1313	1170	0	2523
42	0.000850168	dummy	dummy	m64106_230606_024419/3277118/ccs	false	subset	subset\subset64.fastq.gz	ART558	m64106_230606	false	ref_HNRNPA1	(2524 bp)	CAGGCCTTCAGCCGTTACACTTGCACAAGTTTTCATTGTCAAATACTTTTGTCTTATTGAGAAGAATTGTATTCTTGTAGGTGGTTATGGAGGAGGCGGCCCTGGTTACTCTGGAGGAAGCAGAGGCTATGGAAGTGGTGGACAGGGTTATGGAAACCAGGGCAGTGGCTATGGCGGGAGTGGCAGCTATGACAGCTATAACAACGGAGGCGGAGGCGGCTTTGGCGGTGGTAGTGGTAGGTATCCAGTGATCCAAGTACTTGGTGTGACAGCTAGATTAGCCTTTTAGAGCTTGGGTTCTGGTGCTGTTGAAGCATTGTGTGGTACACTGCATGGTATATTAAAAACAAATGGGCTTGCTATGCTACCTCCTCCTAGCTTTAAGCTGGGGCCGCCTCA…	CTATGGCAGTGGCAGAAGAT	TTTAATTAGGTAAGTAAGCACCTTTTTGTGTGTTGACATAATT	TTTTAAATTGCTGATGAACC	A	1310	1353	-23	20	-23	20	-23	20	grey		-1		-1		-1	43	1	0		DELINS	DELINS_<6	false		true		true	dummy|DELINS|1310|1353|A	false	112	1170	1198	2523
42	0.000967341	dummy	dummy	m64106_230606_024419/6227842/ccs	false	subset	subset\subset52.fastq.gz	D-I03	m64106_230606	false	ref_HNRNPA1	(2524 bp)	CAGGCCTTCAGCCGTTACACTTGCACAAGTTTTCATTGTCAAATACTTTTGTCTTATTGAGAAGAATTGTATTCTTGTAGGTGGTTATGGAGGAGGCGGCCCTGGTTACTCTGGAGGAAGCAGAGGCTATGGAAGTGGTGGACAGGGTTATGGAAACCAGGGCAGTGGCTATGGCGGGAGTGGCAGCTATGACAGCTATAACAACGGAGGCGGAGGCGGCTTTGGCGGTGGTAGTGGTAGGTATCCAGTGATCCAAGTACTTGGTGTGACAGCTAGATTAGCCTTTTAGAGCTTGGGTTCTGGTGCTGTTGAAGCATTGTGTGGTACACTGCATGGTATATTAAAAACAAATGGGCTTGCTATGCTACCTCCTCCTAGCTTTAAGCTGGGGCCGCCTCA…	TAGCTATGGCAGTGGCAGAA	GATTTTAATTAGGTAAGTAAGCACCTTTTTGTGTGTTGACATAATT	TTTTAAATTGCTGATGAACC	AA	1307	1353	-26	20	-26	20	-26	20	grey		-1		-1		-1	46	2	1		DELINS	DELINS_<6	false		true		false	dummy|DELINS|1307|1353|2	false	109	1170	1198	2523
72	0.0010501	dummy	dummy	m64106_230606_024419/4262020/ccs	false	subset	subset\subset49.fastq.gz	ART558	m64106_230606	false	ref_HNRNPA1	(2524 bp)	CAGGCCTTCAGCCGTTACACTTGCACAAGTTTTCATTGTCAAATACTTTTGTCTTATTGAGAAGAATTGTATTCTTGTAGGTGGTTATGGAGGAGGCGGCCCTGGTTACTCTGGAGGAAGCAGAGGCTATGGAAGTGGTGGACAGGGTTATGGAAACCAGGGCAGTGGCTATGGCGGGAGTGGCAGCTATGACAGCTATAACAACGGAGGCGGAGGCGGCTTTGGCGGTGGTAGTGGTAGGTATCCAGTGATCCAAGTACTTGGTGTGACAGCTAGATTAGCCTTTTAGAGCTTGGGTTCTGGTGCTGTTGAAGCATTGTGTGGTACACTGCATGGTATATTAAAAACAAATGGGCTTGCTATGCTACCTCCTCCTAGCTTTAAGCTGGGGCCGCCTCA…	GTAGCTATGGCAGTGGCAGA	AGATTTTAATTAGGTAAGTAAGCACCTTTTTGTGTGTTGACATAATT	TTTTAAATTGCTGATGAACC	GA	1306	1353	-27	20	-27	20	-27	20	grey		-1		-1		-1	47	2	0		DELINS	DELINS_<6	false		true		true	dummy|DELINS|1306|1353|2	false	108	1170	1198	2523
2	3.35976e-05	dummy	dummy	m64106_230606_024419/73861665/ccs	false	subset	subset\subset48.fastq.gz	NHEJi	m64106_230606	false	ref_HNRNPA1	(2524 bp)	CAGGCCTTCAGCCGTTACACTTGCACAAGTTTTCATTGTCAAATACTTTTGTCTTATTGAGAAGAATTGTATTCTTGTAGGTGGTTATGGAGGAGGCGGCCCTGGTTACTCTGGAGGAAGCAGAGGCTATGGAAGTGGTGGACAGGGTTATGGAAACCAGGGCAGTGGCTATGGCGGGAGTGGCAGCTATGACAGCTATAACAACGGAGGCGGAGGCGGCTTTGGCGGTGGTAGTGGTAGGTATCCAGTGATCCAAGTACTTGGTGTGACAGCTAGATTAGCCTTTTAGAGCTTGGGTTCTGGTGCTGTTGAAGCATTGTGTGGTACACTGCATGGTATATTAAAAACAAATGGGCTTGCTATGCTACCTCCTCCTAGCTTTAAGCTGGGGCCGCCTCA…	CAGTAGCTATGGCAGTGGCA	GAAGATTTTAATTAGGTAAGTAAGCACCTTTTTGTGTGTTGACATAATT	TTTTAAATTGCTGATGAACC	AAAGA	1304	1353	-29	20	-29	20	-29	20	grey		-1		-1		-1	49	5	1		DELINS	DELINS_<6	false		true		false	dummy|DELINS|1304|1353|5	false	1304	460	0	1813
2	3.35976e-05	dummy	dummy	m64106_230606_024419/93258425/ccs	false	subset	subset\subset48.fastq.gz	NHEJi	m64106_230606	false	ref_HNRNPA1	(2524 bp)	CAGGCCTTCAGCCGTTACACTTGCACAAGTTTTCATTGTCAAATACTTTTGTCTTATTGAGAAGAATTGTATTCTTGTAGGTGGTTATGGAGGAGGCGGCCCTGGTTACTCTGGAGGAAGCAGAGGCTATGGAAGTGGTGGACAGGGTTATGGAAACCAGGGCAGTGGCTATGGCGGGAGTGGCAGCTATGACAGCTATAACAACGGAGGCGGAGGCGGCTTTGGCGGTGGTAGTGGTAGGTATCCAGTGATCCAAGTACTTGGTGTGACAGCTAGATTAGCCTTTTAGAGCTTGGGTTCTGGTGCTGTTGAAGCATTGTGTGGTACACTGCATGGTATATTAAAAACAAATGGGCTTGCTATGCTACCTCCTCCTAGCTTTAAGCTGGGGCCGCCTCA…	CAGCAGTAGCTATGGCAGTG	GCAGAAGATTTTAATTAGGTAAGTAAGCACCTTTTTGTGTGTTGACATAATT	TTTTAAATTGCTGATGAACC	ACAGAAGA	1301	1353	-32	20	-32	20	-32	20	grey		-1		-1		-1	52	8	1		TINS	TINS	true		true		false	dummy|TINS|1301|1353|8	false	1301	1170	0	2523
25	0.000404819	dummy	dummy	m64106_230606_024419/42796355/ccs	false	subset	subset\subset50.fastq.gz	ART558	m64106_230606	false	ref_HNRNPA1	(2524 bp)	CAGGCCTTCAGCCGTTACACTTGCACAAGTTTTCATTGTCAAATACTTTTGTCTTATTGAGAAGAATTGTATTCTTGTAGGTGGTTATGGAGGAGGCGGCCCTGGTTACTCTGGAGGAAGCAGAGGCTATGGAAGTGGTGGACAGGGTTATGGAAACCAGGGCAGTGGCTATGGCGGGAGTGGCAGCTATGACAGCTATAACAACGGAGGCGGAGGCGGCTTTGGCGGTGGTAGTGGTAGGTATCCAGTGATCCAAGTACTTGGTGTGACAGCTAGATTAGCCTTTTAGAGCTTGGGTTCTGGTGCTGTTGAAGCATTGTGTGGTACACTGCATGGTATATTAAAAACAAATGGGCTTGCTATGCTACCTCCTCCTAGCTTTAAGCTGGGGCCGCCTCA…	GCAGCAGTAGCTATGGCAGT	GGCAGAAGATTTTAATTAGGTAAGTAAGCACCTTTTTGTGTGTTGACATAATT	TTTTAAATTGCTGATGAACC	AGCAGAAGA	1300	1353	-33	20	-33	20	-33	20	grey		-1		-1		-1	53	9	1		TINS	TINS	true		true		false	dummy|TINS|1300|1353|9	false	52	1170	1248	2523
41	0.000817238	dummy	dummy	m64106_230606_024419/39126477/ccs	false	subset	subset\subset47.fastq.gz	NHEJi	m64106_230606	false	ref_HNRNPA1	(2524 bp)	CAGGCCTTCAGCCGTTACACTTGCACAAGTTTTCATTGTCAAATACTTTTGTCTTATTGAGAAGAATTGTATTCTTGTAGGTGGTTATGGAGGAGGCGGCCCTGGTTACTCTGGAGGAAGCAGAGGCTATGGAAGTGGTGGACAGGGTTATGGAAACCAGGGCAGTGGCTATGGCGGGAGTGGCAGCTATGACAGCTATAACAACGGAGGCGGAGGCGGCTTTGGCGGTGGTAGTGGTAGGTATCCAGTGATCCAAGTACTTGGTGTGACAGCTAGATTAGCCTTTTAGAGCTTGGGTTCTGGTGCTGTTGAAGCATTGTGTGGTACACTGCATGGTATATTAAAAACAAATGGGCTTGCTATGCTACCTCCTCCTAGCTTTAAGCTGGGGCCGCCTCA…	ATTTTAATTAGGTAAGTAAG	CACCTTTTTGTGTGTTGACATAAT	TTTTTAAATTGCTGATGAAC		1328	1352	-5	19	-5	19	-5	19	#C9DDF2		0		0		0	24	0	0		DELETION	DELETION	false		true		true	dummy|DELETION|1328|1352|0	false	625	1171	703	2523
4	5.83388e-05	dummy	dummy	m64106_230606_024419/34866439/ccs	false	subset	subset\subset49.fastq.gz	ART558	m64106_230606	false	ref_HNRNPA1	(2524 bp)	CAGGCCTTCAGCCGTTACACTTGCACAAGTTTTCATTGTCAAATACTTTTGTCTTATTGAGAAGAATTGTATTCTTGTAGGTGGTTATGGAGGAGGCGGCCCTGGTTACTCTGGAGGAAGCAGAGGCTATGGAAGTGGTGGACAGGGTTATGGAAACCAGGGCAGTGGCTATGGCGGGAGTGGCAGCTATGACAGCTATAACAACGGAGGCGGAGGCGGCTTTGGCGGTGGTAGTGGTAGGTATCCAGTGATCCAAGTACTTGGTGTGACAGCTAGATTAGCCTTTTAGAGCTTGGGTTCTGGTGCTGTTGAAGCATTGTGTGGTACACTGCATGGTATATTAAAAACAAATGGGCTTGCTATGCTACCTCCTCCTAGCTTTAAGCTGGGGCCGCCTCA…	ATTTTAATTAGGTAAGTAAG	CACCTTTTTGTGTGTTGACATAAT	TTTTTAAATTGCTGATGAAC	TTGACATAA	1328	1352	-5	19	-5	19	-5	19	grey		-1		-1		-1	24	9	0		TINS	TINS	true		true		false	dummy|TINS|1328|1352|9	false	130	1171	1198	2523
4	6.61419e-05	dummy	dummy	m64106_230606_024419/97913225/ccs	false	subset	subset\subset46.fastq.gz	NHEJi	m64106_230606	false	ref_HNRNPA1	(2524 bp)	CAGGCCTTCAGCCGTTACACTTGCACAAGTTTTCATTGTCAAATACTTTTGTCTTATTGAGAAGAATTGTATTCTTGTAGGTGGTTATGGAGGAGGCGGCCCTGGTTACTCTGGAGGAAGCAGAGGCTATGGAAGTGGTGGACAGGGTTATGGAAACCAGGGCAGTGGCTATGGCGGGAGTGGCAGCTATGACAGCTATAACAACGGAGGCGGAGGCGGCTTTGGCGGTGGTAGTGGTAGGTATCCAGTGATCCAAGTACTTGGTGTGACAGCTAGATTAGCCTTTTAGAGCTTGGGTTCTGGTGCTGTTGAAGCATTGTGTGGTACACTGCATGGTATATTAAAAACAAATGGGCTTGCTATGCTACCTCCTCCTAGCTTTAAGCTGGGGCCGCCTCA…	GATTTTAATTAGGTAAGTAA	GCACCTTTTTGTGTGTTGACATAAT	TTTTTAAATTGCTGATGAAC		1327	1352	-6	19	-6	19	-6	19	#C9DDF2		0		0		0	25	0	2		DELETION	DELETION	false		true		true	dummy|DELETION|1327|1352|0	false	1327	1171	0	2523
2	3.98653e-05	dummy	dummy	m64106_230606_024419/119865379/ccs	false	subset	subset\subset47.fastq.gz	NHEJi	m64106_230606	false	ref_HNRNPA1	(2524 bp)	CAGGCCTTCAGCCGTTACACTTGCACAAGTTTTCATTGTCAAATACTTTTGTCTTATCGAGAAGAATTGTATTCTTGTAGGTGGTTATGGAGGAGGCGGCCCTGGTTACTCTGGAGGAAGCAGAGGCTATGGAAGTGGTGGACAGGGTTATGGAAACCAGGGCAGTGGCTATGGCGGGAGTGGCAGCTATGACAGCTATAACAACGGAGGCGGAGGCGGCTTTGGCGGTGGTAGTGGTAGGTATCCAGTGATCCAAGTACTTGGTGTGACAGCTAGATTAGCCTTTTAGAGCTTGGGTTCTGGTGCTGTTGAAGCATTGTGTGGTACACTGCATGGTATATTAAAAACAAATGGGCTTGCTATGCTACCTCCTCCTAGCTTTAAGCTGGGGCCGCCTCA…	GATTTTAATTAGGTAAGTAA	GCACCTTTTTGTGTGTTGACATAAT	TTTTTAAATTGCTGATGAAC		1327	1352	-6	19	-6	19	-6	19	#C9DDF2		0		0		0	25	0	2		DELETION	DELETION	false		true		true	dummy|DELETION|1327|1352|0	false	129	1171	1198	2523
6	0.000100793	dummy	dummy	m64106_230606_024419/4326997/ccs	false	subset	subset\subset48.fastq.gz	NHEJi	m64106_230606	false	ref_HNRNPA1	(2524 bp)	CAGGCCTTCAGCCGTTACACTTGCACAAGTTTTCATTGTCAAATACTTTTGTCTTATTGAGAAGAATTGTATTCTTGTAGGTGGTTATGGAGGAGGCGGCCCTGGTTACTCTGGAGGAAGCAGAGGCTATGGAAGTGGTGGACAGGGTTATGGAAACCAGGGCAGTGGCTATGGCGGGAGTGGCAGCTATGACAGCTATAACAACGGAGGCGGAGGCGGCTTTGGCGGTGGTAGTGGTAGGTATCCAGTGATCCAAGTACTTGGTGTGACAGCTAGATTAGCCTTTTAGAGCTTGGGTTCTGGTGCTGTTGAAGCATTGTGTGGTACACTGCATGGTATATTAAAAACAAATGGGCTTGCTATGCTACCTCCTCCTAGCTTTAAGCTGGGGCCGCCTCA…	GATTTTAATTAGGTAAGTAA	GCACCTTTTTGTGTGTTGACATAAT	TTTTTAAATTGCTGATGAAC		1327	1352	-6	19	-6	19	-6	19	#C9DDF2		0		0		0	25	0	2		DELETION	DELETION	false		true		true	dummy|DELETION|1327|1352|0	false	1327	1171	0	2523
2	3.23855e-05	dummy	dummy	m64106_230606_024419/159057078/ccs	false	subset	subset\subset50.fastq.gz	ART558	m64106_230606	false	ref_HNRNPA1	(2524 bp)	CAGGCCTTCAGCCGTTACACTTGCACAAGTTTTCATTGTCAAATACTTTTGTCTTATTGAGAAGAATTGTATTCTTGTAGGTGGTTATGGAGGAGGCGGCCCTGGTTACTCTGGAGGAAGCAGAGGCTATGGAAGTGGTGGACAGGGTTATGGAAACCAGGGCAGTGGCTATGGCGGGAGTGGCAGCTATGACAGCTATAACAACGGAGGCGGAGGCGGCTTTGGCGGTGGTAGTGGTAGGTATCCAGTGATCCAAGTACTTGGTGTGACAGCTAGATTAGCCTTTTAGAGCTTGGGTTCTGGTGCTGTTGAAGCATTGTGTGGTACACTGCATGGTATATTAAAAACAAATGGGCTTGCTATGCTACCTCCTCCTAGCTTTAAGCTGGGGCCGCCTCA…	GATTTTAATTAGGTAAGTAA	GCACCTTTTTGTGTGTTGACATAAT	TTTTTAAATTGCTGATGAAC		1327	1352	-6	19	-6	19	-6	19	#C9DDF2		0		0		0	25	0	2		DELETION	DELETION	false		true		false	dummy|DELETION|1327|1352|0	false	129	1171	1198	2523
49	0.00112856	dummy	dummy	m64106_230606_024419/180487125/ccs	false	subset	subset\subset52.fastq.gz	D-I03	m64106_230606	false	ref_HNRNPA1	(2524 bp)	CAGGCCTTCAGCCGTTACACTTGCACAAGTTTTCATTGTCAAATACTTTTGTCTTATTGAGAAGAATTGTATTCTTGTAGGTGGTTATGGAGGAGGCGGCCCTGGTTACTCTGGAGGAAGCAGAGGCTATGGAAGTGGTGGACAGGGTTATGGAAACCAGGGCAGTGGCTATGGCGGGAGTGGCAGCTATGACAGCTATAACAACGGAGGCGGAGGCGGCTTTGGCGGTGGTAGTGGTAGGTATCCAGTGATCCAAGTACTTGGTGTGACAGCTAGATTAGCCTTTTAGAGCTTGGGTTCTGGTGCTGTTGAAGCATTGTGTGGTACACTGCATGGTATATTAAAAACAAATGGGCTTGCTATGCTACCTCCTCCTAGCTTTAAGCTGGGGCCGCCTCA…	GATTTTAATTAGGTAAGTAA	GCACCTTTTTGTGTGTTGACATAAT	TTTTTAAATTGCTGATGAAC		1327	1352	-6	19	-6	19	-6	19	#C9DDF2		0		0		0	25	0	2		DELETION	DELETION	false		true		false	dummy|DELETION|1327|1352|0	false	1327	1171	0	2523
40	0.00112721	dummy	dummy	m64106_230606_024419/329652/ccs	false	subset	subset\subset54.fastq.gz	D-I03	m64106_230606	false	ref_HNRNPA1	(2524 bp)	CAGGCCTTCAGCCGTTACACTTGCACAAGTTTTCATTGTCAAATACTTTTGTCTTATTGAGAAGAATTGTATTCTTGTAGGTGGTTATGGAGGAGGCGGCCCTGGTTACTCTGGAGGAAGCAGAGGCTATGGAAGTAGTGGACAGGGTTATGGAAACCAGGGCAGTGGCTATGGCGGGAGTGGCAGCTATGACAGCTATAACAACGGAGGCGGAGGCGGCTTTGGCGGTGGTAGTGGTAGGTATCCAGTGATCCAAGTACTTGGTGTGACAGCTAGATTAGCCTTTTAGAGCTTGGGTTCTGGTGCTGTTGAAGCATTGTGTGGTACACTGCATGGTATATTAAAAACAAATGGGCTTGCTATGCTACCTCCTCCTAGCTTTAAGCTGGGGCCGCCTCA…	GATTTTAATTAGGTAAGTAA	GCACCTTTTTGTGTGTTGACATAAT	TTTTTAAATTGCTGATGAAC		1327	1352	-6	19	-6	19	-6	19	#C9DDF2		0		0		0	25	0	2		DELETION	DELETION	false		true		true	dummy|DELETION|1327|1352|0	false	129	1171	1198	2523
36	0.000728715	dummy	dummy	m64106_230606_024419/2820396/ccs	false	subset	subset\subset64.fastq.gz	ART558	m64106_230606	false	ref_HNRNPA1	(2524 bp)	CAGGCCTTCAGCCGTTACACTTGCACAAGTTTTCATTGTCAAATACTTTTGTCTTATTGAGAAGAATTGTATTCTTGTAGGTGGTTATGGAGGAGGCGGCCCTGGTTACTCTGGAGGAAGCAGAGGCTATGGAAGTGGTGGACAGGGTTATGGAAACCAGGGCAGTGGCTATGGCGGGAGTGGCAGCTATGACAGCTATAACAACGGAGGCGGAGGCGGCTTTGGCGGTGGTAGTGGTAGGTATCCAGTGATCCAAGTACTTGGTGTGACAGCTAGATTAGCCTTTTAGAGCTTGGGTTCTGGTGCTGTTGAAGCATTGTGTGGTACACTGCATGGTATATTAAAAACAAATGGGCTTGCTATGCTACCTCCTCCTAGCTTTAAGCTGGGGCCGCCTCA…	GATTTTAATTAGGTAAGTAA	GCACCTTTTTGTGTGTTGACATAAT	TTTTTAAATTGCTGATGAAC		1327	1352	-6	19	-6	19	-6	19	#C9DDF2		0		0		0	25	0	2		DELETION	DELETION	false		true		false	dummy|DELETION|1327|1352|0	false	1327	1171	0	2523
2	3.98653e-05	dummy	dummy	m64106_230606_024419/329396/ccs	false	subset	subset\subset47.fastq.gz	NHEJi	m64106_230606	false	ref_HNRNPA1	(2524 bp)	CAGGCCTTCAGCCGTTACACTTGCACAAGTTTTCATTGTCAAATACTTTTGTCTTATTGAGAAGAATTGTATTCTTGTAGGTGGTTATGGAGGAGGCGGCCCTGGTTACTCTGGAGGAAGCAGAGGCTATGGAAGTGGTGGACAGGGTTATGGAAACCAGGGCAGTGGCTATGGCGGGAGTGGCAGCTATGACAGCTATAACAACGGAGGCGGAGGCGGCTTTGGCGGTGGTAGTGGTAGGTATCCAGTGATCCAAGTACTTGGTGTGACAGCTAGATTAGCCTTTTAGAGCTTGGGTTCTGGTGCTGTTGAAGCATTGTGTGGTACACTGCATGGATATATTAAAAACAAATGGGCTTGCTATGCTACCTCCTCCTAGCTTTAAGCTGGGGCCGCCTC…	GATTTTAATTAGGTAAGTAA	GCACCTTTTTGTGTGTTGACATAAT	TTTTTAAATTGCTGATGAAC	TGTGTGTGACATAA	1327	1352	-6	19	-6	19	-6	19	grey		-1		-1		-1	25	14	1		DELINS	DELINS_FLANKINSERT	false		true		false	dummy|DELINS|1327|1352|14	false	129	1171	1198	2523
2	3.35976e-05	dummy	dummy	m64106_230606_024419/25888492/ccs	false	subset	subset\subset48.fastq.gz	NHEJi	m64106_230606	false	ref_HNRNPA1	(2524 bp)	CAGGCCTTCAGCCGTTACACTTGCACAAGTTTTCATTGTCAAATACTTTTGTCTTATTGAGAAGAATTGTATTCTTGTAGGTGGTTATGGAGGAGGCGGCCCTGGTTACTCTGGAGGAAGCAGAGGCTATGGAAGTGGTGGACAGGGTTATGGAAACCAGGGCAGTGGCTATGGCGGGAGTGGCAGCTATGACAGCTATAACAACGGAGGCGGAGGCGGCTTTGGCGGTGGTAGTGGTAGGTATCCAGTGATCCAAGTACTTGGTGTGACAGCTAGATTAGCCTTTTAGAGCTTGGGTTCTGGTGCTGTTGAAGCATTGTGTGGTACACTGCATGGTATATTAAAAACAAATGGGCTTGCTATGCTACCTCCTCCTAGCTTTAAGCTGGGGCCGCCTCA…	GATTTTAATTAGGTAAGTAA	GCACCTTTTTGTGTGTTGACATAAT	TTTTTAAATTGCTGATGAAC	TA	1327	1352	-6	19	-6	19	-6	19	grey		-1		-1		-1	25	2	1		DELINS	DELINS_<6	false		true		false	dummy|DELINS|1327|1352|2	false	129	1171	1198	2523
2	3.3071e-05	dummy	dummy	m64106_230606_024419/36045399/ccs	false	subset	subset\subset46.fastq.gz	NHEJi	m64106_230606	false	ref_HNRNPA1	(2524 bp)	CAGGCCTTCAGCCGTTACACTTGCACAAGTTTTCATTGTCAAATACTTTTGTCTTATTGAGAAGAATTGTATTCTTGTAGGTGGTTATGGAGGAGGCGGCCCTGGTTACTCTGGAGGAAGCAGAGGCTATGGAAGTGGTGGACAGGGTTATGGAAACCAGGGCAGTGGCTATGGCGGGAGTGGCAGCTATGACAGCTATAACAACGGAGGCGGAGGCGGCTTTGGCGGTGGTAGTGGTAGGTATCCAGTGATCCAAGTACTTGGTGTGACAGCTAGATTAGCCTTTTAGAGCTTGGGTTCTGGTGCTGTTGAAGCATTGTGTGGTACACTGCATGGTATATTAAAAACAAATGGGCTTGCTATGCTACCTCCTCCTAGCTTTAAGCTGGGGCCGCCTCA…	GATTTTAATTAGGTAAGTAA	GCACCTTTTTGTGTGTTGACATAAT	TTTTTAAATTGCTGATGAAC	TTTACATA	1327	1352	-6	19	-6	19	-6	19	grey		-1		-1		-1	25	8	1		DELINS	DELINS_UNKNOWN	false		true		false	dummy|DELINS|1327|1352|8	false	1327	1171	0	2523
2	3.35976e-05	dummy	dummy	m64106_230606_024419/84216460/ccs	false	subset	subset\subset48.fastq.gz	NHEJi	m64106_230606	false	ref_HNRNPA1	(2524 bp)	CAGGCCTTCAGCCGTTACACTTGCACAAGTTTTCATTGTCAAATACTTTTGTCTTATTGAGAAGAATTGTATTCTTGTAGGTGGTTATGGAGGAGGCGGCCCTGGTTACTCTGGAGGAAGCAGAGGCTATGGAAGTGGTGGACAGGGTTATGGAAACCAGGGCAGTGGCTATGGCGGGAGTGGCAGCTATGACAGCTATAACAACGGAGGCGGAGGCGGCTTTGGCGGTGGTAGTGGTAGGTATCCAGTGATCCAAGTACTTGGTGTGACAGCTAGATTAGCCTTTTAGAGCTTGGGTTCTGGTGCTGTTGAAGCATTGTGTGGTACACTGCATGGTATATTAAAAACAAATGGGCTTGCTATGCTACCTCCTCCTAGCTTTAAGCTGGGGCCGCCTCA…	GATTTTAATTAGGTAAGTAA	GCACCTTTTTGTGTGTTGACATAAT	TTTTTAAATTGCTGATGAAC	TTTACATA	1327	1352	-6	19	-6	19	-6	19	grey		-1		-1		-1	25	8	1		DELINS	DELINS_UNKNOWN	false		true		false	dummy|DELINS|1327|1352|8	false	129	1171	1198	2523
2	4.60638e-05	dummy	dummy	m64106_230606_024419/86638726/ccs	false	subset	subset\subset52.fastq.gz	D-I03	m64106_230606	false	ref_HNRNPA1	(2524 bp)	CAGGCCTTCAGCCGTTACACTTGCACAAGTTTTCATTGTCAAATACTTTTGTCTTATTGAGAAGAATTGTATTCTTGTAGGTGGTTATGGAGGAGGCGGCCCTGGTTACTCTGGAGGAAGCAGAGGCTATGGAAGTGGTGGACAGGGTTATGGAAACCAGGGCAGTGGCTATGGCGGGAGTGGCAGCTATGACAGCTATAACAACGGAGGCGGAGGCGGCTTTGGCGGTGGTAGTGGTAGGTATCCAGTGATCCAAGTACTTGGTGTGACAGCTAGATTAGCCTTTTAGAGCTTGGGTTCTGGTGCTGTTGAAGCATTGTGTGGTACACTGCATGGTATATTAAAAACAAATGGGCTTGCTATGCTACCTCCTCCTAGCTTTAAGCTGGGGCCGCCTCA…	GATTTTAATTAGGTAAGTAA	GCACCTTTTTGTGTGTTGACATAAT	TTTTTAAATTGCTGATGAAC	CACCTTTTTACATA	1327	1352	-6	19	-6	19	-6	19	grey		-1		-1		-1	25	14	1		TINS	TINS	true		true		true	dummy|TINS|1327|1352|14	false	1327	465	0	1817
2	5.63603e-05	dummy	dummy	m64106_230606_024419/10420477/ccs	false	subset	subset\subset54.fastq.gz	D-I03	m64106_230606	false	ref_HNRNPA1	(2524 bp)	CAGGCCTTCAGCCGTTACACTTGCACAAGTTTTCATTGTCAAATACTTTTGTCTTATTGAGAAGAATTGTATTCTTGTAGGTGGTTATGGAGGAGGCGGCCCTGGTTACTCTGGAGGAAGCAGAGGCTATGGAAGTGGTGGACAGGGTTATGGAAACCAGGGCAGTGGCTATGGCGGGAGTGGCAGCTATGACAGCTATAACAACGGAGGCGGAGGCGGCTTTGGCGGTGGTAGTGGTAGGTATCCAGTGATCCAAGTACTTGGTGTGACAGCTAGATTAGCCTTTTAGAGCTTGGGTTCTGGTGCTGTTGAAGCATTGTGTGGTACACTGCATGGTATATTAAAAACAAATGGGCTTGCTATGCTACCTCCTCCTAGCTTTAAGCTGGGGCCGCCTCA…	AGATTTTAATTAGGTAAGTA	AGCACCTTTTTGTGTGTTGACATAAT	TTTTTAAATTGCTGATGAAC		1326	1352	-7	19	-7	19	-7	19	#C9DDF2		0		0		0	26	0	1		DELETION	DELETION	false		true		false	dummy|DELETION|1326|1352|0	false	523	1171	803	2523
2	3.3071e-05	dummy	dummy	m64106_230606_024419/7538462/ccs	false	subset	subset\subset46.fastq.gz	NHEJi	m64106_230606	false	ref_HNRNPA1	(2524 bp)	CAGGCCTTCAGCCGTTACACTTGCACAAGTTTTCATTGTCAAATACTTTTGTCTTATTGAGAAGAATTGTATTCTTGTAGGTGGTTATGGAGGAGGCGGCCCTGGTTACTCTGGAGGAAGCAGAGGCTATGGAAGTGGTGGACAGGGTTATGGAAACCAGGGCAGTGGCTATGGCGGGAGTGGCAGCTATGACAGCTATAACAACGGAGGCGGAGGCGGCTTTGGCGGTGGTAGTGGTAGGTATCCAGTGATCCAAGTACTTGGTGTGACAGCTAGATTAGCCTTTTAGAGCTTGGGTTCTGGTGCTGTTGAAGCATTGTGTGGTACACTGCATGGTATATTAAAAACAAATGGGCTTGCTATGCTACCTCCTCCTAGCTTTAAGCTGGGGCCGCCTCA…	AGATTTTAATTAGGTAAGTA	AGCACCTTTTTGTGTGTTGACATAAT	TTTTTAAATTGCTGATGAAC	CATA	1326	1352	-7	19	-7	19	-7	19	grey		-1		-1		-1	26	4	2		DELINS	DELINS_<6	false		true		true	dummy|DELINS|1326|1352|4	false	128	1171	1198	2523
2	3.35976e-05	dummy	dummy	m64106_230606_024419/140378895/ccs	false	subset	subset\subset48.fastq.gz	NHEJi	m64106_230606	false	ref_HNRNPA1	(2524 bp)	CAGGCCTTCAGCCGTTACACTTGCACAAGTTTTCATTGTCAAATACTTTTGTCTTATTGAGAAGAATTGTATTCTTGTAGGTGGTTATGGAGGAGGCGGCCCTGGTTACTCTGGAGGAAGCAGAGGCTATGGAAGTGGTGGACAGGGTTATGGAAACCAGGGCAGTGGCTATGGCGGGAGTGGCAGCTATGACAGCTATAACAACGGAGGCGGAGGCGGCTTTGGCGGTGGTAGTGGTAGGTATCCAGTGATCCAAGTACTTGGTGTGACAGCTAGATTAGCCTTTTAGAGCTTGGGTTCTGGTGCTGTTGAAGCATTGTGTGGTACACTGCATGGTATATTAAAAACAAATGGGCTTGCTATGCTACCTCCTCCTAGCTTTAAGCTGGGGCCGCCTCA…	AGATTTTAATTAGGTAAGTA	AGCACCTTTTTGTGTGTTGACATAAT	TTTTTAAATTGCTGATGAAC	CATA	1326	1352	-7	19	-7	19	-7	19	grey		-1		-1		-1	26	4	2		DELINS	DELINS_<6	false		true		true	dummy|DELINS|1326|1352|4	false	128	462	1198	1814
3	5.99425e-05	dummy	dummy	m64106_230606_024419/120456810/ccs	false	subset	subset\subset53.fastq.gz	D-I03	m64106_230606	false	ref_HNRNPA1	(2524 bp)	CAGGCCTTCAGCCGTTACACTTGCACAAGTTTTCATTGTCAAATACTTTTGTCTTATTGAGAAGAATTGTATTCTTGTAGGTGGTTATGGAGGAGGCGGCCCTGGTTACTCTGGAGGAAGCAGAGGCTATGGAAGTGGTGGACAGGGTTATGGAAACCAGGGCAGTGGCTATGGCGGGAGTGGCAGCTATGACAGCTATAACAACGGAGGCGGAGGCGGCTTTGGCGGTGGTAGTGGTAGGTATCCAGTGATCCAAGTACTTGGTGTGACAGCTAGATTAGCCTTTTAGAGCTTGGGTTCTGGTGCTGTTGAAGCATTGTGTGGTACACTGCATGGTATATTAAAAACAAATGGGCTTGCTATGCTACCTCCTCCTAGCTTTAAGCTGGGGCCGCCTCA…	AGATTTTAATTAGGTAAGTA	AGCACCTTTTTGTGTGTTGACATAAT	TTTTTAAATTGCTGATGAAC	CATA	1326	1352	-7	19	-7	19	-7	19	grey		-1		-1		-1	26	4	2		DELINS	DELINS_<6	false		true		true	dummy|DELINS|1326|1352|4	false	128	1171	1198	2523
2	2.91694e-05	dummy	dummy	m64106_230606_024419/35653128/ccs	false	subset	subset\subset49.fastq.gz	ART558	m64106_230606	false	ref_HNRNPA1	(2524 bp)	CAGGCCTTCAGCCGTTACACTTGCACAAGTTTTCATTGTCAAATACTTTTGTCTTATTGAGAAGAATTGTATTCTTGTAGGTGGTTATGGAGGAGGCGGCCCTGGTTACTCTGGAGGAAGCAGAGGCTATGGAAGTGGTGGACAGGGTTATGGAAACCAGGGCAGTGGCTATGGCGGGAGTGGCAGCTATGACAGCTATAACAACGGAGGCGGAGGCGGCTTTGGCGGTGGTAGTGGTAGGTATCCAGTGATCCAAGTACTTGGTGTGACAGCTAGATTAGCCTTTTAGAGCTTGGGTTCTGGTGCTGTTGAAGCATTGTGTGGTACACTGCATGGTATATTAAAAACAAATGGGCTTGCTATGCTACCTCCTCCTAGCTTTAAGCTGGGGCCGCCTCA…	AGATTTTAATTAGGTAAGTA	AGCACCTTTTTGTGTGTTGACATAAT	TTTTTAAATTGCTGATGAAC	TTTACATA	1326	1352	-7	19	-7	19	-7	19	grey		-1		-1		-1	26	8	0		DELINS	DELINS_UNKNOWN	false		true		true	dummy|DELINS|1326|1352|8	false	128	1171	1198	2523
57	0.0011538	dummy	dummy	m64106_230606_024419/853305/ccs	false	subset	subset\subset64.fastq.gz	ART558	m64106_230606	false	ref_HNRNPA1	(2524 bp)	CAGGCCTTCAGCCGTTACACTTGCACAAGTTTTCATTGTCAAATACTTTTGTCTTATTGAGAAGAATTGTATTCTTGTAGGTGGTTATGGAGGAGGCGGCCCTGGTTACTCTGGAGGAAGCAGAGGCTATGGAAGTGGTGGACAGGGTTATGGAAACCAGGGCAGTGGCTATGGCGGGAGTGGCAGCTATGACAGCTATAACAACGGAGGCGGAGGCGGCTTTGGCGGTGGTAGTGGTAGGTATCCAGTGATCCAAGTACTTGGTGTGACAGCTAGATTAGCCTTTTAGAGCTTGGGTTCTGGTGCTGTTGAAGCATTGTGTGGTACACTGCATGGTATATTAAAAACAAATGGGCTTGCTATGCTACCTCCTCCTAGCTTTAAGCTGGGGCCGCCTCA…	AGATTTTAATTAGGTAAGTA	AGCACCTTTTTGTGTGTTGACATAAT	TTTTTAAATTGCTGATGAAC	TGACATAA	1326	1352	-7	19	-7	19	-7	19	grey		-1		-1		-1	26	8	0		TINS	TINS	true		true		true	dummy|TINS|1326|1352|8	false	128	1171	1198	2523
87	0.00143859	dummy	dummy	m64106_230606_024419/12452018/ccs	false	subset	subset\subset46.fastq.gz	NHEJi	m64106_230606	false	ref_HNRNPA1	(2524 bp)	CAGGCCTTCAGCCGTTACACTTGCACAAGTTTTCATTGTCAAATACTTTTGTCTTATTGAGAAGAATTGTATTCTTGTAGGTGGTTATGGAGGAGGCGGCCCTGGTTACTCTGGAGGAAGCAGAGGCTATGGAAGTGGTGGACAGGGTTATGGAAACCAGGGCAGTGGCTATGGCGGGAGTGGCAGCTATGACAGCTATAACAACGGAGGCGGAGGCGGCTTTGGCGGTGGTAGTGGTAGGTATCCAGTGATCCAAGTACTTGGTGTGACAGCTAGATTAGCCTTTTAGAGCTTGGGTTCTGGTGCTGTTGAAGCATTGTGTGGTACACTGCATGGTATATTAAAAACAAATGGGCTTGCTATGCTACCTCCTCCTAGCTTTAAGCTGGGGCCGCCTCA…	AAGATTTTAATTAGGTAAGT	AAGCACCTTTTTGTGTGTTGACATAAT	TTTTTAAATTGCTGATGAAC		1325	1352	-8	19	-8	19	-8	19	#6899D0	T	1	T	1	T	1	27	0	0		DELETION	DELETION	false		true		false	dummy|DELETION|1325|1352|0	false	127	1171	1198	2523
39	0.000568803	dummy	dummy	m64106_230606_024419/4129684/ccs	false	subset	subset\subset49.fastq.gz	ART558	m64106_230606	false	ref_HNRNPA1	(2524 bp)	CAGGCCTTCAGCCGTTACACTTGCACAAGTTTTCATTGTCAAATACTTTTGTCTTATTGAGAAGAATTGTATTCTTGTAGGTGGTTATGGAGGAGGCGGCCCTGGTTACTCTGGAGGAAGCAGAGGCTATGGAAGTGGTGGACAGGGTTATGGAAACCAGGGCAGTGGCTATGGCGGGAGTGGCAGCTATGACAGCTATAACAACGGAGGCGGAGGCGGCTTTGGCGGTGGTAGTGGTAGGTATCCAGTGATCCAAGTACTTGGTGTGACAGCTAGATTAGCCTTTTAGAGCTTGGGTTCTGGTGCTGTTGAAGCATTGTGTGGTACACTGCATGGTATATTAAAAACAAATGGGCTTGCTATGCTACCTCCTCCTAGCTTTAAGCTGGGGCCGCCTCA…	AAGATTTTAATTAGGTAAGT	AAGCACCTTTTTGTGTGTTGACATAAT	TTTTTAAATTGCTGATGAAC		1325	1352	-8	19	-8	19	-8	19	#6899D0	T	1	T	1	T	1	27	0	0		DELETION	DELETION	false		true		true	dummy|DELETION|1325|1352|0	false	127	1171	1198	2523
59	0.000955373	dummy	dummy	m64106_230606_024419/2752679/ccs	false	subset	subset\subset50.fastq.gz	ART558	m64106_230606	false	ref_HNRNPA1	(2524 bp)	CAGGCCTTCAGCCGTTACACTTGCACAAGTTTTCATTGTCAAATACTTTTGTCTTATTGAGAAGAATTGTATTCTTGTAGGTGGTTATGGAGGAGGCGGCCCTGGTTACTCTGGAGGAAGCAGAGGCTATGGAAGTGGTGGACAGGGTTATGGAAACCAGGGCAGTGGCTATGGCGGGAGTGGCAGCTATGACAGCTATAACAACGGAGGCGGAGGCGGCTTTGGCGGTGGTAGTGGTAGGTATCCAGTGATCCAAGTACTTGGTGTGACAGCTAGATTAGCCTTTTAGAACTTGGGTTCTGGTGCTGTTGAAGCATTGTGTGGTACACTGCATGGTATATTAAAAACAAATGGGCTTGCTATGCTACCTCCTCCTAGCTTTAAGCTGGGGCCGCCTCA…	AAGATTTTAATTAGGTAAGT	AAGCACCTTTTTGTGTGTTGACATAAT	TTTTTAAATTGCTGATGAAC		1325	1352	-8	19	-8	19	-8	19	#6899D0	T	1	T	1	T	1	27	0	0		DELETION	DELETION	false		true		true	dummy|DELETION|1325|1352|0	false	127	1171	1198	2523
52	0.00119766	dummy	dummy	m64106_230606_024419/5309942/ccs	false	subset	subset\subset52.fastq.gz	D-I03	m64106_230606	false	ref_HNRNPA1	(2524 bp)	CAGGCCTTCAGCCGTTACACTTGCACAAGTTTTCATTGTCAAATACTTTTGTCTTATTGAGAAGAATTGTATTCTTGTAGGTGGTTATGGAGGAGGCGGCCCTGGTTACTCTGGAGGAAGCAGAGGCTATGGAAGTGGTGGACAGGGTTATGGAAACCAGGGCAGTGGCTATGGCGGGAGTGGCAGCTATGACAGCTATAACAACGGAGGCGGAGGCGGCTTTGGCGGTGGTAGTGGTAGGTATCCAGTGATCCAAGTACTTGGTGTGACAGCTAGATTAGCCTTTTAGAGCTTGGGTTCTGGTGCTGTTGAAGCATTGTGTGGTACACTGCATGGTATATTAAAAACAAATGGGCTTGCTATGCTACCTCCTCCTAGCTTTAAGCTGGGGCCGCCTCA…	AAGATTTTAATTAGGTAAGT	AAGCACCTTTTTGTGTGTTGACATAAT	TTTTTAAATTGCTGATGAAC		1325	1352	-8	19	-8	19	-8	19	#6899D0	T	1	T	1	T	1	27	0	0		DELETION	DELETION	false		true		true	dummy|DELETION|1325|1352|0	false	127	1171	1198	2523
11	0.000219789	dummy	dummy	m64106_230606_024419/20383244/ccs	false	subset	subset\subset53.fastq.gz	D-I03	m64106_230606	false	ref_HNRNPA1	(2524 bp)	CAGGCCTTCAGCCGTTACACTTGCACAAGTTTTCATTGTCAAATACTTTTGTCTTATTGAGAAGAATTGTATTCTTGTAGGTGGTTATGGAGGAGGCGGCCCTGGTTACTCTGGAGGAAGCAGAGGCTATGGAAGTGGTGGACAGGGTTATGGAAACCAGGGCAGTGGCTATGGCGGGAGTGGCAGCTATGACAGCTATAACAACGGAGGCGGAGGCGGCTTTGGCGGTGGTAGTGGTAGGTATCCAGTGATCCAAGTACTTGGTGTGACAGCTAGATTAGCCTTTTAGAGCTTGGGTTCTGGTGCTGTTGAAGCATTGTGTGGTACACTGCATGGTATATTAAAAACAAATGGGCTTGCTATGCTACCTCCTCCTAGCTTTAAGCTGGGGCCGCCTCA…	AAGATTTTAATTAGGTAAGT	AAGCACCTTTTTGTGTGTTGACATAAT	TTTTTAAATTGCTGATGAAC		1325	1352	-8	19	-8	19	-8	19	#6899D0	T	1	T	1	T	1	27	0	0		DELETION	DELETION	false		true		true	dummy|DELETION|1325|1352|0	false	127	1171	1198	2523
40	0.000809684	dummy	dummy	m64106_230606_024419/1180650/ccs	false	subset	subset\subset64.fastq.gz	ART558	m64106_230606	false	ref_HNRNPA1	(2524 bp)	CAGGCCTTCAGCCGTTACACTTGCACAAGTTTTCATTGTCAAATACTTTTGTCTTATTGAGAAGAATTGTATTCTTGTAGGTGGTTATGGAGGAGGCGGCCCTGGTTACTCTGGAGGAAGCAGAGGCTATGGAAGTGGTGGACAGGGTTATGGAAACCAGGGCAGTGGCTATGGCGGGAGTGGCAGCTATGACAGCTATAACAACGGAGGCGGAGGCGGCTTTGGCGGTGGTAGTGGTAGGTATCCAGTGATCCAAGTACTTGGTGTGACAGCTAGATTAGCCTTTTAGAGCTTGGGTTCTGGTGCTGTTGAAGCATTGTGTGGTACACTGCATGGTATATTAAAAACAAATGGGCTTGCTATGCTACCTCCTCCTAGCTTTAAGCTGGGGCCGCCTCA…	AAGATTTTAATTAGGTAAGT	AAGCACCTTTTTGTGTGTTGACATAAT	TTTTTAAATTGCTGATGAAC		1325	1352	-8	19	-8	19	-8	19	#6899D0	T	1	T	1	T	1	27	0	0		DELETION	DELETION	false		true		false	dummy|DELETION|1325|1352|0	false	127	1171	1198	2523
26	0.000519501	dummy	dummy	m64106_230606_024419/31394239/ccs	false	subset	subset\subset53.fastq.gz	D-I03	m64106_230606	false	ref_HNRNPA1	(2524 bp)	CAGGCCTTCAGCCGTTACACTTGCACAAGTTTTCATTGTCAAATACTTTTGTCTTATTGAGAAGAATTGTATTCTTGTAGGTGGTTATGGAGGAGGCGGCCCTGGTTACTCTGGAGGAAGCAGAGGCTATGGAAGTGGTGGACAGGGTTATGGAAACCAGGGCAGTGGCTATGGCGGGAGTGGCAGCTATGACAGCTATAACAACGGAGGCGGAGGCGGCTTTGGCGGTGGTAGTGGTAGGTATCCAGTGATCCAAGTACTTGGTGTGACAGCTAGATTAGCCTTTTAGAGCTTGGGTTCTGGTGCTGTTGAAGCATTGTGTGGTACACTGCATGGTATATTAAAAACAAATGGGCTTGCTATGCTACCTCCTCCTAGCTTTAAGCTGGGGCCGCCTCA…	AAGATTTTAATTAGGTAAGT	AAGCACCTTTTTGTGTGTTGACATAAT	TTTTTAAATTGCTGATGAAC	TCAG	1325	1352	-8	19	-8	19	-8	19	grey		-1		-1		-1	27	4	1		DELINS	DELINS_<6	false		true		true	dummy|DELINS|1325|1352|4	false	1325	1171	0	2523
10	0.000165355	dummy	dummy	m64106_230606_024419/168102625/ccs	false	subset	subset\subset46.fastq.gz	NHEJi	m64106_230606	false	ref_HNRNPA1	(2524 bp)	CAGGCCTTCAGCCGTTACACTTGCACAAGTTTTCATTGTCAAATACTTTTGTCTTATTGAGAAGAATTGTATTCTTGTAGGTGGTTATGGAGGAGGCGGCCCTGGTTACTCTGGAGGAAGCAGAGGCTATGGAAGTGGTGGACAGGGTTATGGAAACCAGGGCAGTGGCTATGGCGGGAGTGGCAGCTATGACAGCTATAACAACGGAGGCGGAGGCGGCTTTGGCGGTGGTAGTGGTAGGTATCCAGTGATCCAAGTACTTGGTGTGACAGCTAGATTAGCCTTTTAGAGCTTGGGTTCTGGTGCTGTTGAAGCATTGTGTGGTACACTGCATGGTATATTAAAAACAAATGGGCTTGCTATGCTACCTCCTCCTAGCTTTAAGCTGGGGCCGCCTCA…	AAGATTTTAATTAGGTAAGT	AAGCACCTTTTTGTGTGTTGACATAAT	TTTTTAAATTGCTGATGAAC	TACATA	1325	1352	-8	19	-8	19	-8	19	grey		-1		-1		-1	27	6	0		DELINS	DELINS_UNKNOWN	false		true		true	dummy|DELINS|1325|1352|6	false	1325	1171	0	2523
2	3.98653e-05	dummy	dummy	m64106_230606_024419/155386739/ccs	false	subset	subset\subset47.fastq.gz	NHEJi	m64106_230606	false	ref_HNRNPA1	(2524 bp)	CAGGCCTTCAGCCGTTACACTTGCACAAGTTTTCATTGTCAAATACTTTTGTCTTATTGAGAAGAATTGTATTCTTGTAGGTGGCTTATGGAGGAGGCGGCCCTGGTTACTCTGGAGGAAGCAGAGGCTATGGAAGTGGTGGACAGGGTTATGGAAACCAGGGCAGTGGCTATGGCGGGAGTGGCAGCTATGACAGCTATAACAACGGAGGCGGAGGCGGCTTTGGCGGTGGTAGTGGTAGGTATCCAGTGATCCAAGTACTTGGTGTGACAGCTAGATTAGCCTTTTAGAGCTTGGGTTCTGGTGCTGTTGAAGCATTGTGTGGTACACTGCATGGTATATTAAAAACAAATGGGCTTGCTATGCTACCTCCTCCTAGCTTTAAGCTGGGGCCGCCTC…	AAGATTTTAATTAGGTAAGT	AAGCACCTTTTTGTGTGTTGACATAAT	TTTTTAAATTGCTGATGAAC	TACATA	1325	1352	-8	19	-8	19	-8	19	grey		-1		-1		-1	27	6	0		DELINS	DELINS_UNKNOWN	false		true		true	dummy|DELINS|1325|1352|6	false	127	1171	1198	2523
9	0.000151189	dummy	dummy	m64106_230606_024419/123275248/ccs	false	subset	subset\subset48.fastq.gz	NHEJi	m64106_230606	false	ref_HNRNPA1	(2524 bp)	CAGGCCTTCAGCCGTTACACTTGCACAAGTTTTCATTGTCAAATACTTTTGTCTTATTGAGAAGAATTGTATTCTTGTAGGTGGTTATGGAGGAGGCGGCCCTGGTTACTCTGGAGGAAGCAGAGGCTATGGAAGTGGTGGACAGGGTTATGGAAACCAGGGCAGTGGCTATGGCGGGAGTGGCAGCTATGACAGCTATAACAACGGAGGCGGAGGCGGCTTTGGCGGTGGTAGTGGTAGGTATCCAGTGATCCAAGTACTTGGTGTGACAGCTAGATTAGCCTTTTAGAGCTTGGGTTCTGGTGCTGTTGAAGCATTGTGTGGTACACTGCATGGTATATTAAAAACAAATGGGCTTGCTATGCTACCTCCTCCTAGCTTTAAGCTGGGGCCGCCTCA…	AAGATTTTAATTAGGTAAGT	AAGCACCTTTTTGTGTGTTGACATAAT	TTTTTAAATTGCTGATGAAC	TACATA	1325	1352	-8	19	-8	19	-8	19	grey		-1		-1		-1	27	6	0		DELINS	DELINS_UNKNOWN	false		true		true	dummy|DELINS|1325|1352|6	false	1325	1171	0	2523
7	0.000161223	dummy	dummy	m64106_230606_024419/140774140/ccs	false	subset	subset\subset52.fastq.gz	D-I03	m64106_230606	false	ref_HNRNPA1	(2524 bp)	CAGGCCTTCAGCCGTTACACTTGCACAAGTTTTCATTGTCAAATACTTTTGTCTTATTGAGAAGAATTGTATTCTTGTAGGTGGTTATGGAGGAGGCGGCCCTGGTTACTCTGGAGGAAGCAGAGGCTATGGAAGTGGTGGACAGGGTTATGGAAACCAGGGCAGTGGCTATGGCGGGAGTGGCAGCTATGACAGCTATAACAACGGAGGCGGAGGCGGCTTTGGCGGTGGTAGTGGTAGGTATCCAGTGATCCAAGTACTTGGTGTGACAGCTAGATTAGCCTTTTAGAGCTTGGGTTCTGGTGCTGTTGAAGCATTGTGTGGTACACTGCATGGTATATTAAAAACAAATGGGCTTGCTATGCTACCTCCTCCTAGCTTTAAGCTGGGGCCGCCTCA…	AAGATTTTAATTAGGTAAGT	AAGCACCTTTTTGTGTGTTGACATAAT	TTTTTAAATTGCTGATGAAC	TACATA	1325	1352	-8	19	-8	19	-8	19	grey		-1		-1		-1	27	6	0		DELINS	DELINS_UNKNOWN	false		true		false	dummy|DELINS|1325|1352|6	false	128	1171	1197	2523
7	0.000139866	dummy	dummy	m64106_230606_024419/138805900/ccs	false	subset	subset\subset53.fastq.gz	D-I03	m64106_230606	false	ref_HNRNPA1	(2524 bp)	CAGGCCTTCAGCCGTTACACTTGCACAAGTTTTCATTGTCAAATACTTTTGTCTTATTGAGAAGAATTGTATTCTTGTAGGTGGTTATGGAGGAGGCGGCCCTGGTTACTCTGGAGGAAGCAGAGGCTATGGAAGTGGTGGACAGGGTTATGGAAACCAGGGCAGTGGCTATGGCGGGAGTGGCAGCTATGACAGCTATAACAACGGAGGCGGAGGCGGCTTTGGCGGTGGTAGTGGTAGGTATCCAGTGATCCAAGTACTTGGTGTGACAGCTAGATTAGCCTTTTAGAGCTTGGGTTCTGGTGCTGTTGAAGCATTGTGTGGTACACTGCATGGTATATTAAAAACAAATGGGCTTGCTATGCTACCTCCTCCTAGCTTTAAGCTGGGGCCGCCTCA…	AAGATTTTAATTAGGTAAGT	AAGCACCTTTTTGTGTGTTGACATAAT	TTTTTAAATTGCTGATGAAC	TACATA	1325	1352	-8	19	-8	19	-8	19	grey		-1		-1		-1	27	6	0		DELINS	DELINS_UNKNOWN	false		true		true	dummy|DELINS|1325|1352|6	false	127	1171	1198	2523
3	4.96065e-05	dummy	dummy	m64106_230606_024419/156434440/ccs	false	subset	subset\subset46.fastq.gz	NHEJi	m64106_230606	false	ref_HNRNPA1	(2524 bp)	CAGGCCTTCAGCCGTTACACTTGCACAAGTTTTCATTGTCAAATACTTTTGTCTTATTGAGAAGAATTGTATTCTTGTAGGTGGTTATGGAGGAGGCGGCCCTGGTTACTCTGGAGGAAGCAGAGGCTATGGAAGTGGTGGACAGGGTTATGGAAACCAGGGCAGTGGCTATGGCGGGAGTGGCAGCTATGACAGCTATAACAACGGAGGCGGAGGCGGCTTTGGCGGTGGTAGTGGTAGGTATCCAGTGATCCAAGTACTTGGTGTGACAGCTAGATTAGCCTTTTAGAGCTTGGGTTCTGGTGCTGTTGAAGCATTGTGTGGTACACTGCATGGTATATTAAAAACAAATGGGCTTGCTATGCTACCTCCTCCTAGCTTTAAGCTGGGGCCGCCTCA…	AAGATTTTAATTAGGTAAGT	AAGCACCTTTTTGTGTGTTGACATAAT	TTTTTAAATTGCTGATGAAC	TTACATA	1325	1352	-8	19	-8	19	-8	19	grey		-1		-1		-1	27	7	1		DELINS	DELINS_UNKNOWN	false		true		true	dummy|DELINS|1325|1352|7	false	127	1171	1198	2523
2	3.98653e-05	dummy	dummy	m64106_230606_024419/59574135/ccs	false	subset	subset\subset47.fastq.gz	NHEJi	m64106_230606	false	ref_HNRNPA1	(2524 bp)	CAGGCCTTCAGCCGTTACACTTGCACAAGTTTTCATTGTCAAATACTTTTGTCTTATTGAGAAGAATTGTATTCTTGTAGGTGGTTATGGAGGAGGCGGCCCTGGTTACTCTGGAGGAAGCAGAGGCTATGGAAGTGGTGGACAGGGTTATGGAAACCAGGGCAGTGGCTATGGCGGGAGTGGCAGCTATGACAGCTATAACAACGGAGGCGGAGGCGGCTTTGGCGGTGGTAGTGGTAGGTATCCAGTGATCCAAGTACTTGGTGTGACAGCTAGATTAGCCTTTTAGAGCTTGGGTTCTGGTGCTGTTGAAGCATTGTGTGGTACACTGCATGGTATATTAAAAACAAATGGGCTTGCTATGCTACCTCCTCCTAGCTTTAAGCTGGGGCCGCCTCA…	AAGATTTTAATTAGGTAAGT	AAGCACCTTTTTGTGTGTTGACATAAT	TTTTTAAATTGCTGATGAAC	TTACATA	1325	1352	-8	19	-8	19	-8	19	grey		-1		-1		-1	27	7	1		DELINS	DELINS_UNKNOWN	false		true		true	dummy|DELINS|1325|1352|7	false	610	1171	715	2523
2	3.98653e-05	dummy	dummy	m64106_230606_024419/38865216/ccs	false	subset	subset\subset47.fastq.gz	NHEJi	m64106_230606	false	ref_HNRNPA1	(2524 bp)	CAGGCCTTCAGCCGTTACACTTGCACAAGTTTTCATTGTCAAATACTTTTGTCTTATTGAGAAGAATTGTATTCTTGTAGGTGGTTATGGAGGAGGCGGCCCTGGTTACTCTGGAGGAAGCAGAGGCTATGGAAGTGGTGGACAGGGTTATGGAAACCAGGGCAGTGGCTATGGCGGGAGTGGCAGCTATGACAGCTATAACAACGGAGGCGGAGGCGGCTTTGGCGGTGGTAGTGGTAGGTATCCAGTGATCCAAGTACTTGGTGTGACAGCTAGATTAGCCTTTTAGAGCTTGGGTTCTGGTGCTGTTGAAGCATTGTGTGGTACACTGCATGGTATATTAAAAACAAATGGGCTTGCTATGCTACCTCCTCCTAGCTTTAAGCTGGGGCCGCCTCA…	AAGATTTTAATTAGGTAAGT	AAGCACCTTTTTGTGTGTTGACATAAT	TTTTTAAATTGCTGATGAAC	TGACATA	1325	1352	-8	19	-8	19	-8	19	grey		-1		-1		-1	27	7	1		DELINS	DELINS_FLANKINSERT	false		true		false	dummy|DELINS|1325|1352|7	false	127	1171	1198	2523
2	3.35976e-05	dummy	dummy	m64106_230606_024419/164497896/ccs	false	subset	subset\subset48.fastq.gz	NHEJi	m64106_230606	false	ref_HNRNPA1	(2524 bp)	CAGGCCTTCAGCCGTTACACTTGCACAAGTTTTCATTGTCAAATACTTTTGTCTTATTGAGAAGAATTGTATTCTTGTAGGTGGTTATGGAGGAGGCGGCCCTGGTTACTCTGGAGGAAGCAGAGGCTATGGAAGTGGTGGACAGGGTTATGGAAACCAGGGCAGTGGCTATGGCGGGAGTGGCAGCTATGACAGCTATAACAACGGAGGCGGAGGCGGCTTTGGCGGTGGTAGTGGTAGGTATCCAGTGATCCAAGTACTTGGTGTGACAGCTAGATTAGCCTTTTAGAGCTTGGGTTCTGGTGCTGTTGAAGCATTGTGTGGTACACTGCATGGTATATTAAAAACAAATGGGCTTGCTATGCTACCTCCTCCTAGCTTTAAGCTGGGGCCGCCTCA…	AAGATTTTAATTAGGTAAGT	AAGCACCTTTTTGTGTGTTGACATAAT	TTTTTAAATTGCTGATGAAC	TTACATA	1325	1352	-8	19	-8	19	-8	19	grey		-1		-1		-1	27	7	1		DELINS	DELINS_UNKNOWN	false		true		true	dummy|DELINS|1325|1352|7	false	1325	1171	0	2523
2	3.23855e-05	dummy	dummy	m64106_230606_024419/153683769/ccs	false	subset	subset\subset50.fastq.gz	ART558	m64106_230606	false	ref_HNRNPA1	(2524 bp)	CAGGCCTTCAGCCGTTACACTTGCACAAGTTTTCATTGTCAAATACTTTTGTCTTATTGAGAAGAATTGTATTCTTGTAGGTGGTTATGGAGGAGGCGGCCCTGGTTACTCTGGAGGAAGCAGAGGCTATGGAAGTGGTGGACAGGGTTATGGAAACCAGGGCAGTGGCTATGGCGGGAGTGGCAGCTATGACAGCTATAACAACGGAGGCGGAGGCGGCTTTGGCGGTGGTAGTGGTAGGTATCCAGTGATCCAAGTACTTGGTGTGACAGCTAGATTAGCCTTTTAGAGCTTGGGTTCTGGTGCTGTTGAAGCATTGTGTGGTACACTGCATGGTATATTAAAAACAAATGGGCTTGCTATGCTACCTCCTCCTAGCTTTAAGCTGGGGCCGCCTCA…	AAGATTTTAATTAGGTAAGT	AAGCACCTTTTTGTGTGTTGACATAAT	TTTTTAAATTGCTGATGAAC	TTACATA	1325	1352	-8	19	-8	19	-8	19	grey		-1		-1		-1	27	7	1		DELINS	DELINS_UNKNOWN	false		true		false	dummy|DELINS|1325|1352|7	false	128	1171	1197	2523
2	4.60638e-05	dummy	dummy	m64106_230606_024419/8061473/ccs	false	subset	subset\subset52.fastq.gz	D-I03	m64106_230606	false	ref_HNRNPA1	(2524 bp)	CAGGCCTTCAGCCGTTACACTTGCACAAGTTTTCATTGTCAAATACTTTTGTCTTATTGAGAAGAATTGTATTCTTGTAGGTGGTTATGGAGGAGGCGGCCCTGGTTACTCTGGAGGAAGCAGAGGCTATGGAAGTGGTGGACAGGGTTATGGAAACCAGGGCAGTGGCTATGGCGGGAGTGGCAGCTATGACAGCTATAACAACGGAGGCGGAGGCGGCTTTGGCGGTGGTAGTGGTAGGTATCCAGTGATCCAAGTACTTGGTGTGACAGCTAGATTAGCCTTTTAGAGCTTGGGTTCTGGTGCTGTTGAAGCATTGTGTGGTACACTGCATGGTATATTAAAAACAAATGGGCTTGCTATGCTACCTCCTCCTAGCTTTAAGCTGGGGCCGCCTCA…	AAGATTTTAATTAGGTAAGT	AAGCACCTTTTTGTGTGTTGACATAAT	TTTTTAAATTGCTGATGAAC	TTACATA	1325	1352	-8	19	-8	19	-8	19	grey		-1		-1		-1	27	7	1		DELINS	DELINS_UNKNOWN	false	0-1873 | 1875-2502	true		true	dummy|DELINS|1325|1352|7	false	1325	542	0	1894
2	3.3071e-05	dummy	dummy	m64106_230606_024419/104138236/ccs	false	subset	subset\subset46.fastq.gz	NHEJi	m64106_230606	false	ref_HNRNPA1	(2524 bp)	CAGGCCTTCAGCCGTTACACTTGCACAAGTTTTCATTGTCAAATACTTTTGTCTTATTGAGAAGAATTGTATTCTTGTAGGTGGTTATGGAGGAGGCGGCCCTGGTTACTCTGGAGGAAGCAGAGGCTATGGAAGTGGTGGACAGGGTTATGGAAACCAGGGCAGTGGCTATGGCGGGAGTGGCAGCTATGACAGCTATAACAACGGAGGCGGAGGCGGCTTTGGCGGTGGTAGTGGTAGGTATCCAGTGATCCAAGTACTTGGTGTGACAGCTAGATTAGCCTTTTAGAGCTTGGGTTCTGGTGCTGTTGAAGCATTGTGTGGTACACTGCATGGTATATTAAAAACAAATGGGCTTGCTATGCTACCTCCTCCTAGCTTTAAGCTGGGGCCGCCTCA…	AAGATTTTAATTAGGTAAGT	AAGCACCTTTTTGTGTGTTGACATAAT	TTTTTAAATTGCTGATGAAC	TTTACATA	1325	1352	-8	19	-8	19	-8	19	grey		-1		-1		-1	27	8	2		DELINS	DELINS_UNKNOWN	false		true		false	dummy|DELINS|1325|1352|8	false	127	461	1198	1813
2	3.23855e-05	dummy	dummy	m64106_230606_024419/79431545/ccs	false	subset	subset\subset50.fastq.gz	ART558	m64106_230606	false	ref_HNRNPA1	(2524 bp)	CAGGCCTTCAGCCGGTTACACTTGCACAAGTTTTCATTGTCAAATACTTTTGTCTTATTGAGAAGAATTGTATTCTTGTAGGTGGTTATGGAGGAGGCGGCCCTGGTTACTCTGGAGGAAGCAGAGGCTATGGAAGTGGTGGACAGGGTTATGGAAACCAGGGCAGTGGCTATGGCGGGAGTGGCAGCTATGACAGCTATAACAACGGAGGCGGAGGCGGCTTTGGCGGTGGTAGTGGTAGGTATCCAGTGATCCAAGTACTTGGTGTGACAGCTAGATTAGCCTTTTAGAGCTTGGGTTCTGGTGCTGTTGAAGCATTGTGTGGTACACTGCATGGTATATTAAAAACAAATGGGCTTGCTATGCTACCTCCTCCTAGCTTTAAGCTGGGGCCGCCTC…	AAGATTTTAATTAGGTAAGT	AAGCACCTTTTTGTGTGTTGACATAAT	TTTTTAAATTGCTGATGAAC	TTTACATA	1325	1352	-8	19	-8	19	-8	19	grey		-1		-1		-1	27	8	2		DELINS	DELINS_UNKNOWN	false		true		false	dummy|DELINS|1325|1352|8	false	1312	1171	13	2523
3	4.96065e-05	dummy	dummy	m64106_230606_024419/115410221/ccs	false	subset	subset\subset46.fastq.gz	NHEJi	m64106_230606	false	ref_HNRNPA1	(2524 bp)	CAGGCCTTCAGCCGTTACACTTGCACAAGTTTTCATTGTCAAATACTTTTGTCTTATTGAGAAGAATTGTATTCTTGTAGGTGGTTATGGAGGAGGCGGCCCTGGTTACTCTGGAGGAAGCAGAGGCTATGGAAGTGGTGGACAGGGTTATGGAAACCAGGGCAGTGGCTATGGCGGGAGTGGCAGCTATGACAGCTATAACAACGGAGGCGGAGGCGGCTTTGGCGGTGGTAGTGGTAGGTATCCAGTGATCCAAGTACTTGGTGTGACAGCTAGATTAGCCTTTTAGAGCTTGGGTTCTGGTGCTGTTGAAGCATTGTGTGGTACACTGCATGGTATATTAAAAACAAATGGGCTTGCTATGCTACCTCCTCCTAGCTTTAAGCTGGGGCCGCCTCA…	AAGATTTTAATTAGGTAAGT	AAGCACCTTTTTGTGTGTTGACATAAT	TTTTTAAATTGCTGATGAAC	GTTGACATAA	1325	1352	-8	19	-8	19	-8	19	grey		-1		-1		-1	27	10	1		TINS	TINS	true		true		false	dummy|TINS|1325|1352|10	false	1325	1171	0	2523
2	3.3071e-05	dummy	dummy	m64106_230606_024419/97584116/ccs	false	subset	subset\subset46.fastq.gz	NHEJi	m64106_230606	false	ref_HNRNPA1	(2524 bp)	CAGGCCTTCAGCCGTTACACTTGCACAAGTTTTCATTGTCAAATACTTTTGTCTTATTGAGAAGAATTGTATTCTTGTAGGTGGTTATGGAGGAGGCGGCCCTGGTTACTCTGGAGGAAGCAGAGGCTATGGAAGTGGTGGACAGGGTTATGGAAACCAGGGCAGTGGCTATGGCGGGAGTGGCAGCTATGACAGCTATAACAACGGAGGCGGAGGCGGCTTTGGCGGTGGTAGTGGTAGGTATCCAGTGATCCAAGTACTTGGTGTGACAGCTAGATTAGCCTTTTAGAGCTTGGGTTCTGGTGCTGTTGAAGCATTGTGTGGTACACTGCATGGTATATTAAAAACAAATGGGCTTGCTATGCTACCTCCTCCTAGCTTTAAGCTGGGGCCGCCTCA…	AAGATTTTAATTAGGTAAGT	AAGCACCTTTTTGTGTGTTGACATAAT	TTTTTAAATTGCTGATGAAC	TTTTGACATA	1325	1352	-8	19	-8	19	-8	19	grey		-1		-1		-1	27	10	1		TINS	TINS	true		true		true	dummy|TINS|1325|1352|10	false	127	461	1198	1813
2	3.98653e-05	dummy	dummy	m64106_230606_024419/87622709/ccs	false	subset	subset\subset47.fastq.gz	NHEJi	m64106_230606	false	ref_HNRNPA1	(2524 bp)	CAGGCCTTCAGCCGTTACACTTGCACAAGTTTTCATTGTCAAATACTTTTGTCTTATTGAGAAGAATTGTATTCTTGTAGGTGGTTATGGAGGAGGCGGCCCTGGTTACTCTGGAGGAAGCAGAGGCTATGGAAGTGGTGGACAGGGTTATGGAAACCAGGGCAGTGGCTATGGCGGGAGTGGCAGCTATGACAGCTATAACAACGGAGGCGGAGGCGGCTTTGGCGGTGGTAGTGGTAGGTATCCAGTGATCCAAGTACTTGGTGTGACAGCTAGATTAGCCTTTTAGAGCTTGGGTTCTGGTGCTGTTGAAGCATTGTGTGGTACACTGCATGGTATATTAAAAACAAATGGGCTTGCTATGCTACCTCCTCCTAGCTTTAAGCTGGGGCCGCCTCA…	AAGATTTTAATTAGGTAAGT	AAGCACCTTTTTGTGTGTTGACATAAT	TTTTTAAATTGCTGATGAAC	GTTGACATAA	1325	1352	-8	19	-8	19	-8	19	grey		-1		-1		-1	27	10	1		TINS	TINS	true		true		true	dummy|TINS|1325|1352|10	false	1325	516	0	1868
2	4.60638e-05	dummy	dummy	m64106_230606_024419/59638055/ccs	false	subset	subset\subset52.fastq.gz	D-I03	m64106_230606	false	ref_HNRNPA1	(2524 bp)	CAGGCCTTCAGCCGTTACACTTGCACAAGTTTTCATTGTCAAATACTTTTGTCTTATTGAGAAGAATTGTATTCTTGTAGGTGGTTATGGAGGAGGCGGCCCTGGTTACTCTGGAGGAAGCAGAGGCTATGGAAGTGGTGGACAGGGTTATGGAAACCAGGGCAGTGGCTATGGCGGGAGTGGCAGCTATGACAGCTATAACAACGGAGGCGGAGGCGGCTTTGGCGGTGGTAGTGGTAGGTATCCAGTGATCCAAGTACTTGGTGTGACAGCTAGATTAGCCTTTTAGAGCTTGGGTTCTGGTGCTGTTGAAGCATTGTGTGGTACACTGCATGGTATATTAAAAACAAATGGGCTTGCTATGCTACCTCCTCCTAGCTTTAAGCTGGGGCCGCCTCA…	AAGATTTTAATTAGGTAAGT	AAGCACCTTTTTGTGTGTTGACATAAT	TTTTTAAATTGCTGATGAAC	TGACATAA	1325	1352	-8	19	-8	19	-8	19	grey		-1		-1		-1	27	8	2		TINS	TINS	true		true		false	dummy|TINS|1325|1352|8	false	53	1171	1272	2523
2	3.35976e-05	dummy	dummy	m64106_230606_024419/179570610/ccs	false	subset	subset\subset48.fastq.gz	NHEJi	m64106_230606	false	ref_HNRNPA1	(2524 bp)	CAGGCCTTCAGCCGTTACACTTGCACAAGTTTTCATTGTCAAATACTTTTGTCTTATTGAGAAGAATTGTATTCTTGTAGGTGGTTATGGAGGAGGCGGCCCTGGTTACTCTGGAGGAAGCAGAGGCTATGGAAGTGGTGGACAGGGTTATGGAAACCAGGGCAGTGGCTATGGCGGGAGTGGCAGCTATGACAGCTATAACAACGGAGGCGGAGGCGGCTTTGGCGGTGGTAGTGGTAGGTATCCAGTGATCCAAGTACTTGGTGTGACAGCTAGATTAGCCTTTTAGAGCTTGGGTTCTGGTGCTGTTGAAGCATTGTGTGGTACACTGCATGGTATATTAAAAACAAATGGGCTTGCTATGCTACCTCCTCCTAGCTTTAAGCTGGGGCCGCCTCA…	AAGATTTTAATTAGGTAAGT	AAGCACCTTTTTGTGTGTTGACATAAT	TTTTTAAATTGCTGATGAAC	TTTGACATA	1325	1352	-8	19	-8	19	-8	19	grey		-1		-1		-1	27	9	0		TINS	TINS	true		true		true	dummy|TINS|1325|1352|9	false	127	1171	1198	2523
2	3.99616e-05	dummy	dummy	m64106_230606_024419/16058625/ccs	false	subset	subset\subset53.fastq.gz	D-I03	m64106_230606	false	ref_HNRNPA1	(2524 bp)	CAGGCCTTCAGCCGTTACACTTGCACAAGTTTTCATTGTCAAATACTTTTGTCTTATTGAGAAGAATTGTATTCTTGTAGGTGGTTATGGAGGAGGCGGCCCTGGTTACTCTGGAGGAAGCAGAGGCTATGGAAGTGGTGGACAGGGTTATGGAAACCAGGGCAGTGGCTATGGCGGGAGTGGCAGCTATGACAGCTATAACAACGGAGGCGGAGGCGGCTTTGGCGGTGGTAGTGGTAGGTATCCAGTGATCCAAGTACTTGGTGTGACAGCTAGATTAGCCTTTTAGAGCTTGGGTTCTGGTGCTGTTGAAGCATTGTGTGGTACACTGCATGGTATATTAAAAACAAATGGGCTTGCTATGCTACCTCCTCCTAGCTTTAAGCTGGGGCCGCCTCA…	AAGATTTTAATTAGGTAAGT	AAGCACCTTTTTGTGTGTTGACATAAT	TTTTTAAATTGCTGATGAAC	GTTGACATA	1325	1352	-8	19	-8	19	-8	19	grey		-1		-1		-1	27	9	0		TINS	TINS	true		true		true	dummy|TINS|1325|1352|9	false	127	1171	1198	2523
5	8.26774e-05	dummy	dummy	m64106_230606_024419/73992934/ccs	false	subset	subset\subset46.fastq.gz	NHEJi	m64106_230606	false	ref_HNRNPA1	(2524 bp)	CAGGCCTTCAGCCGTTACACTTGCACAAGTTTTCATTGTCAAATACTTTTGTCTTATTGAGAAGAATTGTATTCTTGTAGGTGGTTATGGAGGAGGCGGCCCTGGTTACTCTGGAGGAAGCAGAGGCTATGGAAGTGGTGGACAGGGTTATGGAAACCAGGGCAGTGGCTATGGCGGGAGTGGCAGCTATGACAGCTATAACAACGGAGGCGGAGGCGGCTTTGGCGGTGGTAGTGGTAGGTATCCAGTGATCCAAGTACTTGGTGTGACAGCTAGATTAGCCTTTTAGAGCTTGGGTTCTGGTGCTGTTGAAGCATTGTGTGGTACACTGCATGGTATATTAAAAACAAATGGGCTTGCTATGCTACCTCCTCCTAGCTTTAAGCTGGGGCCGCCTCA…	AGAAGATTTTAATTAGGTAA	GTAAGCACCTTTTTGTGTGTTGACATAAT	TTTTTAAATTGCTGATGAAC		1323	1352	-10	19	-10	19	-10	19	#C9DDF2		0		0		0	29	0	1		DELETION	DELETION	false		true		false	dummy|DELETION|1323|1352|0	false	1323	1171	0	2523
50	0.000996631	dummy	dummy	m64106_230606_024419/6357292/ccs	false	subset	subset\subset47.fastq.gz	NHEJi	m64106_230606	false	ref_HNRNPA1	(2524 bp)	CAGGCCTTCAGCCGTTACACTTGCACAAGTTTTCATTGTCAAATACTTTTGTCTTATTGAGAAGAATTGTATTCTTGTAGGTGGTTATGGAGGAGGCGGCCCTGGTTACTCTGGAGGAAGCAGAGGCTATGGAAGTGGTGGACAGGGTTATGGAAACCAGGGCAGTGGCTATGGCGGGAGTGGCAGCTATGACAGCTATAACAACGGAGGCGGAGGCGGCTTTGGCGGTGGTAGTGGTAGGTATCCAGTGATCCAAGTACTTGGTGTGACAGCTAGATTAGCCTTTTAGAGCTTGGGTTCTGGTGCTGTTGAAGCATTGTGTGGTACACTGCATGGTATATTAAAAACAAATGGGCTTGCTATGCTACCTCCTCCTAGCTTTAAGCTGGGGCCGCCTCA…	AGAAGATTTTAATTAGGTAA	GTAAGCACCTTTTTGTGTGTTGACATAAT	TTTTTAAATTGCTGATGAAC		1323	1352	-10	19	-10	19	-10	19	#C9DDF2		0		0		0	29	0	1		DELETION	DELETION	false		true		true	dummy|DELETION|1323|1352|0	false	1323	1171	0	2523
2	2.91694e-05	dummy	dummy	m64106_230606_024419/4522574/ccs	false	subset	subset\subset49.fastq.gz	ART558	m64106_230606	false	ref_HNRNPA1	(2524 bp)	CAGGCCTTCAGCCGTTACACTTGCACAAGTTTTCATTGTCAAATACTTTTGTCTTATTGAGAAGAATTGTATTCTTGTAGGTGGTTATGGAGGAGGCGGCCCTGGTTACTCTGGAGGAAGCAGAGGCTATGGAAGTGGTGGACAGGGTTATGGAAACCAGGGCAGTGGCTATGGCGGGAGTGGCAGCTATGACAGCTATAACAACGGAGGCGGAGGCGGCTTTGGCGGTGGTAGTGGTAGGTATCCAGTGATCCAAGTACTTGGTGTGACAGCTAGATTAGCCTTTTAGAGCTTGGGTTCTGGTGCTGTTGAAGCATTGTGTGGTACACTGCATGGTATATTAAAAACAAATGGGCTTGCTATGCTACCTCCTCCTAGCTTTAAGCTGGGGCCGCCTCA…	AGAAGATTTTAATTAGGTAA	GTAAGCACCTTTTTGTGTGTTGACATAAT	TTTTTAAATTGCTGATGAAC		1323	1352	-10	19	-10	19	-10	19	#C9DDF2		0		0		0	29	0	1		DELETION	DELETION	false		true		true	dummy|DELETION|1323|1352|0	false	1323	1171	0	2523
3	4.85783e-05	dummy	dummy	m64106_230606_024419/50462951/ccs	false	subset	subset\subset50.fastq.gz	ART558	m64106_230606	false	ref_HNRNPA1	(2524 bp)	CAGGCCTTCAGCCGTTACACTTGCACAAGTTTTCATTGTCAAATACTTTTGTCTTATTGAGAAGAATTGTATTCTTGTAGGTGGTTATGGAGGAGGCGGCCCTGGTTACTCTGGAGGAAGCAGAGGCTATGGAAGTGGTGGACAGGGTTATGGAAACCAGGGCAGTGGCTATGGCGGGAGTGGCAGCTATGACAGCTATAACAACGGAGGCGGAGGCGGCTTTGGCGGTGGTAGTGGTAGGTATCCAGTGATCCAAGTACTTGGTGTGACAGCTAGATTAGCCTTTTAGAGCTTGGGTTCTGGTGCTGTTGAAGCATTGTGTGGTACACTGCATGGTATATTAAAAACAAATGGGCTTGCTATGCTACCTCCTCCTAGCTTTAAGCTGGGGCCGCCTCA…	AGAAGATTTTAATTAGGTAA	GTAAGCACCTTTTTGTGTGTTGACATAAT	TTTTTAAATTGCTGATGAAC		1323	1352	-10	19	-10	19	-10	19	#C9DDF2		0		0		0	29	0	1		DELETION	DELETION	false		true		true	dummy|DELETION|1323|1352|0	false	125	462	1198	1814
60	0.00138192	dummy	dummy	m64106_230606_024419/2228799/ccs	false	subset	subset\subset52.fastq.gz	D-I03	m64106_230606	false	ref_HNRNPA1	(2524 bp)	CAGGCCTTCAGCCGTTACACTTGCACAAGTTTTCATTGTCAAATACTTTTGTCTTATTGAGAAGAATTGTATTCTTGTAGGTGGTTATGGAGGAGGCGGCCCTGGTTACTCTGGAGGAAGCAGAGGCTATGGAAGTGGTGGACAGGGTTATGGAAACCAGGGCAGTGGCTATGGCGGGAGTGGCAGCTATGACAGCTATAACAACGGAGGCGGAGGCGGCTTTGGCGGTGGTAGTGGTAGGTATCCAGTGATCCAAGTACTTGGTGTGACAGCTAGATTAGCCTTTTAGAGCTTGGGTTCTGGTGCTGTTGAAGCATTGTGTGGTACACTGCATGGTATATTAAAAACAAATGGGCTTGCTATGCTACCTCCTCCTAGCTTTAAGCTGGGGCCGCCTCA…	AGAAGATTTTAATTAGGTAA	GTAAGCACCTTTTTGTGTGTTGACATAAT	TTTTTAAATTGCTGATGAAC		1323	1352	-10	19	-10	19	-10	19	#C9DDF2		0		0		0	29	0	1		DELETION	DELETION	false		true		true	dummy|DELETION|1323|1352|0	false	1323	1171	0	2523
6	0.000119885	dummy	dummy	m64106_230606_024419/50988924/ccs	false	subset	subset\subset53.fastq.gz	D-I03	m64106_230606	false	ref_HNRNPA1	(2524 bp)	CAGGCCTTCAGCCGTTACACTTGCACAAGTTTTCATTGTCAAATACTTTTGTCTTATTGAGAAGAATTGTATTCTTGTAGGTGGTTATGGAGGAGGCGGCCCTGGTTACTCTGGAGGAAGCAGAGGCTATGGAAGTGGTGGACAGGGTTATGGAAACCAGGGCAGTGGCTATGGCGGGAGTGGCAGCTATGACAGCTATAACAACGGAGGCGGAGGCGGCTTTGGCGGTGGTAGTGGTAGGTATCCAGTGATCCAAGTACTTGGTGTGACAGCTAGATTAGCCTTTTAGAGCTTGGGTTCTGGTGCTGTTGAAGCATTGTGTGGTACACTGCATGGTATATTAAAAACAAATGGGCTTGCTATGCTACCTCCTCCTAGCTTTAAGCTGGGGCCGCCTCA…	AGAAGATTTTAATTAGGTAA	GTAAGCACCTTTTTGTGTGTTGACATAAT	TTTTTAAATTGCTGATGAAC		1323	1352	-10	19	-10	19	-10	19	#C9DDF2		0		0		0	29	0	1		DELETION	DELETION	false		true		true	dummy|DELETION|1323|1352|0	false	1323	1171	0	2523
11	0.000309981	dummy	dummy	m64106_230606_024419/2164790/ccs	false	subset	subset\subset54.fastq.gz	D-I03	m64106_230606	false	ref_HNRNPA1	(2524 bp)	CAGGCCTTCAGCCGTTACACTTGCACAAGTTTTCATTGTCAAATACTTTTGTCTTATTGAGAAGAATTGTATTCTTGTAGGTGGTTATGGAGGAGGCGGCCCTGGTTACTCTGGAGGAAGCAGAGGCTATGGAAGTGGTGGACAGGGTTATGGAAACCAGGGCAGTGGCTATGGCGGGAGTGGCAGCTATGACAGCTATAACAACGGAGGCGGAGGCGGCTTTGGCGGTGGTAGTGGTAGGTATCCAGTGATCCAAGTACTTGGTGTGACAGCTAGATTAGCCTTTTAGAGCTTGGGTTCTGGTGCTGTTGAAGCATTGTGTGGTACACTGCATGGTATATTAAAAACAAATGGGCTTGCTATGCTACCTCCTCCTAGCTTTAAGCTGGGGCCGCCTCA…	AGAAGATTTTAATTAGGTAA	GTAAGCACCTTTTTGTGTGTTGACATAAT	TTTTTAAATTGCTGATGAAC		1323	1352	-10	19	-10	19	-10	19	#C9DDF2		0		0		0	29	0	1		DELETION	DELETION	false		true		true	dummy|DELETION|1323|1352|0	false	125	1171	1198	2523
2	4.04842e-05	dummy	dummy	m64106_230606_024419/123011920/ccs	false	subset	subset\subset64.fastq.gz	ART558	m64106_230606	false	ref_HNRNPA1	(2524 bp)	CAGGCCTTCAGCCGTTACACTTGCACAAGTTTTCATTGTCAAATACTTTTGTCTTATTGAGAAGAATTGTATTCTTGTAGGTGGTTATGGAGGAGGCGGCCCTGGTTACTCTGGAGGAAGCAGAGGCTATGGAAGTGGTGGACAGGGTTATGGAAACCAGGGCAGTGGCTATGGCGGGAGTGGCAGCTATGACAGCTATAACAACGGAGGCGGAGGCGGCTTTGGCGGTGGTAGTGGTAGGTATCCAGTGATCCAAGTACTTGGTGTGACAGCTAGATTAGCCTTTTAGAGCTTGGGTTCTGGTGCTGTTGAAGCATTGTGTGGTACACTGCATGGTATATTAAAAACAAATGGGCTTGCTATGCTACCTCCTCCTAGCTTTAAGCTGGGGCCGCCTCA…	AGAAGATTTTAATTAGGTAA	GTAAGCACCTTTTTGTGTGTTGACATAAT	TTTTTAAATTGCTGATGAAC		1323	1352	-10	19	-10	19	-10	19	#C9DDF2		0		0		0	29	0	1		DELETION	DELETION	false		true		true	dummy|DELETION|1323|1352|0	false	1323	461	0	1813
2	3.23855e-05	dummy	dummy	m64106_230606_024419/52102003/ccs	false	subset	subset\subset50.fastq.gz	ART558	m64106_230606	false	ref_HNRNPA1	(2524 bp)	CAGGCCTTCAGCCGTTACACTTGCACAAGTTTTCATTGTCAAATACTTTTGTCTTATTGAGAAGAATTGTATTCTTGTAGGTGGTTATGGAGGAGGCGGCCCTGGTTACTCTGGAGGAAGCAGAGGCTATGGAAGTGGTGGACAGGGTTATGGAAACCAGGGCAGTGGCTATGGCGGGAGTGGCAGCTATGACAGCTATAACAACGGAGGCGGAGGCGGCTTTGGCGGTGGTAGTGGTAGGTATCCAGTGATCCAAGTACTTGGTGTGACAGCTAGATTAGCCTTTTAGAGCTTGGGTTCTGGTGCTGTTGAAGCATTGTGTGGTACACTGCATGGTATATTAAAAACAAATGGGCTTGCTATGCTACCTCCTCCTAGCTTTAAGCTGGGGCCGCCTCA…	AGAAGATTTTAATTAGGTAA	GTAAGCACCTTTTTGTGTGTTGACATAAT	TTTTTAAATTGCTGATGAAC	TTGTTACATA	1323	1352	-10	19	-10	19	-10	19	grey		-1		-1		-1	29	10	2		DELINS	DELINS_UNKNOWN	false		true		true	dummy|DELINS|1323|1352|10	false	1323	461	0	1813
88	0.00128345	dummy	dummy	m64106_230606_024419/4325667/ccs	false	subset	subset\subset49.fastq.gz	ART558	m64106_230606	false	ref_HNRNPA1	(2524 bp)	CAGGCCTTCAGCCGTTACACTTGCACAAGTTTTCATTGTCAAATACTTTTGTCTTATTGAGAAGAATTGTATTCTTGTAGGTGGTTATGGAGGAGGCGGCCCTGGTTACTCTGGAGGAAGCAGAGGCTATGGAAGTGGTGGACAGGGTTATGGAAACCAGGGCAGTGGCTATGGCGGGAGTGGCAGCTATGACAGCTATAACAACGGAGGCGGAGGCGGCTTTGGCGGTGGTAGTGGTAGGTATCCAGTGATCCAAGTACTTGGTGTGACAGCTAGATTAGCCTTTTAGAGCTTGGGTTCTGGTGCTGTTGAAGCATTGTGTGGTACACTGCATGGTATATTAAAAACAAATGGGCTTGCTATGCTACCTCCTCCTAGCTTTAAGCTGGGGCCGCCTCA…	AGAAGATTTTAATTAGGTAA	GTAAGCACCTTTTTGTGTGTTGACATAAT	TTTTTAAATTGCTGATGAAC	AAATAAATAAGATAAGATAGTG	1323	1352	-10	19	-10	19	-10	19	grey		-1		-1		-1	29	22	2		DELINS	DELINS_UNKNOWN	false		true		true	dummy|DELINS|1323|1352|22	false	1323	1171	0	2523
50	0.000999041	dummy	dummy	m64106_230606_024419/3607108/ccs	false	subset	subset\subset53.fastq.gz	D-I03	m64106_230606	false	ref_HNRNPA1	(2524 bp)	CAGGCCTTCAGCCGTTACACTTGCACAAGTTTTCATTGTCAAATACTTTTGTCTTATTGAGAAGAATTGTATTCTTGTAGGTGGTTATGGAGGAGGCGGCCCTGGTTACTCTGGAGGAAGCAGAGGCTATGGAAGTGGTGGACAGGGTTATGGAAACCAGGGCAGTGGCTATGGCGGGAGTGGCAGCTATGACAGCTATAACAACGGAGGCGGAGGCGGCTTTGGCGGTGGTAGTGGTAGGTATCCAGTGATCCAAGTACTTGGTGTGACAGCTAGATTAGCCTTTTAGAGCTTGGGTTCTGGTGCTGTTGAAGCATTGTGTGGTACACTGCATGGTATATTAAAAACAAATGGGCTTGCTATGCTACCTCCTCCTAGCTTTAAGCTGGGGCCGCCTCA…	AGAAGATTTTAATTAGGTAA	GTAAGCACCTTTTTGTGTGTTGACATAAT	TTTTTAAATTGCTGATGAAC	TGTAA	1323	1352	-10	19	-10	19	-10	19	grey		-1		-1		-1	29	5	0		DELINS	DELINS_<6	false		true		true	dummy|DELINS|1323|1352|5	false	125	1171	1198	2523
31	0.000627505	dummy	dummy	m64106_230606_024419/3474025/ccs	false	subset	subset\subset64.fastq.gz	ART558	m64106_230606	false	ref_HNRNPA1	(2524 bp)	CAGGCCTTCAGCCGTTACACTTGCACAAGTTTTCATTGTCAAATACTTTTGTCTTATTGAGAAGAATTGTATTCTTGTAGGTGGTTATGGAGGAGGCGGCCCTGGTTACTCTGGAGGAAGCAGAGGCTATGGAAGTGGTGGACAGGGTTATGGAAACCAGGGCAGTGGCTATGGCGGGAGTGGCAGCTATGACAGCTATAACAACGGAGGCGGAGGCGGCTTTGGCGGTGGTAGTGGTAGGTATCCAGTGATCCAAGTACTTGGTGTGACAGCTAGATTAGCCTTTTAGAGCTTGGGTTCTGGTGCTGTTGAAGCATTGTGTGGTACACTGCATGGTATATTAAAAACAAATGGGCTTGCTATGCTACCTCCTCCTAGCTTTAAGCTGGGGCCGCCTCA…	AGAAGATTTTAATTAGGTAA	GTAAGCACCTTTTTGTGTGTTGACATAAT	TTTTTAAATTGCTGATGAAC	TTAAA	1323	1352	-10	19	-10	19	-10	19	grey		-1		-1		-1	29	5	0		DELINS	DELINS_<6	false		true		true	dummy|DELINS|1323|1352|5	false	125	1171	1198	2523
67	0.00133549	dummy	dummy	m64106_230606_024419/3868436/ccs	false	subset	subset\subset47.fastq.gz	NHEJi	m64106_230606	false	ref_HNRNPA1	(2524 bp)	CAGGCCTTCAGCCGTTACACTTGCACAAGTTTTCATTGTCAAATACTTTTGTCTTATTGAGAAGAATTGTATTCTTGTAGGTGGTTATGGAGGAGGCGGCCCTGGTTACTCTGGAGGAAGCAGAGGCTATGGAAGTGGTGGACAGGGTTATGGAAACCAGGGCAGTGGCTATGGCGGGAGTGGCAGCTATGACAGCTATAACAACGGAGGCGGAGGCGGCTTTGGCGGTGGTAGTGGTAGGTATCCAGTGATCCAAGTACTTGGTGTGACAGCTAGATTAGCCTTTTAGAGCTTGGGTTCTGGTGCTGTTGAAGCATTGTGTGGTACACTGCATGGTATATTAAAAACAAATGGGCTTGCTATGCTACCTCCTCCTAGCTTTAAGCTGGGGCCGCCTCA…	AGAAGATTTTAATTAGGTAA	GTAAGCACCTTTTTGTGTGTTGACATAAT	TTTTTAAATTGCTGATGAAC	TTAAAATTA	1323	1352	-10	19	-10	19	-10	19	grey		-1		-1		-1	29	9	1		DELINS	DELINS_FLANKINSERT_RC	false		true		false	dummy|DELINS|1323|1352|9	false	1323	1171	0	2523
54	0.000874409	dummy	dummy	m64106_230606_024419/458927/ccs	false	subset	subset\subset50.fastq.gz	ART558	m64106_230606	false	ref_HNRNPA1	(2524 bp)	CAGGCCTTCAGCCGTTACACTTGCACAAGTTTTCATTGTCAAATACTTTTGTCTTATTGAGAAGAATTGTATTCTTGTAGGTGGTTATGGAGGAGGCGGCCCTGGTTACTCTGGAGGAAGCAGAGGCTATGGAAGTGGTGGACAGGGTTATGGAAACCAGGGCAGTGGCTATGGCGGGAGTGGCAGCTATGACAGCTATAACAACGGAGGCGGAGGCGGCTTTGGCGGTGGTAGTGGTAGGTATCCAGTGATCCAAGTACTTGGTGTGACAGCTAGATTAGCCTTTTAGAGCTTGGGTTCTGGTGCTGTTGAAGCATTGTGTGGTACACTGCATGGTATATTAAAAACAAATGGGCTTGCTATGCTACCTCCTCCTAGCTTTAAGCTGGGGCCGCCTCA…	AGAAGATTTTAATTAGGTAA	GTAAGCACCTTTTTGTGTGTTGACATAAT	TTTTTAAATTGCTGATGAAC	A	1323	1352	-10	19	-10	19	-10	19	grey		-1		-1		-1	29	1	2		DELINS	DELINS_<6	false		true		true	dummy|DELINS|1323|1352|A	false	1323	1171	0	2523
59	0.00135888	dummy	dummy	m64106_230606_024419/1377784/ccs	false	subset	subset\subset52.fastq.gz	D-I03	m64106_230606	false	ref_HNRNPA1	(2524 bp)	CAGGCCTTCAGCCGTTACACTTGCACAAGTTTTCATTGTCAAATACTTTTGTCTTATTGAGAAGAATTGTATTCTTGTAGGTGGTTATGGAGGAGGCGGCCCTGGTTACTCTGGAGGAAGCAGAGGCTATGGAAGTGGTGGACAGGGTTATGGAAACCAGGGCAGTGGCTATGGCGGGAGTGGCAGCTATGACAGCTATAACAACGGAGGCGGAGGCGGCTTTGGCGGTGGTAGTGGTAGGTATCCAGTGATCCAAGTACTTGGTGTGACAGCTAGATTAGCCTTTTAGAGCTTGGGTTCTGGTGCTGTTGAAGCATTGTGTGGTACACTGCATGGTATATTAAAAACAAATGGGCTTGCTATGCTACCTCCTCCTAGCTTTAAGCTGGGGCCGCCTCA…	AGAAGATTTTAATTAGGTAA	GTAAGCACCTTTTTGTGTGTTGACATAAT	TTTTTAAATTGCTGATGAAC	ATTTAAAAAATTAAATTATG	1323	1352	-10	19	-10	19	-10	19	grey		-1		-1		-1	29	20	0		TINS	TINS	true		true		false	dummy|TINS|1323|1352|20	false	125	1171	1198	2523
2	3.3071e-05	dummy	dummy	m64106_230606_024419/133956661/ccs	false	subset	subset\subset46.fastq.gz	NHEJi	m64106_230606	false	ref_HNRNPA1	(2524 bp)	CAGGCCTTCAGCCGTTACACTTGCACAAGTTTTCATTGTCAAATACTTTTGTCTTATTGAGAAGAATTGTATTCTTGTAGGTGGTTATGGAGGAGGCGGCCCTGGTTACTCTGGAGGAAGCAGAGGCTATGGAAGTGGTGGACAGGGTTATGGAAACCAGGGCAGTGGCTATGGCGGGAGTGGCAGCTATGACAGCTATAACAACGGAGGCGGAGGCGGCTTTGGCGGTGGTAGTGGTAGGTATCCAGTGATCCAAGTACTTGGTGTGACAGCTAGATTAGCCTTTTAGAGCTTGGGTTCTGGTGCTGTTGAAGCATTGTGTGGTACACTGCATGGTATATTAAAAACAAATGGGCTTGCTATGCTACCTCCTCCTAGCTTTAAGCTGGGGCCGCCTCA…	AGAAGATTTTAATTAGGTAA	GTAAGCACCTTTTTGTGTGTTGACATAAT	TTTTTAAATTGCTGATGAAC	TTGACATAA	1323	1352	-10	19	-10	19	-10	19	grey		-1		-1		-1	29	9	1		TINS	TINS	true		true		true	dummy|TINS|1323|1352|9	false	1323	1171	0	2523
78	0.00113761	dummy	dummy	m64106_230606_024419/3999951/ccs	false	subset	subset\subset49.fastq.gz	ART558	m64106_230606	false	ref_HNRNPA1	(2524 bp)	CAGGCCTTCAGCCGTTACACTTGCACAAGTTTTCATTGTCAAATACTTTTGTCTTATTGAGAAGAATTGTATTCTTGTAGGTGGTTATGGAGGAGGCGGCCCTGGTTACTCTGGAGGAAGCAGAGGCTATGGAAGTGGTGGACAGGGTTATGGAAACCAGGGCAGTGGCTATGGCGGGAGTGGCAGCTATGACAGCTATAACAACGGAGGCGGAGGCGGCTTTGGCGGTGGTAGTGGTAGGTATCCAGTGATCCAAGTACTTGGTGTGACAGCTAGATTAGCCTTTTAGAGCTTGGGTTCTGGTGCTGTTGAAGCATTGTGTGGTACACTGCATGGTATATTAAAAACAAATGGGCTTGCTATGCTACCTCCTCCTAGCTTTAAGCTGGGGCCGCCTCA…	CAGAAGATTTTAATTAGGTA	AGTAAGCACCTTTTTGTGTGTTGACATAAT	TTTTTAAATTGCTGATGAAC		1322	1352	-11	19	-11	19	-11	19	#C9DDF2		0		0		0	30	0	0		DELETION	DELETION	false		true		true	dummy|DELETION|1322|1352|0	false	1322	1171	0	2523
2	3.99616e-05	dummy	dummy	m64106_230606_024419/105513003/ccs	false	subset	subset\subset53.fastq.gz	D-I03	m64106_230606	false	ref_HNRNPA1	(2524 bp)	CAGGCCTTCAGCCGTTACACTTGCACAAGTTTTCATTGTCAAATACTTTTGTCTTATTGAGAAGAATTGTATTCTTGTAGGTGGTTATGGAGGAGGCGGCCCTGGTTACTCTGGAGGAAGCAGAGGCTATGGAAGTGGTGGACAGGGTTATGGAAACCAGGGCAGTGGCTATGGCGGGAGTGGCAGCTATGACAGCTATAACAACGGAGGCGGAGGCGGCTTTGGCGGGGTAGTGGTAGGTATCCAGTGATCCAAGTACTTGGTGTGACAGCTAGATTAGCCTTTTAGAGCTTGGGTTCTGGTGCTGTTGAAGCATTGTGTGGTACACTGCATGGTATATTAAAAACAAATGGGCTTGCTATGCTACCTCCTCCTAGCTTTAAGCTGGGGCCGCCTCAC…	CAGAAGATTTTAATTAGGTA	AGTAAGCACCTTTTTGTGTGTTGACATAAT	TTTTTAAATTGCTGATGAAC	TTGTTACATA	1322	1352	-11	19	-11	19	-11	19	grey		-1		-1		-1	30	10	1		DELINS	DELINS_UNKNOWN	false		true		false	dummy|DELINS|1322|1352|10	false	1093	1171	229	2523
2	3.3071e-05	dummy	dummy	m64106_230606_024419/157681902/ccs	false	subset	subset\subset46.fastq.gz	NHEJi	m64106_230606	false	ref_HNRNPA1	(2524 bp)	CAGGCCTTCAGCCGTTACACTTGCACAAGTTTTCATTGTCAAATACTTTTGTCTTATTGAGAAGAATTGTATTCTTGTAGGTGGTTATGGAGGAGGCGGCCCTGGTTACTCTGGAGGAAGCAGAGGCTATGGAAGTGGTGGACAGGGTTATGGAAACCAGGGCAGTGGCTATGGCGGGAGTGGCAGCTATGACAGCTATAACAACGGAGGCGGAGGCGGCTTTGGCGGTGGTAGTGGTAGGTATCCAGTGATCCAAGTACTTGGTGTGACAGCTAGATTAGCCTTTTAGAGCTTGGGTTCTGGTGCTGTTGAAGCATTGTGTGGTACACTGCATGGTATATTAAAAACAAATGGGCTTGCTATGCTACCTCCTCCTAGCTTTAAGCTGGGGCCGCCTCA…	CAGAAGATTTTAATTAGGTA	AGTAAGCACCTTTTTGTGTGTTGACATAAT	TTTTTAAATTGCTGATGAAC	TTTTTTACATA	1322	1352	-11	19	-11	19	-11	19	grey		-1		-1		-1	30	11	2		DELINS	DELINS_FLANKINSERT	false		true		false	dummy|DELINS|1322|1352|11	false	1322	1171	0	2523
2	3.3071e-05	dummy	dummy	m64106_230606_024419/63376065/ccs	false	subset	subset\subset46.fastq.gz	NHEJi	m64106_230606	false	ref_HNRNPA1	(2524 bp)	CAGGCCTTCAGCCGTTACACTTGCACAAGTTTTCATTGTCAAATACTTTTGTCTTATTGAGAAGAATTGTATTCTTGTAGGTGGTTATGGAGGAGGCGGCCCTGGTTACTCTGGAGGAAGCAGAGGCTATGGAAGTGGTGGACAGGATTATGGAAACCAGGGCAGTGGCTATGGCGGGAGTGGCAGCTATGACAGCTATAACAACGGAGGCGGAGGCGGCTTTGGCGGTGGTAGTGGTAGGTATCCAGTGATCCAAGTACTTGGTGTGACAGCTAGATTAGCCTTTTAGAGCTTGGGTTCTGGTGCTGTTGAAGCATTGTGTGGTACACTGCATGGTATATTAAAAACAAATGGGCTTGCTATGCTACCTCCTCCTAGCTTTAAGCTGGGGCCGCCTCA…	CAGAAGATTTTAATTAGGTA	AGTAAGCACCTTTTTGTGTGTTGACATAAT	TTTTTAAATTGCTGATGAAC	TACATA	1322	1352	-11	19	-11	19	-11	19	grey		-1		-1		-1	30	6	0		DELINS	DELINS_UNKNOWN	false		true		true	dummy|DELINS|1322|1352|6	false	124	1171	1198	2523
63	0.00125576	dummy	dummy	m64106_230606_024419/115739469/ccs	false	subset	subset\subset47.fastq.gz	NHEJi	m64106_230606	false	ref_HNRNPA1	(2524 bp)	CAGGCCTTCAGCCGTTACACTTGCACAAGTTTTCATTGTCAAATACTTTTGTCTTATTGAGAAGAATTGTATTCTTGTAGGTGGTTATGGAGGAGGCGGCCCTGGTTACTCTGGAGGAAGCAGAGGCTATGGAAGTGGTGGACAGGGTTATGGAAACCAGGGCAGTGGCTATGGCGGGAGTGGCAGCTATGACAGCTATAACAACGGAGGCGGAGGCGGCTTTGGCGGTGGTAGTGGTAGGTATCCAGTGATCCAAGTACTTGGTGTGACAGCTAGATTAGCCTTTTAGAGCTTGGGTTCTGGTGTTGTTGAAGCATTGTGTGGTACACTGCATGGTATATTAAAAACAAATGGGCTTGCTATGCTACCTCCTCCTAGCTTTAAGCTGGGGCCGCCTCA…	GCAGAAGATTTTAATTAGGT	AAGTAAGCACCTTTTTGTGTGTTGACATAAT	TTTTTAAATTGCTGATGAAC		1321	1352	-12	19	-12	19	-12	19	#6899D0	T	1	T	1	T	1	31	0	2		DELETION	DELETION	false		true		true	dummy|DELETION|1321|1352|0	false	911	1171	410	2523
35	0.000587959	dummy	dummy	m64106_230606_024419/5310269/ccs	false	subset	subset\subset48.fastq.gz	NHEJi	m64106_230606	false	ref_HNRNPA1	(2524 bp)	CAGGCCTTCAGCCGTTACACTTGCACAAGTTTTCATTGTCAAATACTTTTGTCTTATTGAGAAGAATTGTATTCTTGTAGGTGGTTATGGAGGAGGCGGCCCTGGTTACTCTGGAGGAAGCAGAGGCTATGGAAGTGGTGGACAGGGTTATGGAAACCAGGGCAGTGGCTATGGCGGGAGTGGCAGCTATGACAGCTATAACAACGGAGGCGGAGGCGGCTTTGGCGGTGGTAGTGGTAGGTATCCAGTGATCCAAGTACTTGGTGTGACAGCTAGATTAGCCTTTTAGAGCTTGGGTTCTGGTGCTGTTGAAGCATTGTGTGGTACACTGCATGGTATATTAAAAACAAATGGGCTTGCTATGCTACCTCCTCCTAGCTTTAAGCTGGGGCCGCCTCA…	GCAGAAGATTTTAATTAGGT	AAGTAAGCACCTTTTTGTGTGTTGACATAAT	TTTTTAAATTGCTGATGAAC		1321	1352	-12	19	-12	19	-12	19	#6899D0	T	1	T	1	T	1	31	0	2		DELETION	DELETION	false		true		true	dummy|DELETION|1321|1352|0	false	1321	1171	0	2523
3	5.03965e-05	dummy	dummy	m64106_230606_024419/10487861/ccs	false	subset	subset\subset48.fastq.gz	NHEJi	m64106_230606	false	ref_HNRNPA1	(2524 bp)	CAGGCCTTCAGCCGTTACACTTGCACAAGTTTTCATTGTCAAATACTTTTGTCTTATTGAGAAGAATTGTATTCTTGTAGGTGGTTATGGAGGAGGCGGCCCTGGTTACTCTGGATGAAGCAGAGGCTATGGAAGTGGTGGACAGGGTTATGGAAACCAGGGCAGTGGCTATGGCGGGAGTGGCAGCTATGACAGCTATAACAACGGAGGCGGAGGCGGCTTTGGCGGTGGTAGTGGTAGGTATCCAGTGATCCAAGTACTTGGTGTGACAGCTAGATTAGCCTTTTAGAGCTTGGGTTCTGGTGCTGTTGAAGCATTGTGTGGTACACTGCATGGTATATTAAAAACAAATGGGCTTGCTATGCTACCTCCTCCTAGCTTTAAGCTGGGGCCGCCTCA…	GCAGAAGATTTTAATTAGGT	AAGTAAGCACCTTTTTGTGTGTTGACATAAT	TTTTTAAATTGCTGATGAAC	TACATA	1321	1352	-12	19	-12	19	-12	19	grey		-1		-1		-1	31	6	2		DELINS	DELINS_UNKNOWN	false		true		true	dummy|DELINS|1321|1352|6	false	123	461	1198	1813
2	4.60638e-05	dummy	dummy	m64106_230606_024419/116983999/ccs	false	subset	subset\subset52.fastq.gz	D-I03	m64106_230606	false	ref_HNRNPA1	(2524 bp)	CAGGCCTTCAGCCGTTACACTTGCACAAGTTTTCATTGTCAAATACTTTTGTCTTATTGAGAAGAATTGTATTCTTGTAGGTGGTTATGGAGGAGGCGGCCCTGGTTACTCTGGAGGAAGCAGAGGCTATGGAAGTGGTGGACAGGGTTATGGAAACCAGGGCAGTGGCTATGGCGGGAGTGGCAGCTATGACAGCTATAACAACGGAGGCGGAGGCGGCTTTGGCGGTGGTAGTGGTAGGTATCCAGTGATCCAAGTACTTGGTGTGACAGCTAGATTAGCCTTTTAGAGCTTGGGTTCTGGTGCTGTTGAAGCATTGTGTGGTACACTGCATGGTATATTAAAAACAAATGGGCTTGCTATGCTACCTCCTCCTAGCTTTAAGCTGGGGCCGCCTCA…	GCAGAAGATTTTAATTAGGT	AAGTAAGCACCTTTTTGTGTGTTGACATAAT	TTTTTAAATTGCTGATGAAC	TACATA	1321	1352	-12	19	-12	19	-12	19	grey		-1		-1		-1	31	6	2		DELINS	DELINS_UNKNOWN	false		true		false	dummy|DELINS|1321|1352|6	false	123	1171	1198	2523
4	7.99233e-05	dummy	dummy	m64106_230606_024419/26608351/ccs	false	subset	subset\subset53.fastq.gz	D-I03	m64106_230606	false	ref_HNRNPA1	(2524 bp)	CAGGCCTTCAGCCGTTACACTTGCACAAGTTTTCATTGTCAAATACTTTTGTCTTATTGAGAAGAATTGTATTCTTGTAGGTGGTTATGGAGGAGGCGGCCCTGGTTACTCTGGAGGAAGCAGAGGCTATGGAAGTGGTGGACAGGGTTATGGAAACCAGGGCAGTGGCTATGGCGGGAGTGGCAGCTATGACAGCTATAACAACGGAGGCGGAGGCGGCTTTGGCGGTGGTAGTGGTAGGTATCCAGTGATCCAAGTACTTGGTGTGACAGCTAGATTAGCCTTTTAGAGCTTGGGTTCTGGTGCTGTTGAAGCATTGTGTGGTACACTGCATGGTATATTAAAAACAAATGGGCTTGCTATGCTACCTCCTCCTAGCTTTAAGCTGGGGCCGCCTCA…	GCAGAAGATTTTAATTAGGT	AAGTAAGCACCTTTTTGTGTGTTGACATAAT	TTTTTAAATTGCTGATGAAC	TACATA	1321	1352	-12	19	-12	19	-12	19	grey		-1		-1		-1	31	6	2		DELINS	DELINS_UNKNOWN	false		true		false	dummy|DELINS|1321|1352|6	false	123	1171	1198	2523
3	8.45404e-05	dummy	dummy	m64106_230606_024419/171510356/ccs	false	subset	subset\subset54.fastq.gz	D-I03	m64106_230606	false	ref_HNRNPA1	(2524 bp)	CAGGCCTTCAGCTGTTACACTTGCACAAGTTTTCATTGTCAAATACTTTTGTCTTATTGAGAAGAATTGTATTCTTGTAGGTGGTTATGGAGGAGGCGGCCCTGGTTACTCTGGAGGAAGCAGAGGCTATGGAAGTGGTGGACAGGGTTATGGAAACCAGGGCAGTGGCTATGGCGGGAGTGGCAGCTATGACAGCTATAACAACGGAGGCGGAGGCGGCTTTGGCGGTGGTAGTGGTAGGTATCCAGTGATCCAAGTACTTGGTGTGACAGCTAGATTAGCCTTTTAGAGCTTGGGTTCTGGTGCTGTTGAAGCATTGTGTGGTACACTGCATGGTATATTAAAAACAAATGGGCTTGCTATGCTACCTCCTCCTAGCTTTAAGCTGGGGCCGCCTCA…	GCAGAAGATTTTAATTAGGT	AAGTAAGCACCTTTTTGTGTGTTGACATAAT	TTTTTAAATTGCTGATGAAC	TACATA	1321	1352	-12	19	-12	19	-12	19	grey		-1		-1		-1	31	6	2		DELINS	DELINS_UNKNOWN	false		true		false	dummy|DELINS|1321|1352|6	false	1308	1171	13	2523
2	3.3071e-05	dummy	dummy	m64106_230606_024419/121898431/ccs	false	subset	subset\subset46.fastq.gz	NHEJi	m64106_230606	false	ref_HNRNPA1	(2524 bp)	CAGGCCTTCAGCCGTTACACTTGCACAAGTTTTCATTGTCAAATACTTTTGTCTTATTGAGAAGAATTGTATTCTTGTAGGTGGTTATGGAGGAGGCGGCCCTGGTTACTCTGGAGGAAGCAGAGGCTATGGAAGTGGTGGACAGGGTTATGGAAACCAGGGCAGTGGCTATGGCGGGAGTGGCAGCTATGACAGCTATAACAACGGAGGCGGAGGCGGCTTTGGCGGTGGTAGTGGTAGGTATCCAGTGATCCAAGTACTTGGTGTGACAGCTAGATTAGCCTTTTAGAGCTTGGGTTCTGGTGCTGTTGAAGCATTGTGTGGTACACTGCATGGTATATTAAAAACAAATGGGCTTGCTATGCTACCTCCTCCTAGCTTTAAGCTGGGGCCGCCTCA…	GCAGAAGATTTTAATTAGGT	AAGTAAGCACCTTTTTGTGTGTTGACATAAT	TTTTTAAATTGCTGATGAAC	GTTGACATAA	1321	1352	-12	19	-12	19	-12	19	grey		-1		-1		-1	31	10	0		TINS	TINS	true		true		true	dummy|TINS|1321|1352|10	false	428	1171	893	2523
2	3.3071e-05	dummy	dummy	m64106_230606_024419/133760069/ccs	false	subset	subset\subset46.fastq.gz	NHEJi	m64106_230606	false	ref_HNRNPA1	(2524 bp)	CAGGCCTTCAGCCGTTACACTTGCACAAGTTTTCATTGTCAAATACTTTTGTCTTATTGAGAAGAATTGTATTCTTGTAGGTGGTTATGGAGGAGGCGGCCCTGGTTACTCTGGAGGAAGCAGAGGCTATGGAAGTGGTGGACAGGGTTATGGAAACCAGGGCAGTGGCTATGGCGGGAGTGGCAGCTATGACAGCTATAACAACGGAGGCGGAGGCGGCTTTGGCGGTGGTAGTGGTAGGTATCCAGTGATCCAAGTACTTGGTGTGACAGCTAGATTAGCCTTTTAGAGCTTGGGTTCTGGTGCTGTTGAAGCATTGTGTGGTACACTGCATGGTATATTAAAAACAAATGGGCTTGCTATGCTACCTCCTCCTAGCTTTAAGCTGGGGCCGCCTCA…	GCAGAAGATTTTAATTAGGT	AAGTAAGCACCTTTTTGTGTGTTGACATAAT	TTTTTAAATTGCTGATGAAC	TGACATAA	1321	1352	-12	19	-12	19	-12	19	grey		-1		-1		-1	31	8	1		TINS	TINS	true		true		true	dummy|TINS|1321|1352|8	false	123	1171	1198	2523
16	0.000259084	dummy	dummy	m64106_230606_024419/1378438/ccs	false	subset	subset\subset50.fastq.gz	ART558	m64106_230606	false	ref_HNRNPA1	(2524 bp)	CAGGCCTTCAGCCGTTACACTTGCACAAGTTTTCATTGTCAAATACTTTTGTCTTATTGAGAAGAATTGTATTCTTGTAGGTGGTTATGGAGGAGGCGGCCCTGGTTACTCTGGAGGAAGCAGAGGCTATGGAAGTGGTGGACAGGGTTATGGAAACCAGGGCAGTGGCTATGGCGGGAGTGGCAGCTATGACAGCTATAACAACGGAGGCGGAGGCGGCTTTGGCGGTGGTAGTGGTAGGTATCCAGTGATCCAAGTACTTGGTGTGACAGCTAGATTAGCCTTTTAGAGCTTGGGTTCTGGTGCTGTTGAAGCATTGTGTGGTACACTGCATGGTATATTAAAAACAAATGGGCTTGCTATGCTACCTCCTCCTAGCTTTAAGCTGGGGCCGCCTCA…	TGGCAGAAGATTTTAATTAG	GTAAGTAAGCACCTTTTTGTGTGTTGACATAAT	TTTTTAAATTGCTGATGAAC		1319	1352	-14	19	-14	19	-14	19	#C9DDF2		0		0		0	33	0	0		DELETION	DELETION	false		true		true	dummy|DELETION|1319|1352|0	false	121	1171	1198	2523
2	3.3071e-05	dummy	dummy	m64106_230606_024419/96012422/ccs	false	subset	subset\subset46.fastq.gz	NHEJi	m64106_230606	false	ref_HNRNPA1	(2524 bp)	CAGGCCTTCAGCCGTTACACTTGCACAAGTTTTCATTGTCAAATACTTTTGTCTTATTGAGAAGAATTGTATTCTTGTAGGTGGTTATGGAGGAGGCGGCCCTGGTTACTCTGGAGGAAGCAGAGGCTATGGAAGTGGTGGACAGGGTTATGGAAACCAGGGCAGTGGCTATGGCGGGAGTGGCAGCTATGACAGCTATAACAACGGAGGCGGAGGCGGCTTTGGCGGTGGTAGTGGTAGGTATCCAGTGATCCAAGTACTTGGTGTGACAGCTAGATTAGCCTTTTAGAGCTTGGGTTCTGGTGCTGTTGAAGCATTGTGTGGTACACTGCATGGTATATTAAAAACAAATGGGCTTGTTATGCTACCTCCTCCTAGCTTTAAGCTGGGGCCGCCTCA…	TGGCAGAAGATTTTAATTAG	GTAAGTAAGCACCTTTTTGTGTGTTGACATAAT	TTTTTAAATTGCTGATGAAC	TAGTATTTTACATA	1319	1352	-14	19	-14	19	-14	19	grey		-1		-1		-1	33	14	2		DELINS	DELINS_FLANKINSERT	false		true		false	dummy|DELINS|1319|1352|14	false	121	1171	1198	2523
2	3.3071e-05	dummy	dummy	m64106_230606_024419/68356701/ccs	false	subset	subset\subset46.fastq.gz	NHEJi	m64106_230606	false	ref_HNRNPA1	(2524 bp)	CAGGCCTTCAGCCGTTACACTTGCACAAGTTTTCATTGTCAAATACTTTTGTCTTATTGAGAAGAATTGTATTCTTGTAGGTGGTTATGGAGGAGGCGGCCCTGGTTACTCTGGAGGAAGCAGAGGCTATGGAAGTGGTGGACAGGGTTATGGAAACCAGGGCAGTGGCTATGGCGGGAGTGGCAGCTATGACAGCTATAACAACGGAGGCGGAGGCGGCTTTGGCGGTGGTAGTGGTAGGTATCCAGTGATCCAAGTACTTGGTGTGACAGCTAGATTAGCCTTTTAGAGCTTGGGTTCTGGTGCTGTTGAAGCATTGTGTGGTACACTGCATGGTATATTAAAAACAAATGGGCTTGCTATGCTACCTCCTCCTAGCTTTAAGCTGGGGCCGCCTCA…	TGGCAGAAGATTTTAATTAG	GTAAGTAAGCACCTTTTTGTGTGTTGACATAAT	TTTTTAAATTGCTGATGAAC	TAGTAGCATTTACATA	1319	1352	-14	19	-14	19	-14	19	grey		-1		-1		-1	33	16	1		DELINS	DELINS_FLANKINSERT	false		true		false	dummy|DELINS|1319|1352|16	false	121	1171	1198	2523
2	3.99616e-05	dummy	dummy	m64106_230606_024419/42664904/ccs	false	subset	subset\subset53.fastq.gz	D-I03	m64106_230606	false	ref_HNRNPA1	(2524 bp)	AGGCCTTCAGCCGTTACACTTGCACAAGTTTTCATTGTCAAATACTTTTGTCTTATTGAGAAGAATTGTATTCTTGTAGGTGGTTATGGAGGAGGCGGCCCTGGTTACTCTGGAGGAAGCAGAGGCTATGGAAGTGGTGGACAGGGTTATGGAAACCAGGGCAGTGGCTATGGCGGGAGTGGCAGCTATGACAGCTATAACAACGGAGGCGGAGGCGGCTTTGGCGGTGGTAGTGGTAGGTATCCAGTGATCCAAGTACTTGGTGTGACAGCTAGATTAGCCTTTTAGAGCTTGGGTTCTGGTGCTGTTGAAGCATTGTGTGGTACACTGCATGGTATATTAAAAACAAATGGGCTTGCTATGCTACCTCCTCCTAGCTTTAAGCTGGGGCCGCCTCAC…	TGGCAGAAGATTTTAATTAG	GTAAGTAAGCACCTTTTTGTGTGTTGACATAAT	TTTTTAAATTGCTGATGAAC	TAGTTGACATA	1319	1352	-14	19	-14	19	-14	19	grey		-1		-1		-1	33	11	2		TINS	TINS	true		true		false	dummy|TINS|1319|1352|11	false	122	1171	1197	2523
58	0.00093918	dummy	dummy	m64106_230606_024419/5638373/ccs	false	subset	subset\subset50.fastq.gz	ART558	m64106_230606	false	ref_HNRNPA1	(2524 bp)	CAGGCCTTCAGCCGTTACACTTGCACAAGTTTTCATTGTCAAATACTTTTGTCTTATTGAGAAGAATTGTATTCTTGTAGGTGGTTATGGAGGAGGCGGCCCTGGTTACTCTGGAGGAAGCAGAGGCTATGGAAGTGGTGGACAGGGTTATGGAAACCAGGGCAGTGGCTATGGCGGGAGTGGCAGCTATGACAGCTATAACAACGGAGGCGGAGGCGGCTTTGGCGGTGGTAGTGGTAGGTATCCAGTGATCCAAGTACTTGGTGTGACAGCTAGATTAGCCTTTTAGAGCTTGGGTTCTGGTGCTGTTGAAGCATTGTGTGGTACACTGCATGGTATATTAAAAACAAATGGGCTTGCTATGCTACCTCCTCCTAGCTTTAAGCTGGGGCCGCCTCA…	TGGCAGAAGATTTTAATTAG	GTAAGTAAGCACCTTTTTGTGTGTTGACATAAT	TTTTTAAATTGCTGATGAAC	ATTTTAATTAGGTAATTTAAG	1319	1352	-14	19	-14	19	-14	19	grey		-1		-1		-1	33	21	0		TINS	TINS	true		true		false	dummy|TINS|1319|1352|21	false	121	1171	1198	2523
3	5.03965e-05	dummy	dummy	m64106_230606_024419/91948758/ccs	false	subset	subset\subset48.fastq.gz	NHEJi	m64106_230606	false	ref_HNRNPA1	(2524 bp)	CAGGCCTTCAGCCGTTACACTTGCACAAGTTTTCATTGTCAAATACTTTTGTCTTATTGAGAAGAATTGTATTCTTGTAGGTGGTTATGGAGGAGGCGGCCCTGGTTACTCTGGAGGAAGCAGAGGCTATGGAAGTGGTGGACAGGGTTATGGAAACCAGGGCAGTGGCTATGGCGGGAGTGGCAGCTATGACAGCTATAACAACGGAGGCGGAGGCGGCTTTGGCGGTGGTAGTGGTAGGTATCCAGTGATCCAAGTACTTGGTGTGACAGCTAGATTAGCCTTTTAGAGCTTGGGTTCTGGTGCTGTTGAAGCATTGTGTGGTACACTGCATGGTATATTAAAAACAAATGGGCTTGCTATGCTACCTCCTCCTAGCTTTAAGCTGGGGCCGCCTCA…	GTGGCAGAAGATTTTAATTA	GGTAAGTAAGCACCTTTTTGTGTGTTGACATAAT	TTTTTAAATTGCTGATGAAC		1318	1352	-15	19	-15	19	-15	19	#C9DDF2		0		0		0	34	0	2		DELETION	DELETION	false		true		true	dummy|DELETION|1318|1352|0	false	1318	1171	0	2523
31	0.000520763	dummy	dummy	m64106_230606_024419/6031664/ccs	false	subset	subset\subset48.fastq.gz	NHEJi	m64106_230606	false	ref_HNRNPA1	(2524 bp)	CAGGCCTTCAGCCGTTACACTTGCACAAGTTTTCATTGTCAAATACTTTTGTCTTATTGAGAAGAATTGTATTCTTGTAGGTGGTTATGGAGGAGGCGGCCCTGGTTACTCTGGAGGAAGCAGAGGCTATGGAAGTGGTGGACAGGGTTATGGAAACCAGGGCAGTGGCTATGGCGGGAGTGGCAGCTATGACAGCTATAACAACGGAGGCGGAGGCGGCTTTGGCGGTGGTAGTGGTAGGTATCCAGTGATCCAAGTACTTGGTGTGACAGCTAGATTAGCCTTTTAGAGCTTGGGTTCTGGTGCTGTTGAAGCATTGTGTGGTACACTGCATGGTATATTAAAAACAAATGGGCTTGCTATGCTACCTCCTCCTAGCTTTAAGCTGGGGCCGCCTCA…	GTGGCAGAAGATTTTAATTA	GGTAAGTAAGCACCTTTTTGTGTGTTGACATAAT	TTTTTAAATTGCTGATGAAC	CCTAATTGGAAA	1318	1352	-15	19	-15	19	-15	19	grey		-1		-1		-1	34	12	2		DELINS	DELINS_FLANKINSERT_RC	false		true		true	dummy|DELINS|1318|1352|12	false	120	820	1198	2172
54	0.00107636	dummy	dummy	m64106_230606_024419/6554405/ccs	false	subset	subset\subset47.fastq.gz	NHEJi	m64106_230606	false	ref_HNRNPA1	(2524 bp)	CAGGCCTTCAGCCGTTACACTTGCACAAGTTTTCATTGTCAAATACTTTTGTCTTATTGAGAAGAATTGTATTCTTGTAGGTGGTTATGGAGGAGGCGGCCCTGGTTACTCTGGAGGAAGCAGAGGCTATGGAAGTGGTGGACAGGGTTATGGAAACCAGGGCAGTGGCTATGGCGGGAGTGGCAGCTATGACAGCTATAACAACGGAGGCGGAGGCGGCTTTGGCGGTGGTAGTGGTAGGTATCCAGTGATCCAAGTACTTGGTGTGACAGCTAGATTAGCCTTTTAGAGCTTGGGTTCTGGTGCTGTTGAAGCATTGTGTGGTACACTGCATGGTATATTAAAAACAAATGGGCTTGCTATGCTACCTCCTCCTAGCTTTAAGCTGGGGCCGCCTCA…	GTGGCAGAAGATTTTAATTA	GGTAAGTAAGCACCTTTTTGTGTGTTGACATAAT	TTTTTAAATTGCTGATGAAC	CCTAATTACATAA	1318	1352	-15	19	-15	19	-15	19	grey		-1		-1		-1	34	13	0		DELINS	DELINS_FLANKINSERT_RC	false		true		false	dummy|DELINS|1318|1352|13	false	120	1171	1198	2523
53	0.00105643	dummy	dummy	m64106_230606_024419/7341216/ccs	false	subset	subset\subset47.fastq.gz	NHEJi	m64106_230606	false	ref_HNRNPA1	(2524 bp)	CAGGCCTTCAGCCGTTACACTTGCACAAGTTTTCATTGTCAAATACTTTTGTCTTATTGAGAAGAATTGTATTCTTGTAAGTGGTTATGGAGGAGGCGGCCCTGGTTACTCTGGAGGAAGCAGAGGCTATGGAAGTGGTGGACAGGGTTATGGAAACCAGGGCAGTGGCTATGGCGGGAGTGGCAGCTATGACAGCTATAACAACGGAGGCGGAGGCGGCTTTGGCGGTGGTAGTGGTAGGTATCCAGTGATCCAAGTACTTGGTGTGACAGCTAGATTAGCCTTTTAGAGCTTGGGTTCTGGTGCTGTTGAAGCATTGTGTGGTACACTGCATGGTATATTAAAAACAAATGGGCTTGCTATGCTACCTCCTCCTAGCTTTAAGCTGGGGCCGCCTCA…	GTGGCAGAAGATTTTAATTA	GGTAAGTAAGCACCTTTTTGTGTGTTGACATAAT	TTTTTAAATTGCTGATGAAC	AA	1318	1352	-15	19	-15	19	-15	19	grey		-1		-1		-1	34	2	1		DELINS	DELINS_<6	false		true		false	dummy|DELINS|1318|1352|2	false	120	1171	1198	2523
59	0.00099113	dummy	dummy	m64106_230606_024419/11012779/ccs	false	subset	subset\subset48.fastq.gz	NHEJi	m64106_230606	false	ref_HNRNPA1	(2524 bp)	CAGGCCTTCAGCCGTTACACTTGCACAAGTTTTCATTGTCAAATACTTTTGTCTTATTGAGAAGAATTGTATTCTTGTAGGTGGTTATGGAGGAGGCGGCCCTGGTTACTCTGGAGGAAGCAGAGGCTATGGAAGTGGTGGACAGGGTTATGGAAACCAGGGCAGTGGCTATGGCGGGAGTGGCAGCTATGACAGCTATAACAACGGAGGCGGAGGCGGCTTTGGCGGTGGTAGTGGTAGGTATCCAGTGATCCAAGTACTTGGTGTGACAGCTAGATTAGCCTTTTAGAGCTTGGGTTCTGGTGCTGTTGAAGCATTGTGTGGTACACTGCATGGTATATTAAAAACAAATGGGCTTGCTATGCTACCTCCTCCTAGCTTTAAGCTGGGGCCGCCTCA…	GTGGCAGAAGATTTTAATTA	GGTAAGTAAGCACCTTTTTGTGTGTTGACATAAT	TTTTTAAATTGCTGATGAAC	CCTAAATTATGCTGGAAC	1318	1352	-15	19	-15	19	-15	19	grey		-1		-1		-1	34	18	2		TINS	TINS	true		true		true	dummy|TINS|1318|1352|18	false	121	1171	1197	2523
2	3.35976e-05	dummy	dummy	m64106_230606_024419/84281845/ccs	false	subset	subset\subset48.fastq.gz	NHEJi	m64106_230606	false	ref_HNRNPA1	(2524 bp)	CAGGCCTTCAGCCGTTACACTTGCACAAGTTTTCATTGTCAAATACTTTTGTCTTATTGAGAAGAATTGTATTCTTGTAGGTGGTTATGGAGGAGGCGGCCCTGGTTACTCTGGAGGAAGCAGAGGCTATGGAAGTGGTGGACAGGGTTATGGAAACCAGGGCAGTGGCTATGGCGGGAGTGGCAGCTATGACAGCTATAACAACGGAGGCGGAGGCGGCTTTGGCGGTGGTAGTGGTAGGTATCCAGTGATCCAAGTACTTGGTGTGACAGCTAGATTAGCCTTTTAGAGCTTGGGTTCTGGTGCTGTTGAAGCATTGTGTGGTACACTGCATGGTATATTAAAAACAAATGGGCTTGCTATGCTACCTCCTCCTAGCTTTAAGCTGGGGCCGCCTCA…	AGTGGCAGAAGATTTTAATT	AGGTAAGTAAGCACCTTTTTGTGTGTTGACATAAT	TTTTTAAATTGCTGATGAAC		1317	1352	-16	19	-16	19	-16	19	#6899D0	T	1	T	1	T	1	35	0	1		DELETION	DELETION	false		true		true	dummy|DELETION|1317|1352|0	false	1317	1171	0	2523
79	0.00181952	dummy	dummy	m64106_230606_024419/89589559/ccs	false	subset	subset\subset52.fastq.gz	D-I03	m64106_230606	false	ref_HNRNPA1	(2524 bp)	CAGGCTTTCATCCGTTACACTTGCACAAGTTTTCATTGTCAAATACTTTTGTCTTATTGAGAAGAATTGTATTCTTGTAGGTGGTTATGGAGGAGGCGGCCCTGGTTACTCTGGAGGAAGCAGAGGCTATGGAAGTGGTGGACAGGGTTATGGAAACCAGGGCAGTGGCTATGGCGGGAGTGGCAGCTATGACAGCTATAACAACGGAGGCGGAGGCGGCTTTGGCGGTGGTAGTGGTAGGTATCCAGTGATCCAAGTACTTGGTGTGACAGCTAGATTAGCCTTTTAGAGCTTGGGTTCTGGTGCTGTTGAAGCATTGTGTGGTACACTGCATGGTATATTAAAAACAAATGGGCTTGCTATGCTACCTCCTCCTAGCTTTAAGCTGGGGCCGCCTCA…	AGTGGCAGAAGATTTTAATT	AGGTAAGTAAGCACCTTTTTGTGTGTTGACATAAT	TTTTTAAATTGCTGATGAAC		1317	1352	-16	19	-16	19	-16	19	#6899D0	T	1	T	1	T	1	35	0	1		DELETION	DELETION	false		true		true	dummy|DELETION|1317|1352|0	false	119	1171	1198	2523
47	0.000951378	dummy	dummy	m64106_230606_024419/38208900/ccs	false	subset	subset\subset64.fastq.gz	ART558	m64106_230606	false	ref_HNRNPA1	(2524 bp)	CAGGCCTTCAGCCGTTACACTTGCACAAGTTTTCATTGTCAAATACTTTTGTCTTATTGAGAAGAATTGTATTCTTGTAGGTGGTTATGGAGGAGGCGGCCCTGGTTACTCTGGAGGAAGCAGAGGCTATGGAAGTGGTGGACAGGGTTATGGAAACCAGGGCAGTGGCTATGGCGGGAGTGGCAGCTATGACAGCTATAACAACGGAGGCGGAGGCGGCTTTGGCGGTGGTAGTGGTAGGTATCCAGTGATCCAAGTACTTGGTGTGACAGCTAGATTAGCCTTTTAGAGCTTGGGTTCTGGTGCTGTTGAAGCATTGTGTGGTACACTGCATGGTATATTAAAAACAAATGGGCTTGCTATGCTACCTCCTCCTAGCTTTAAGCTGGGGCCGCCTCA…	AGTGGCAGAAGATTTTAATT	AGGTAAGTAAGCACCTTTTTGTGTGTTGACATAAT	TTTTTAAATTGCTGATGAAC		1317	1352	-16	19	-16	19	-16	19	#6899D0	T	1	T	1	T	1	35	0	1		DELETION	DELETION	false		true		true	dummy|DELETION|1317|1352|0	false	119	1171	1198	2523
2	3.98653e-05	dummy	dummy	m64106_230606_024419/21759580/ccs	false	subset	subset\subset47.fastq.gz	NHEJi	m64106_230606	false	ref_HNRNPA1	(2524 bp)	CAGGCCTTCAGCCGTTACACTTGCACAAGTTTTCATTGTCAAATACTTTTGTCTTATTGAGAAGAATTGTATTCTTGTAGGTGGTTATGGAGGAGGCGGCCCTGGTTACTCTGGAGGAAGCAGAGGCTATGGAAGTGGTGGACAGGGTTATGGAAACCAGGGCAGTGGCTATGGCGGGAGTGGCAGCTATGACAGCTATAACAACGGAGGCGGAGGCGGCTTTGGCGGTGGTAGTGGTAGGTATCCAGTGATCCAAGTACTTGGTGTGACAGCTAGATTAGCCTTTTAGAGCTTGGGTTCTGGTGCTGTTGAAGCATTGTGTGGTACACTGCATGGTATATTAAAAACAAATGGGCTTGCTATGCTACCTCCTCCTAGCTTTAAGCTGGGGCCGCCTCA…	AGTGGCAGAAGATTTTAATT	AGGTAAGTAAGCACCTTTTTGTGTGTTGACATAAT	TTTTTAAATTGCTGATGAAC	GACATAA	1317	1352	-16	19	-16	19	-16	19	grey		-1		-1		-1	35	7	2		TINS	TINS	true		true		true	dummy|TINS|1317|1352|7	false	119	1171	1198	2523
18	0.000364358	dummy	dummy	m64106_230606_024419/1114575/ccs	false	subset	subset\subset64.fastq.gz	ART558	m64106_230606	false	ref_HNRNPA1	(2524 bp)	CAGGCCTTCAGCCGTTACACTTGCACAAGTTTTCATTGTCAAATACTTTTGTCTTATTGAGAAGAATTGTATTCTTGTAGGTGGTTATGGAGGAGGCGGCCCTGGTTACTCTGGAGGAAGCAGAGGCTATGGAAGTGGTGGACAGGGTTATGGAAACCAGGGCAGTGGCTATGGCGGGAGTGGCAGCTATGACAGCTATAACAACGGAGGCGGAGGCGGCTTTGGCGGTGGTAGTGGTAGGTATCCAGTGATCTAAGTACTTGGTGTGACAGCTAGATTAGCCTTTTAGAGCTTGGGTTCTGGTGCTGTTGAAGCATTGTGTGGTACACTGCATGGTATATTAAAAACAAATGGGCTTGCTATGCTACCTCCTCCTAGCTTTAAGCTGGGGCCGCCTCA…	TGGCAGTGGCAGAAGATTTT	AATTAGGTAAGTAAGCACCTTTTTGTGTGTTGACATAAT	TTTTTAAATTGCTGATGAAC		1313	1352	-20	19	-20	19	-20	19	#6899D0	T	1	T	1	T	1	39	0	0		DELETION	DELETION	false		true		true	dummy|DELETION|1313|1352|0	false	115	1171	1198	2523
57	0.000957533	dummy	dummy	m64106_230606_024419/5769552/ccs	false	subset	subset\subset48.fastq.gz	NHEJi	m64106_230606	false	ref_HNRNPA1	(2524 bp)	CAGGCCTTCAGCCGTTACACTTGCACAAGTTTTCATTGTCAAATACTTTTGTCTTATTGAGAAGAATTGTATTCTTGTAGGTGGTTATGGAGGAGGCGGCCCTGGTTACTCTGGAGGAAGCAGAGGCTATGGAAGTGGTGGACAGGGTTATGGAAACCAGGGCAGTGGCTATGGCGGGAGTGGCAGCTATGACAGCTATAACAACGGAGGCGGAGGCGGCTTTGGCGGTGGTAGTGGTAGGTATCCAGTGATCCAAGTACTTGGTGTGACAGCTAGATTAGCCTTTTAGAGCTTGGGTTCTGGTGCTGTTGAAGCATTGTGTGGTACACTGCATGGTATATTAAAAACAAATGGGCTTGCTATGCTACCTCCTCCTAGCTTTAAGCTGGGGCCGCCTCA…	CAGTAGCTATGGCAGTGGCA	GAAGATTTTAATTAGGTAAGTAAGCACCTTTTTGTGTGTTGACATAAT	TTTTTAAATTGCTGATGAAC	TAA	1304	1352	-29	19	-29	19	-29	19	grey		-1		-1		-1	48	3	0		DELINS	DELINS_<6	false		true		true	dummy|DELINS|1304|1352|3	false	106	1171	1198	2523
56	0.00128979	dummy	dummy	m64106_230606_024419/5571802/ccs	false	subset	subset\subset52.fastq.gz	D-I03	m64106_230606	false	ref_HNRNPA1	(2524 bp)	CAGGCCTTCAGCCGTTACACTTGCACAAGTTTTCATTGTCAAATACTTTTGTCTTATTGAGAAGAATTGTATTCTTGTAGGTGGTTATGGAGGAGGCGGCCCTGGTTACTCTGGAGGAAGCAGAGGCTATGGAAGTGGTGGACAGGGTTATGGAAACCAGGGCAGTGGCTATGGCGGGAGTGGCAGCTATGACAGCTATAACAACGGAGGCGGAGGCGGCTTTGGCGGTGGTAGTGGTAGGTATCCAGTGATCCAAGTACTTGGTGTGACAGCTAGATTAGCCTTTTAGAGCTTGGGTTCTGGTGCTGTTGAAGCATTGTGTGGTACACTGCATGGTATATTAAAAACAAATGGGCTTGCTATGCTACCTCCTCCTAGCTTTAAGCTGGGGCCGCCTCA…	GCAGTAGCTATGGCAGTGGC	AGAAGATTTTAATTAGGTAAGTAAGCACCTTTTTGTGTGTTGACATAAT	TTTTTAAATTGCTGATGAAC		1303	1352	-30	19	-30	19	-30	19	#C9DDF2		0		0		0	49	0	2		DELETION	DELETION	false		true		true	dummy|DELETION|1303|1352|0	false	1303	1171	0	2523
24	0.00048581	dummy	dummy	m64106_230606_024419/1048989/ccs	false	subset	subset\subset64.fastq.gz	ART558	m64106_230606	false	ref_HNRNPA1	(2524 bp)	CAGGCCTTCAGCCGTTACACTTGCACAAGTTTTCATTGTCAAATACTTTTGTCTTATTGAGAAGAATTGTATTCTTGTAGGTGGTTATGGAGGAGGCGGCCCTGGTTACTCTGGAGGAAGCAGAGGCTATGGAAGTGGTGGACAGGGTTATGGAAACCAGGGCAGTGGCTATGGCGGGAGTGGCAGCTATGACAGCTATAACAACGGAGGCGGAGGCGGCTTTGGCGGTGGTAGTGGTAGGTATCCAGTGATCCAAGTACTTGGTGTGACAGCTAGATTAGCCTTTTAGAGCTTGGGTTCTGGTGCTGTTGAAGCATTGTGTGGTACACTGCATGGTATATTAAAAACAAATGGGCTTGCTATGCTACCTCCTCCTAGCTTTAAGCTGGGGCCGCCTCA…	TTAATTAGGTAAGTAAGCAC	CTTTTTGTGTGTTGACATAA	TTTTTTAAATTGCTGATGAA	ATTT	1331	1351	-2	18	-2	18	-2	18	grey		-1		-1		-1	20	4	2		DELINS	DELINS_<6	false		true		false	dummy|DELINS|1331|1351|4	false	133	1172	1198	2523
63	0.00125576	dummy	dummy	m64106_230606_024419/9570098/ccs	false	subset	subset\subset47.fastq.gz	NHEJi	m64106_230606	false	ref_HNRNPA1	(2524 bp)	CAGGCCTTCAGCCGTTACACTTGCACAAGTTTTCATTGTCAAATACTTTTGTCTTATTGAGAAGAATTGTATTCTTGTAGGTGGTTATGGAGGAGGCGGCCCTGGTTACTCTGGAGGAAGCAGAGGCTATGGAAGTGGTGGACAGGGTTATGGAAACCAGGGCAGTGGCTATGGCGGGAGTGGCAGCTATGACAGCTATAACAACGGAGGCGGAGGCGGCTTTGGCGGTGGTAGTGGTAGGTATCCAGTGATCCAAGTACTTGGTGTGACAGCTAGATTAGCCTTTTAGAGCTTGGGTTCTGGTGCTGTTGAAGCATTGTGTGGTACACTGCATGGTATATTAAAAACAAATGGGCTTGCTATGCTACCTCCTCCTAGCTTTAAGCTGGGGCCGCCTCA…	ATTTTAATTAGGTAAGTAAG	CACCTTTTTGTGTGTTGACATAA	TTTTTTAAATTGCTGATGAA		1328	1351	-5	18	-5	18	-5	18	#C9DDF2		0		0		0	23	0	1		DELETION	DELETION	false		true		true	dummy|DELETION|1328|1351|0	false	1328	1172	0	2523
52	0.001039	dummy	dummy	m64106_230606_024419/527172/ccs	false	subset	subset\subset53.fastq.gz	D-I03	m64106_230606	false	ref_HNRNPA1	(2524 bp)	CAGGCCTTCAGCCGTTACACTTGCACAAGTTTTCATTGTCAAATACTTTTGTCTTATTGAGAAGAATTGTATTCTTGTAGGTGGTTATGGAGGAGGCGGCCCTGGTTACTCTGGAGGAAGCAGAGGCTATGGAAGTGGTGGACAGGGTTATGGAAACCAGGGCAGTGGCTATGGCGGGAGTGGCAGCTATGACAGCTATAACAACGGAGGCGGAGGCGGCTTTGGCGGTGGTAGTGGTAGGTATCCAGTGATCCAAGTACTTGGTGTGACAGCTAGATTAGCCTTTTAGAGCTTGGGTTCTGGTGCTGTTGAAGCATTGTGTGGTACACTGCATGGTATATTAAAAAACAAATGGGCTTGCTATGCTACCTCCTCCTAGCTTTAAGCTGGGGCCGCCTC…	ATTTTAATTAGGTAAGTAAG	CACCTTTTTGTGTGTTGACATAA	TTTTTTAAATTGCTGATGAA		1328	1351	-5	18	-5	18	-5	18	#C9DDF2		0		0		0	23	0	1		DELETION	DELETION	false		true		true	dummy|DELETION|1328|1351|0	false	130	1172	1198	2523
1281	0.021182	dummy	dummy	m64106_230606_024419/1638/ccs	false	subset	subset\subset46.fastq.gz	NHEJi	m64106_230606	false	ref_HNRNPA1	(2524 bp)	CAGGCCTTCAGCCGTTACACTTGCACAAGTTTTCATTGTCAAATACTTTTGTCTTATTGAGAAGAATTGTATTCTTGTAGGTGGTTATGGAGGAGGCGGCCCTGGTTACTCTGGAGGAAGCAGAGGCTATGGAAGTGGTGGACAGGGTTATGGAAACCAGGGCAGTGGCTATGGCGGGAGTGGCAGCTATGACAGCTATAACAACGGAGGCGGAGGCGGCTTTGGCGGTGGTAGTGGTAGGTATCCAGTGATCCAAGTACTTGGTGTGACAGCTAGATTAGCCTTTTAGAGCTTGGGTTCTGGTGCTGTTGAAGCATTGTGTGGTACACTGCATGGTATATTAAAAACAAATGGGCTTGCTATGCTACCTCCTCCTAGCTTTAAGCTGGGGCCGCCTCA…	GATTTTAATTAGGTAAGTAA	GCACCTTTTTGTGTGTTGACATAA	TTTTTTAAATTGCTGATGAA		1327	1351	-6	18	-6	18	-6	18	#054E61	TAA	3	TAA	3	TAA	3	24	0	0		DELETION	DELETION	false		true		true	dummy|DELETION|1327|1351|0	false	1327	1172	0	2523
800	0.0159461	dummy	dummy	m64106_230606_024419/131748/ccs	false	subset	subset\subset47.fastq.gz	NHEJi	m64106_230606	false	ref_HNRNPA1	(2524 bp)	CAGGCCTTCAGCCGTTACACTTGCACAAGTTTTCATTGTCAAATACTTTTGTCTTATTGAGAAGAATTGTATTCTTGTAGGTGGTTATGGAGGAGGCGGCCCTGGTTACTCTGGAGGAAGCAGAGGCTATGGAAGTGGTGGACAGGGTTATGGAAACCAGGGCAGTGGCTATGGCGGGAGTGGCAGCTATGACAGCTATAACAACGGAGGCGGAGGCGGCTTTGGCGGTGGTAGTGGTAGGTATCCAGTGATCCAAGTACTTGGTGTGACAGCTAGATTAGCCTTTTAGAGCTTGGGTTCTGGTGCTGTTGAAGCATTGTGTGGTACACTGCATGGTATATTAAAAACAAATGGGCTTGCTATGCTACCTCCTCCTAGCTTTAAGCTGGGGCCGCCTCA…	GATTTTAATTAGGTAAGTAA	GCACCTTTTTGTGTGTTGACATAA	TTTTTTAAATTGCTGATGAA		1327	1351	-6	18	-6	18	-6	18	#054E61	TAA	3	TAA	3	TAA	3	24	0	0		DELETION	DELETION	false		true		true	dummy|DELETION|1327|1351|0	false	1327	1172	0	2523
1126	0.0189155	dummy	dummy	m64106_230606_024419/1174/ccs	false	subset	subset\subset48.fastq.gz	NHEJi	m64106_230606	false	ref_HNRNPA1	(2524 bp)	CAGGCCTTCAGCCGTTACACTTGCACAAGTTTTCATTGTCAAATACTTTTGTCTTATTGAGAAGAATTGTATTCTTGTAGGTGGTTATGGAGGAGGCGGCCCTGGTTACTCTGGAGGAAGCAGAGGCTATGGAAGTGGTGGACAGGGTTATGGAAACCAGGGCAGTGGCTATGGCGGGAGTGGCAGCTATGACAGCTATAACAACGGAGGCGGAGGCGGCTTTGGCGGTGGTAGTGGTAGGTATCCAGTGATCCAAGTACTTGGTGTGACAGCTAGATTAGCCTTTTAGAGCTTGGGTTCTGGTGCTGTTGAAGCATTGTGTGGTACACTGCATGGTATATTAAAAACAAATGGGCTTGCTATGCTACCTCCTCCTAGCTTTAAGCTGGGGCCGCCTCA…	GATTTTAATTAGGTAAGTAA	GCACCTTTTTGTGTGTTGACATAA	TTTTTTAAATTGCTGATGAA		1327	1351	-6	18	-6	18	-6	18	#054E61	TAA	3	TAA	3	TAA	3	24	0	0		DELETION	DELETION	false		true		false	dummy|DELETION|1327|1351|0	false	1327	1172	0	2523
134	0.00195435	dummy	dummy	m64106_230606_024419/132385/ccs	false	subset	subset\subset49.fastq.gz	ART558	m64106_230606	false	ref_HNRNPA1	(2524 bp)	CAGGCCTTCAGCCGTTACACTTGCACAAGTTTTCATTGTCAAATACTTTTGTCTTATTGAGAAGAATTGTATTCTTGTAGGTGGTTATGGAGGAGGCGGCCCTGGTTACTCTGGAGGAAGCAGAGGCTATGGAAGTGGTGGACAGGGTTATGGAAACCAGGGCAGTGGCTATGGCGGGAGTGGCAGCTATGACAGCTATAACAACGGAGGCGGAGGCGGCTTTGGCGGTGGTAGTGGTAGGTATCCAGTGATCCAAGTACTTGGTGTGACAGCTAGATTAGCCTTTTAGAGCTTGGGTTCTGGTGCTGTTGAAGCATTGTGTGGTACACTGCATGGTATATTAAAAACAAATGGGCTTGCTATGCTACCTCCTCCTAGCTTTAAGCTGGGGCCGCCTCA…	GATTTTAATTAGGTAAGTAA	GCACCTTTTTGTGTGTTGACATAA	TTTTTTAAATTGCTGATGAA		1327	1351	-6	18	-6	18	-6	18	#054E61	TAA	3	TAA	3	TAA	3	24	0	0		DELETION	DELETION	false		true		true	dummy|DELETION|1327|1351|0	false	1327	1172	0	2523
411	0.00665522	dummy	dummy	m64106_230606_024419/1705207/ccs	false	subset	subset\subset50.fastq.gz	ART558	m64106_230606	false	ref_HNRNPA1	(2524 bp)	CAGGCCTTCAGCCGTTACACTTGCACAAGTTTTCATTGTCAAATACTTTTGTCTTATTGAGAAGAATTGTATTCTTGTAGGTGGTTATGGAGGAGGCGGCCCTGGTTACTCTGGAGGAAGCAGAGGCTATGGAAGTGGTGGACAGGGTTATGGAAACCAGGGCAGTGGCTATGGCGGGAGTGGCAGCTATGACAGCTATAACAACGGAGGCGGAGGCGGCTTTGGCGGTGGTAGTGGTAGGTATCCAGTGATCCAAGTACTTGGTGTGACAGCTAGATTAGCCTTTTAGAGCTTGGGTTCTGGTGCTGTTGAAGCATTGTGTGGTACACTGCATGGTATATTAAAAACAAATGGGCTTGCTATGCTACCTCCTCCTAGCTTTAAGCTGGGGCCGCCTCA…	GATTTTAATTAGGTAAGTAA	GCACCTTTTTGTGTGTTGACATAA	TTTTTTAAATTGCTGATGAA		1327	1351	-6	18	-6	18	-6	18	#054E61	TAA	3	TAA	3	TAA	3	24	0	0		DELETION	DELETION	false		true		false	dummy|DELETION|1327|1351|0	false	1327	1172	0	2523
592	0.0136349	dummy	dummy	m64106_230606_024419/263766/ccs	false	subset	subset\subset52.fastq.gz	D-I03	m64106_230606	false	ref_HNRNPA1	(2524 bp)	CAGGCCTTCAGCCGTTACACTTGCACAAGTTTTCATTGTCAAATACTTTTGTCTTATTGAGAAGAATTGTATTCTTGTAGGTGGTTATGGAGGAGGCGGCCCTGGTTACTCTGGAGGAAGCAGAGGCTATGGAAGTGGTGGACAGGGTTATGGAAACCAGGGCAGTGGCTATGGCGGGAGTGGCAGCTATGACAGCTATAACAACGGAGGCGGAGGCGGCTTTGGCGGTGGTAGTGGTAGGTATCCAGTGATCCAAGTACTTGGTGTGACAGCTAGATTAGCCTTTTAGAGCTTGGGTTCTGGTGCTGTTGAAGCATTGTGTGGTACACTGCATGGTATATTAAAAACAAATGGGCTTGCTATGCTACCTCCTCCTAGCTTTAAGCTGGGGCCGCCTCA…	GATTTTAATTAGGTAAGTAA	GCACCTTTTTGTGTGTTGACATAA	TTTTTTAAATTGCTGATGAA		1327	1351	-6	18	-6	18	-6	18	#054E61	TAA	3	TAA	3	TAA	3	24	0	0		DELETION	DELETION	false		true		true	dummy|DELETION|1327|1351|0	false	1327	1172	0	2523
840	0.0167839	dummy	dummy	m64106_230606_024419/787814/ccs	false	subset	subset\subset53.fastq.gz	D-I03	m64106_230606	false	ref_HNRNPA1	(2524 bp)	CAGGCCTTCAGCCGTTACACTTGCACAAGTTTTCATTGTCAAATACTTTTGTCTTATTGAGAAGAATTGTATTCTTGTAGGTGGTTATGGAGGAGGCGGCCCTGGTTACTCTGGAGGAAGCAGAGGCTATGGAAGTGGTGGACAGGGTTATGGAAACCAGGGCAGTGGCTATGGCGGGAGTGGCAGCTATGACAGCTATAACAACGGAGGCGGAGGCGGCTTTGGCGGTGGTAGTGGTAGGTATCCAGTGATCCAAGTACTTGGTGTGACAGCTAGATTAGCCTTTTAGAGCTTGGGTTCTGGTGCTGTTGAAGCATTGTGTGGTACACTGCATGGTATATTAAAAACAAATGGGCTTGCTATGCTACCTCCTCCTAGCTTTAAGCTGGGGCCGCCTCA…	GATTTTAATTAGGTAAGTAA	GCACCTTTTTGTGTGTTGACATAA	TTTTTTAAATTGCTGATGAA		1327	1351	-6	18	-6	18	-6	18	#054E61	TAA	3	TAA	3	TAA	3	24	0	0		DELETION	DELETION	false		true		false	dummy|DELETION|1327|1351|0	false	1327	1172	0	2523
463	0.0130474	dummy	dummy	m64106_230606_024419/67586/ccs	false	subset	subset\subset54.fastq.gz	D-I03	m64106_230606	false	ref_HNRNPA1	(2524 bp)	CAGGCCTTCAGCCGTTACACTTGCACAAGTTTTCATTGTCAAATACTTTTGTCTTATTGAGAAGAATTGTATTCTTGTAGGTGGTTATGGAGGAGGCGGCCCTGGTTACTCTGGAGGAAGCAGAGGCTATGGAAGTGGTGGACAGGGTTATGGAAACCAGGGCAGTGGCTATGGCGGGAGTGGCAGCTATGACAGCTATAACAACGGAGGCGGAGGCGGCTTTGGCGGTGGTAGTGGTAGGTATCCAGTGATCCAAGTACTTGGTGTGACAGCTAGATTAGCCTTTTAGAGCTTGGGTTCTGGTGCTGTTGAAGCATTGTGTGGTACACTGCATGGTATATTAAAAACAAATGGGCTTGCTATGCTACCTCCTCCTAGCTTTAAGCTGGGGCCGCCTCA…	GATTTTAATTAGGTAAGTAA	GCACCTTTTTGTGTGTTGACATAA	TTTTTTAAATTGCTGATGAA		1327	1351	-6	18	-6	18	-6	18	#054E61	TAA	3	TAA	3	TAA	3	24	0	0		DELETION	DELETION	false		true		true	dummy|DELETION|1327|1351|0	false	1327	1172	0	2523
247	0.0049998	dummy	dummy	m64106_230606_024419/3539064/ccs	false	subset	subset\subset64.fastq.gz	ART558	m64106_230606	false	ref_HNRNPA1	(2524 bp)	CAGGCCTTCAGCCGTTACACTTGCACAAGTTTTCATTGTCAAATACTTTTGTCTTATTGAGAAGAATTGTATTCTTGTAGGTGGTTATGGAGGAGGCGGCCCTGGTTACTCTGGAGGAAGCAGAGGCTATGGAAGTGGTGGACAGGGTTATGGAAACCAGGGCAGTGGCTATGGCGGGAGTGGCAGCTATGACAGCTATAACAACGGAGGCGGAGGCGGCTTTGGCGGTGGTAGTGGTAGGTATCCAGTGATCCAAGTACTTGGTGTGACAGCTAGATTAGCCTTTTAGAGCTTGGGTTCTGGTGCTGTTGAAGCATTGTGTGGTACACTGCATGGTATATTAAAAACAAATGGGCTTGCTATGCTACCTCCTCCTAGCTTTAAGCTGGGGCCGCCTCA…	GATTTTAATTAGGTAAGTAA	GCACCTTTTTGTGTGTTGACATAA	TTTTTTAAATTGCTGATGAA		1327	1351	-6	18	-6	18	-6	18	#054E61	TAA	3	TAA	3	TAA	3	24	0	0		DELETION	DELETION	false		true		true	dummy|DELETION|1327|1351|0	false	1327	1172	0	2523
2	3.3071e-05	dummy	dummy	m64106_230606_024419/7209057/ccs	false	subset	subset\subset46.fastq.gz	NHEJi	m64106_230606	false	ref_HNRNPA1	(2524 bp)	CAGGCCTTCAGCCGTTACACTTGCACAAGTTTTCATTGTCAAATACTTTTGTCTTATTGAGAAGAATTGTATTCTTGTAGGTGGTTATGGAGGAGGCGGCCCTGGTTACTCTGGAGGAAGCAGAGGCTATGGAAGTGGTGGACAGGGTTATGGAAACCAGGGCAGTGGCTATGGCGGGAGTGGCAGCTATGACAGCTATAACAACGGAGGCGGAGGCGGCTTTGGCGGTGGTAGTGGTAGGTATCCAGTGATCCAAGTACTTGGTGTGACAGCTAGATTAGCCTTTTAGAGCTTGGGTTCTGGTGCTGTTGAAGCATTGTGTGGTACACTGCATGGTATATTAAAAACAAATGGGCTTGCTATGCTACCTCCTCCTAGCTTTAAGCTGGGGCCGCCTCA…	GATTTTAATTAGGTAAGTAA	GCACCTTTTTGTGTGTTGACATAA	TTTTTTAAATTGCTGATGAA	CT	1327	1351	-6	18	-6	18	-6	18	grey		-1		-1		-1	24	2	2		DELINS	DELINS_<6	false		true		true	dummy|DELINS|1327|1351|2	false	1327	1172	0	2523
2	3.35976e-05	dummy	dummy	m64106_230606_024419/93979814/ccs	false	subset	subset\subset48.fastq.gz	NHEJi	m64106_230606	false	ref_HNRNPA1	(2524 bp)	CAGGCCTTCAGCCGTTTACACTTGCACAAGTTTTCATTGTCAAATACTTTTGTCTTATTGAGAAGAATTGTATTCTTGTAGGTGGTTATGGAGGAGGCGGCCCTGGTTACTCTGGAGGAAGCAGAGGCTATGGAAGTGGTGGACAGGGTTATGGAAACCAGGGCAGTGGCTATGGCGGGAGTGGCAGCTATGACAGCTATAACAACGGAGGCGGAGGCGGCTTTGGCGGTGGTAGTGGTAGGTATCCAGTGATCCAAGTACTTGGTGTGACAGCTAGATTAGCCTTTTAGAGCTTGGGTTCTGGTGCTGTTGAAGCATTGTGTGGTACACTGCATGGTATATTAAAAACAAATGGGCTTGCTATGCTACCTCCTCCTAGCTTTAAGCTGGGGCCGCCTC…	GATTTTAATTAGGTAAGTAA	GCACCTTTTTGTGTGTTGACATAA	TTTTTTAAATTGCTGATGAA	CT	1327	1351	-6	18	-6	18	-6	18	grey		-1		-1		-1	24	2	2		DELINS	DELINS_<6	false		true		true	dummy|DELINS|1327|1351|2	false	1313	1172	14	2523
47	0.000685481	dummy	dummy	m64106_230606_024419/2753684/ccs	false	subset	subset\subset49.fastq.gz	ART558	m64106_230606	false	ref_HNRNPA1	(2524 bp)	CAGGCCTTCAGCCGTTACACTTGCACAAGTTTTCATTGTCAAATACTTTTGTCTTATTGAGAAGAATTGTATTCTTGTAGGTGGTTATGGAGGAGGCGGCCCTGGTTACTCTGGAGGAAGCAGAGGCTATGGAAGTGGTGGACAGGGTTATGGAAACCAGGGCAGTGGCTATGGCGGGAGTGGCAGCTATGACAGCTATAACAACGGAGGCGGAGGCGGCTTTGGCGGTGGTAGTGGTAGGTATCCAGTGATCCAAGTACTTGGTGTGACAGCTAGATTAGCCTTTTAGAGCTTGGGTTCTGGTGCTGTTGAAGCATTGTGTGGTACACTGCATGGTATATTAAAAACAAATGGGCTTGCTATGCTACCTCCTCCTAGCTTTAAGCTGGGGCCGCCTCA…	GATTTTAATTAGGTAAGTAA	GCACCTTTTTGTGTGTTGACATAA	TTTTTTAAATTGCTGATGAA	TT	1327	1351	-6	18	-6	18	-6	18	grey		-1		-1		-1	24	2	2		DELINS	DELINS_<6	false		true		true	dummy|DELINS|1327|1351|2	false	129	1172	1198	2523
2	4.60638e-05	dummy	dummy	m64106_230606_024419/115540837/ccs	false	subset	subset\subset52.fastq.gz	D-I03	m64106_230606	false	ref_HNRNPA1	(2524 bp)	CAGGCCTTCAGCCGTTACACTTGCACAAGTTTTCATTGTCAAATACTTTTGTCTTATTGAGAAGAATTGTATTCTTGTAGGTGGTTATGGAGGAGGCGGCCCTGGTTACTCTGGAGGAAGCAGAGGCTATGGAAGTGGTGGACAGGGTTATGGAAACCAGGGCAGTGGCTATGGCGGGAGTGGCAGCTATGACAGCTATAACAACGGAGGCGGAGGCGGCTTTGGCGGTGGTAGTGGTAGGTATCCAGTGATCCAAGTACTTGGTGTGACAGCTAGATTAGCCTTTTAGAGCTTGGGTTCTGGTGCTGTTGAAGCATTGTGTGGTACACTGCATGGTATATTAAAAACAAATGGGCTTGCTATGCTACCTCCTCCTAGCTTTAAGCTGGGGCCGCCTCA…	GATTTTAATTAGGTAAGTAA	GCACCTTTTTGTGTGTTGACATAA	TTTTTTAAATTGCTGATGAA	CT	1327	1351	-6	18	-6	18	-6	18	grey		-1		-1		-1	24	2	2		DELINS	DELINS_<6	false		true		true	dummy|DELINS|1327|1351|2	false	1327	1172	0	2523
37	0.00073929	dummy	dummy	m64106_230606_024419/2293962/ccs	false	subset	subset\subset53.fastq.gz	D-I03	m64106_230606	false	ref_HNRNPA1	(2524 bp)	CAGGCCTTCAGCCGTTACACTTGCACAAGTTTTCATTGTCAAATACTTTTGTCTTATTGAGAAGAATTGTATTCTTGTAGGTGGTTATGGAGGAGGCGGCCCTGGTTACTCTGGAGGAAGCAGAGGCTATGGAAGTGGTGGACAGGGTTATGGAAACCAGGGCAGTGGCTATGGCGGGAGTGGCAGCTATGACAGCTATAACAACGGAGGCGGAGGCGGCTTTGGCGGTGGTAGTGGTAGGTATCCAGTGATCCAAGTACTTGGTGTGACAGCTAGATTAGCCTTTTAGAGCTTGGGTTCTGGTGCTGTTGAAGCATTGTGTGGTACACTGCATGGTATATTAAAAACAAATGGGCTTGCTATGCTACCTCCTCCTAGCTTTAAGCTGGGGCCGCCTCA…	GATTTTAATTAGGTAAGTAA	GCACCTTTTTGTGTGTTGACATAA	TTTTTTAAATTGCTGATGAA	TACAAACT	1327	1351	-6	18	-6	18	-6	18	grey		-1		-1		-1	24	8	2		DELINS	DELINS_UNKNOWN	false		true		false	dummy|DELINS|1327|1351|8	false	129	1172	1198	2523
2	3.3071e-05	dummy	dummy	m64106_230606_024419/55445959/ccs	false	subset	subset\subset46.fastq.gz	NHEJi	m64106_230606	false	ref_HNRNPA1	(2524 bp)	CAGGCCTTCAGCCGTTACACTTGCACAAGTTTTCATTGTCAAATACTTTTGTCTTATTGAGAAGAATTGTATTCTTGTAGGTGGTTATGGAGGAGGCGGCCCTGGTTACTCTGGAGGAAGCAGAGGCTATGGAAGTGGTGGACAGGGTTATGGAAACCAGGGCAGTGGCTATGGCGGGAGTGGCAGCTATGACAGCTATAACAACGGAGGCGGAGGCGGCTTTGGCGGTGGTAGTGGTAGGTATCCAGTGATCCAAGTACTTGGTGTGACAGCTAGATTAGCCTTTTAGAGCTTGGGTTCTGGTGCTGTTGAAGCATTGTGTGGTACACTGCATGGTATATTAAAAACAAATGGGCTTGCTATGCTACCTCCTCCTAGCTTTAAGCTGGGGCCGCCTCA…	GATTTTAATTAGGTAAGTAA	GCACCTTTTTGTGTGTTGACATAA	TTTTTTAAATTGCTGATGAA	T	1327	1351	-6	18	-6	18	-6	18	grey		-1		-1		-1	24	1	1		DELINS	DELINS_<6	false		true		true	dummy|DELINS|1327|1351|T	false	129	463	1198	1814
22	0.000438518	dummy	dummy	m64106_230606_024419/264549/ccs	false	subset	subset\subset47.fastq.gz	NHEJi	m64106_230606	false	ref_HNRNPA1	(2524 bp)	CAGGCCTTCAGCCGTTACACTTGCACAAGTTTTCATTGTCAAATACTTTTGTCTTATTGAGAAGAATTGTATTCTTGTAGGTGGTTATGGAGGAGGCGGCCCTGGTTACTCTGGAGGAAGCAGAGGCTATGGAAGTGGTGGACAGGGTTATGGAAACCAGGGCAGTGGCTATGGCGGGAGTGGCAGCTATGACAGCTATAACAACGGAGGCGGAGGCGGCTTTGGCGGTGGTAGTGGTAGGTATCCAGTGATCCAAGTACTTGGTGTGACAGCTAGATTAGCCTTTTAGAGCTTGGGTTCTGGTGCTGTTGAAGCATTGTGTGGTACACTGCATGGTATATTAAAAACAAATGGGCTTGCTATGCTACCTCCTCCTAGCTTTAAGCTGGGGCCGCCTCA…	GATTTTAATTAGGTAAGTAA	GCACCTTTTTGTGTGTTGACATAA	TTTTTTAAATTGCTGATGAA	T	1327	1351	-6	18	-6	18	-6	18	grey		-1		-1		-1	24	1	1		DELINS	DELINS_<6	false		true		true	dummy|DELINS|1327|1351|T	false	1327	1172	0	2523
54	0.000907136	dummy	dummy	m64106_230606_024419/11536871/ccs	false	subset	subset\subset48.fastq.gz	NHEJi	m64106_230606	false	ref_HNRNPA1	(2524 bp)	CAGGCCTTCAGCCGTTACACTTGCACAAGTTTTCATTGTCAAATACTTTTGTCTTATTGAGAAGAATTGTATTCTTGTAGGTGGTTATGGAGGAGGCGGCCCTGGTTACTCTGGAGGAAGCAGAGGCTATGGAAGTGGTGGACAGGGTTATGGAAACCAGGGCAGTGGCTATGGCGGGAGTGGCAGCTATGACAGCTATAACAACGGAGGCGGAGGCGGCTTTGGCGGTGGTAGTGGTAGGTATCCAGTGATCCAAGTACTTGGTGTGACAGCTAGATTAGCCTTTTAGAGCTTGGGTTCTGGTGCTGTTGAAGCATTGTGTGGTACACTGCATGGTATATTAAAAACAAATGGGCTTGCTATGCTACCTCCTCCTAGCTTTAAGCTGGGGCCGCCTCA…	GATTTTAATTAGGTAAGTAA	GCACCTTTTTGTGTGTTGACATAA	TTTTTTAAATTGCTGATGAA	T	1327	1351	-6	18	-6	18	-6	18	grey		-1		-1		-1	24	1	1		DELINS	DELINS_<6	false		true		false	dummy|DELINS|1327|1351|T	false	129	1172	1198	2523
3	6.90958e-05	dummy	dummy	m64106_230606_024419/100729521/ccs	false	subset	subset\subset52.fastq.gz	D-I03	m64106_230606	false	ref_HNRNPA1	(2524 bp)	CAGGCCTTCAGCCGTTACACTTGCACAAGTTTTCATTGTCAAATACTTTTGTCTTATTGAGAAGAATTGTATTCTTGTAGGTGGTTATGGAGGAGGCGGCCCTGGTTACTCTGGAGGAAGCAGAGGCTATGGAAGTGGTGGACAGGGTTATGGAAACCAGGGCAGTGGCTATGGCGGGAGTGGCAGCTATGACAGCTATAACAACGGAGGCGGAGGCGGCTTTGGCGGTGGTAGTGGTAGGTATCCAGTGATCCAAGTACTTGGTGTGACAGCTAGATTAGCCTTTTAGAGCTTGGGTTCTGGTGCTGTTGAAGCATTGTGTGGTACACTGCATGGTATATTAAAAACAAATGGGCTTGCTATGCTACCTCCTCCTAGCTTTAAGCTGGGGCCGCCTCA…	GATTTTAATTAGGTAAGTAA	GCACCTTTTTGTGTGTTGACATAA	TTTTTTAAATTGCTGATGAA	T	1327	1351	-6	18	-6	18	-6	18	grey		-1		-1		-1	24	1	1		DELINS	DELINS_<6	false		true		true	dummy|DELINS|1327|1351|T	false	129	1172	1198	2523
3	5.99425e-05	dummy	dummy	m64106_230606_024419/121571440/ccs	false	subset	subset\subset53.fastq.gz	D-I03	m64106_230606	false	ref_HNRNPA1	(2524 bp)	CAGGCCTTCAGCCGTTACACTTGCACAAGTTTTCATTGTCAAATACTTTTGTCTTATTGAGAAGAATTGTATTCTTGTAGGTGGTTATGGAGGAGGCGGCCCTGGTTACTCTGGAGGAAGCAGAGGCTATGGAAGTGGTGGACAGGGTTATGGAAACCAGGGCAGTGGCTATGGCGGGAGTGGCAGCTATGACAGCTATAACAACGGAGGCGGAGGCGGCTTTGGCGGTGGTAGTGGTAGGTATCCAGTGATCCAAGTACTTGGTGTGACAGCTAGATTAGCCTTTTAGAGCTTGGGTTCTGGTGCTGTTGAAGCATTGTGTGGTACACTGCATGGTATATTAAAAACAAATGGGCTTGCTATGCTACCTCCTCCTAGCTTTAAGCTGGGGCCGCCTCA…	GATTTTAATTAGGTAAGTAA	GCACCTTTTTGTGTGTTGACATAA	TTTTTTAAATTGCTGATGAA	T	1327	1351	-6	18	-6	18	-6	18	grey		-1		-1		-1	24	1	1		DELINS	DELINS_<6	false		true		true	dummy|DELINS|1327|1351|T	false	1327	1172	0	2523
16	0.000323874	dummy	dummy	m64106_230606_024419/4653723/ccs	false	subset	subset\subset64.fastq.gz	ART558	m64106_230606	false	ref_HNRNPA1	(2524 bp)	CAGGCCTTCAGCGGTTACACTTGCACAAGTTTTCATTGTCAAATACTTTTGTCTTATTGAGAAGAATTGTATTCTTGTAGGTGGTTATGGAGGAGGCGGCCCTGGTTACTCTGGAGGAAGCAGAGGCTATGGAAGTGGTGGACAGGGTTATGGAAACCAGGGCAGTGGCTATGGCGGGAGTGGCAGCTATGACAGCTATAACAACGGAGGCGGAGGCGGCTTTGGCGGTGGTAGTGGTAGGTATCCAGTGATCCAAGTACTTGGTGTGACAGCTAGATTAGCCTTTTAGAGCTTGGGTTCTGGTGCTGTTGAAGCATTGTGTGGTACACTGCATGGTATATTAAAAACAAATGGGCTTGCTATGCTACCTCCTCCTAGCTTTAAGCTGGGGCCGCCTCA…	GATTTTAATTAGGTAAGTAA	GCACCTTTTTGTGTGTTGACATAA	TTTTTTAAATTGCTGATGAA	T	1327	1351	-6	18	-6	18	-6	18	grey		-1		-1		-1	24	1	1		DELINS	DELINS_<6	false		true		true	dummy|DELINS|1327|1351|T	false	129	1172	1198	2523
54	0.000892916	dummy	dummy	m64106_230606_024419/1116744/ccs	false	subset	subset\subset46.fastq.gz	NHEJi	m64106_230606	false	ref_HNRNPA1	(2524 bp)	CAGGCCTTCAGCCGTTACACTTGCACAAGTTTTCATTGTCAAATACTTTTGTCTTATTGAGAAGAATTGTATTCTTGTAGGTGGTTATGGAGGAGGCGGCCCTGGTTACTCTGGAGGAAGTAGAGGCTATGGAAGTGGTGGACAGGGTTATGGAAACCAGGGCAGTGGCTATGGCGGGAGTGGCAGCTATGACAGCTATAACAACGGAGGCGGAGGCGGCTTTGGCGGTGGTAGTGGTAGGTATCCAGTGATCCAAGTACTTGGTGTGACAGCTAGATTAGCCTTTTAGAGCTTGGGTTCTGGTGCTGTTGAAGCATTGTGTGGTACACTGCATGGTATATTAAAAACAAATGGGCTTGCTATGCTACCTCCTCCTAGCTTTAAGCTGGGGCCGCCTCA…	AGATTTTAATTAGGTAAGTA	AGCACCTTTTTGTGTGTTGACATAA	TTTTTTAAATTGCTGATGAA		1326	1351	-7	18	-7	18	-7	18	#6899D0	A	1	A	1	A	1	25	0	2		DELETION	DELETION	false		true		false	dummy|DELETION|1326|1351|0	false	128	1172	1198	2523
91	0.00152869	dummy	dummy	m64106_230606_024419/104595573/ccs	false	subset	subset\subset48.fastq.gz	NHEJi	m64106_230606	false	ref_HNRNPA1	(2524 bp)	CAGGCCTTCAGCCGTTACACTTGCACAAGTTTTCATTGTCAAATACTTTTGTCTTATTGAGAAGAATTGTATTCTTGTAGGTGGTTATGGAGGAGGCGGCCCTGGTTACTCTGGAGGAAGCAGAGGCTATGGAAGTGGTGGACAGGGTTATGGAAACCAGGGCAGTGGCTATGGCGGGAGTGGCAGCTATGACAGCTATAACAACGGAGGCGGAGGCGGCTTTGGCGGTGGTAGTGGTAGGTATCCAGTGATCCAAGTACTTGGTGTGACAGCTAGATTAGCCTTTTAGAGCTTGGGTTCTGGTGCTGTTGAAGCATTGTGTGGTACACTGCATGGTATATTAAAAACAAATGGGCTTGCTATGCTACCTCCTCCTAGCTTTAAGCTGGGGCCGCCTCA…	AGATTTTAATTAGGTAAGTA	AGCACCTTTTTGTGTGTTGACATAA	TTTTTTAAATTGCTGATGAA		1326	1351	-7	18	-7	18	-7	18	#6899D0	A	1	A	1	A	1	25	0	2		DELETION	DELETION	false		true		false	dummy|DELETION|1326|1351|0	false	1326	1172	0	2523
65	0.00149707	dummy	dummy	m64106_230606_024419/5049012/ccs	false	subset	subset\subset52.fastq.gz	D-I03	m64106_230606	false	ref_HNRNPA1	(2524 bp)	CAGGCCTTCAGCCGTTACACTTGCACAAGTTTTCATTGTCAAATACTTTTGTCTTATTGAGAAGAATTGTATTCTTGTAGGTGGTTATGGAGGAGGCGGCCCTGGTTACTCTGGAGGAAGCAGAGGCTATGGAAGTGGTGGACAGGGTTATGGAAACCAGGGCAGTGGCTATGGCGGGAGTGGCAGCTATGACAGCTATAACAACGGAGGCGGAGGCGGCTTTGGCGGTGGTAGTGGTAGGTATCCAGTGATCCAAGTACTTGGTGTGACAGCTAGATTAGCCTTTTAGAGCTTGGGTTCTGGTGCTGTTGAAGCATTGTGTGGTACACTGCATGGTATATTAAAAACAAATGGGCTTGCTATGCTACCTCCTCCTAGCTTTAAGCTGGGGCCGCCTCA…	AGATTTTAATTAGGTAAGTA	AGCACCTTTTTGTGTGTTGACATAA	TTTTTTAAATTGCTGATGAA		1326	1351	-7	18	-7	18	-7	18	#6899D0	A	1	A	1	A	1	25	0	2		DELETION	DELETION	false		true		true	dummy|DELETION|1326|1351|0	false	1326	1172	0	2523
48	0.000959079	dummy	dummy	m64106_230606_024419/3802720/ccs	false	subset	subset\subset53.fastq.gz	D-I03	m64106_230606	false	ref_HNRNPA1	(2524 bp)	CAGGCCTTCAGCCGTTACACTTGCACAAGTTTTCATTGTCAAATACTTTTGTCTTATTGAGAAGAATTGTATTCTTGTAGGTGGTTATGGAGGAGGCGGCCCTGGTTACTCTGGAGGAAGCAGAGGCTATGGAAGTGGTGGACAGGGTTATGGAAACCAGGGCAGTGGCTATGGCGGGAGTGGCAGCTATGACAGCTATAACAACGGAGGCGGAGGCGGCTTTGGCGGTGGTAGTGGTAGGTATCCAGTGATCCAAGTACTTGGTGTGACAGCTAGATTAGCCTTTTAGAGCTTGGGTTCTGGTGCTGTTGAAGCATTGTGTGGTACACTGCATGGTATATTAAAAACAAATGGGCTTGCTATGCTACCTCCTCCTAGCTTTAAGCTGGGGCCGCCTCA…	AGATTTTAATTAGGTAAGTA	AGCACCTTTTTGTGTGTTGACATAA	TTTTTTAAATTGCTGATGAA		1326	1351	-7	18	-7	18	-7	18	#6899D0	A	1	A	1	A	1	25	0	2		DELETION	DELETION	false		true		true	dummy|DELETION|1326|1351|0	false	1326	1172	0	2523
40	0.00112721	dummy	dummy	m64106_230606_024419/14551317/ccs	false	subset	subset\subset54.fastq.gz	D-I03	m64106_230606	false	ref_HNRNPA1	(2524 bp)	CAGGCCTTCAGCCGTTACACTTGCACAAGTTTTCATTGTCAAATACTTTTGTCTTATTGAGAAGAATTGTATTCTTGTAGGTGGTTATGGAGGAGGCGGCCCTGGTTACTCTGGAGGAAGCAGAGGCTATGGAAGTGGTGGACAGGGTTATGGAAACCAGGGCAGTGGCTATGGCGGGAGTGGCAGCTATGACAGCTATAACAACGGAGGCGGAGGCGGCTTTGGCGGTGGTAGTGGTAGGTATCCAGTGATCCAAGTACTTGGTGTGACAGCTAGATTAGCCTTTTAGAGCTTGGGTTCTGGTGCTGTTGAAGCATTGTGTGGTACACTGCATGGTATATTAAAAACAAATGGGCTTGCTATGCTACCTCCTCCTAGCTTTAAGCTGGGGCCGCCTCA…	AGATTTTAATTAGGTAAGTA	AGCACCTTTTTGTGTGTTGACATAA	TTTTTTAAATTGCTGATGAA		1326	1351	-7	18	-7	18	-7	18	#6899D0	A	1	A	1	A	1	25	0	2		DELETION	DELETION	false		true		true	dummy|DELETION|1326|1351|0	false	1326	1172	0	2523
48	0.000971621	dummy	dummy	m64106_230606_024419/2951633/ccs	false	subset	subset\subset64.fastq.gz	ART558	m64106_230606	false	ref_HNRNPA1	(2524 bp)	CAGGCCTTCAGCCGTTACACTTGCACAAGTTTTCATTGTCAAATACTTTTGTCTTATTGAGAAGAATTGTATTCTTGTAGGTGGTTATGGAGGAGGCGGCCCTGGTTACTCTGGAGGAAGCAGAGGCTATGGAAGTGGTGGACAGGGTTATGGAAACCAGGGCAGTGGCTATGGCGGGAGTGGCAGCTATGACAGCTATAACAACGGAGGCGGAGGCGGCTTTGGCGGTGGTAGTGGTAGGTATCCAGTGATCCAAGTACTTGGTGTGACAGCTAGATTAGCCTTTTAGAGCTTGGGTTCTGGTGCTGTTGAAGCATTGTGTGGTACACTGCATGGTATATTAAAAACAAATGGGCTTGCTATGCTACCTCCTCCTAGCTTTAAGCTGGGGCCGCCTCA…	AGATTTTAATTAGGTAAGTA	AGCACCTTTTTGTGTGTTGACATAA	TTTTTTAAATTGCTGATGAA		1326	1351	-7	18	-7	18	-7	18	#6899D0	A	1	A	1	A	1	25	0	2		DELETION	DELETION	false		true		true	dummy|DELETION|1326|1351|0	false	128	1172	1198	2523
41	0.000819214	dummy	dummy	m64106_230606_024419/722982/ccs	false	subset	subset\subset53.fastq.gz	D-I03	m64106_230606	false	ref_HNRNPA1	(2524 bp)	CAGGCCTTCAGCCGTTACACTTGCACAAGTTTTCATTGTCAAATACTTTTGTCTTATTGAGAAGAATTGTATTCTTGTAGGTGGTTATGGAGGAGGCGGCCCTGGTTACTCTGGAGGAAGCAGAGGCTATGGAAGTGGTGGACAGGGTTATGGAAACCAGGGCAGTGGCTATGGCGGGAGTGGCAGCTATGACAGCTATAACAACGGAGGCGGAGGCGGCTTTGGCGGTGGTAGTGGTAGGTATCCAGTGATCCAAGTACTTGGTGTGACAGCTAGATTAGCCTTTTAGAGCTTGGGTTCTGGTGCTGTTGAAGCATTGTGTGGTACACTGCATGGTATATTAAAAACAAATGGGCTTGCTATGCTACCTCCTCCTAGCTTTAAGCTGGGGCCGCCTCA…	AGATTTTAATTAGGTAAGTA	AGCACCTTTTTGTGTGTTGACATAA	TTTTTTAAATTGCTGATGAA	CC	1326	1351	-7	18	-7	18	-7	18	grey		-1		-1		-1	25	2	1		DELINS	DELINS_<6	false		true		true	dummy|DELINS|1326|1351|2	false	128	1172	1198	2523
61	0.000987758	dummy	dummy	m64106_230606_024419/526655/ccs	false	subset	subset\subset50.fastq.gz	ART558	m64106_230606	false	ref_HNRNPA1	(2524 bp)	CAGGCCTTCAGCCGTTACACTTGCACAAGTTTTCATTGTCAAATACTTTTGTCTTATTGAGAAGAATTGTATTCTTGTAGGTGGTTATGGAGGAGGCGGCCCTGGTTACTCTGGAGGAAGCAGAGGCTATGGAAGTGGTGGACAGGGTTATGGAAACCAGGGCAGTGGCTATGGCGGGAGTGGCAGCTATGACAGCTATAACAACGGAGGCGGAGGCGGCTTTGGCGGTGGTAGTGGTAGGTATCCAGTGATCCAAGTACTTGGTGTGACAGCTAGATTAGCCTTTTAGAGCTTGGGTTCTGGTGCTGTTGAAGCATTGTGTGGTACACTGCATGGTATATTAAAAACAAATGGGCTTGCTATGCTACCTCCTCCTAGCTTTAAGCTGGGGCCGCCTCA…	AGATTTTAATTAGGTAAGTA	AGCACCTTTTTGTGTGTTGACATAA	TTTTTTAAATTGCTGATGAA	C	1326	1351	-7	18	-7	18	-7	18	grey		-1		-1		-1	25	1	0		DELINS	DELINS_<6	false		true		true	dummy|DELINS|1326|1351|C	false	128	1172	1198	2523
42	0.000967341	dummy	dummy	m64106_230606_024419/1639004/ccs	false	subset	subset\subset52.fastq.gz	D-I03	m64106_230606	false	ref_HNRNPA1	(2524 bp)	CAGGCCTTCAGCCGTTACACTTGCACAAGTTTTCATTGTCAAATACTTTTGTCTTATTGAGAAGAATTGTATTCTTGTAGGTGGTTATGGAGGAGGCGGCCCTGGTTACTCTGGAGGAAGCAGAGGCTATGGAAGTGGTGGACAGGGTTATGGAAACCAGGGCAGTGGCTATGGCGGGAGTGGCAGCTATGACAGCTATAACAACGGAGGCGGAGGCGGCTTTGGCGGTGGTAGTGGTAGGTATCCAGTGATCCAAGTACTTGGTGTGACAGCTAGATTAGCCTTTTAGAGCTTGGGTTCTGGTGCTGTTGAAGCATTGTGTGGTACACTGCATGGTATATTAAAAACAAATGGGCTTGCTATGCTACCTCCTCCTAGCTTTAAGCTGGGGCCGCCTCA…	AGATTTTAATTAGGTAAGTA	AGCACCTTTTTGTGTGTTGACATAA	TTTTTTAAATTGCTGATGAA	C	1326	1351	-7	18	-7	18	-7	18	grey		-1		-1		-1	25	1	0		DELINS	DELINS_<6	false		true		true	dummy|DELINS|1326|1351|C	false	1326	1172	0	2523
32	0.000537562	dummy	dummy	m64106_230606_024419/918301/ccs	false	subset	subset\subset48.fastq.gz	NHEJi	m64106_230606	false	ref_HNRNPA1	(2524 bp)	CAGGCCTTCAGCCGTTACACTTGCACAAGTTTTCATTGTCAAATACTTTTGTCTTATTGAGAAGAATTGTATTCTTGTAGGTGGTTATGGAGGAGGCGGCCCTGGTTACTCTGGAGGAAGCAGAGGCTATGGAAGTGGTGGACAGGGTTATGGAAACCAGGGCAGTGGCTATGGCGGGAGTGGCAGCTATGACAGCTATAACAACGGAGGCGGAGGCGGCTTTGGCGGTGGTAGTGGTAGGTATCCAGTGATCCAAGTACTTGGTGTGACAGCTAGATTAGCCTTTTAGAGCTTGGGTTCTGGTGCTGTTGAAGCATTGTGTGGTACACTGCATGGTATATTAAAAACAAATGGGCTTGCTATGCTACCTCCTCCTAGCTTTAAGCTGGGGCCGCCTCA…	AGATTTTAATTAGGTAAGTA	AGCACCTTTTTGTGTGTTGACATAA	TTTTTTAAATTGCTGATGAA	T	1326	1351	-7	18	-7	18	-7	18	grey		-1		-1		-1	25	1	0		DELINS	DELINS_<6	false		true		true	dummy|DELINS|1326|1351|T	false	128	1172	1198	2523
22	0.000445326	dummy	dummy	m64106_230606_024419/9896194/ccs	false	subset	subset\subset64.fastq.gz	ART558	m64106_230606	false	ref_HNRNPA1	(2524 bp)	CAGGCCTTCAGCCGTTACACTTGCACAAGTTTTCATTGTCAAATACTTTTGTCTTATTGAGAAGAATTGTATTCTTGTAGGTGGTTATGGAGGAGGCGGCCCTGGTTACTCTGGAGGAAGCAGAGGCTATGGAAGTGGTGGACAGGGTTATGGAAACCAGGGCAGTGGCTATGGCGGGAGTGGCAGCTATGACAGCTATAACAACGGAGGCGGAGGCGGCTTTGGCGGTGGTAGTGGTAGGTATCCAGTGATCCAAGTACTTGGTGTGACAGCTAGATTAGCCTTTTAGAGCTTGGGTTCTGGTGCTGTTGAAGCATTGTGTGGTACACTGCATGGTATATTAAAAACAAATGGGCTTGCTATGCTACCTCCTCCTAGCTTTAAGCTGGGGCCGCCTCA…	AGATTTTAATTAGGTAAGTA	AGCACCTTTTTGTGTGTTGACATAA	TTTTTTAAATTGCTGATGAA	T	1326	1351	-7	18	-7	18	-7	18	grey		-1		-1		-1	25	1	0		DELINS	DELINS_<6	false		true		false	dummy|DELINS|1326|1351|T	false	1326	1172	0	2523
2	2.91694e-05	dummy	dummy	m64106_230606_024419/43780463/ccs	false	subset	subset\subset49.fastq.gz	ART558	m64106_230606	false	ref_HNRNPA1	(2524 bp)	CAGGCCTTCAGCCGTTACACTTGCACAAGTTTTCATTGTCAAATACTTTTGTCTTATTGAGAAGAATTGTATTCTTGTAGGTGGTTATGGAGGAGGCGGCCCTGGTTACTCTGGAGGAAGCAGAGGCTATGGAAGTGGTGGACAGGGTTATGGAAACCAGGGCAGTGGCTATGGCGGGAGTGGCAGCTATGACAGCTATAACAACGGAGGCGGAGGCGGCTTTGGCGGTGGTAGTGGTAGGTATCCAGTGATCCAAGTACTTGGTGTGACAGCTAGATTAGCCTTTTAGAGCTTGGGTTCTGGTGCTGTTGAAGCATTGTGTGGTACACTGCATGGTATATTAAAAACAAATGGGCTTGCTATGCTACCTCCTCCTAGCTTTAAGCTGGGGCCGCCTCA…	AGATTTTAATTAGGTAAGTA	AGCACCTTTTTGTGTGTTGACATAA	TTTTTTAAATTGCTGATGAA	CGTTGACATAAT	1326	1351	-7	18	-7	18	-7	18	grey		-1		-1		-1	25	12	2		TINS	TINS	true		true		true	dummy|TINS|1326|1351|12	false	128	463	1198	1814
3	6.90958e-05	dummy	dummy	m64106_230606_024419/62325109/ccs	false	subset	subset\subset52.fastq.gz	D-I03	m64106_230606	false	ref_HNRNPA1	(2524 bp)	CAGGCCTTCAGCCGTTACACTTGCACAAGTTTTCATTGTCAAATACTTTTGTCTTATTGAGAAGAATTGTATTCTTGTAGGTGGTTATGGAGGAGGCGGCCCTGGTTACTCTGGAGGAAGCAGAGGCTATGGAAGTGGTGGACAGGGTTATGGAAACCAGGGCAGTGGCTATGGCGGGAGTGGCAGCTATGACAGCTATAACAACGGAGGCGGAGGCGGCTTTGGCGGTGGTAGTGGTAGGTATCCAGTGATCCAAGTACTTGGTGTGACAGCTAGATTAGCCTTTTAGAGCTTGGGTTCTGGTGCTGTTGAAGCATTGTGTGGTACACTGCATGGTATATTAAAAACAAATGGGCTTGCTATGCTACCTCCTCCTAGCTTTAAGCTGGGGCCGCCTCA…	AAGATTTTAATTAGGTAAGT	AAGCACCTTTTTGTGTGTTGACATAA	TTTTTTAAATTGCTGATGAA		1325	1351	-8	18	-8	18	-8	18	#C9DDF2		0		0		0	26	0	1		DELETION	DELETION	false		true		true	dummy|DELETION|1325|1351|0	false	1325	462	0	1813
56	0.000925987	dummy	dummy	m64106_230606_024419/5375267/ccs	false	subset	subset\subset46.fastq.gz	NHEJi	m64106_230606	false	ref_HNRNPA1	(2524 bp)	CAGGCCTTCAGCCGTTACACTTGCACAAGTTTTCATTGTCAAATACTTTTGTCTTATTGAGAAGAATTGTATTCTTGTAGGTGGTTATGGAGGAGGCGGCCCTGGTTACTCTGGAGGAAGCAGAGGCTATGGAAGTGGTGGACAGGGTTATGGAAACCAGGGCAGTGGCTATGGCGGGAGTGGCAGCTATGACAGCTATAACAACGGAGGCGGAGGCGGCTTTGGCGGTGGTAGTGGTAGGTATCCAGTGATCCAAGTACTTGGTGTGACAGCTAGATTAGCCTTTTAGAGCTTGGGTTCTGGTGCTGTTGAAGCATTGTGTGGTACACTGCATGGTATATTAAAAACAAATGGGCTTGCTATGCTACCTCCTCCTAGCTTTAAGCTGGGGCCGCCTCA…	AAGATTTTAATTAGGTAAGT	AAGCACCTTTTTGTGTGTTGACATAA	TTTTTTAAATTGCTGATGAA	TGGTAAG	1325	1351	-8	18	-8	18	-8	18	grey		-1		-1		-1	26	7	2		DELINS	DELINS_FLANKINSERT	false		true		false	dummy|DELINS|1325|1351|7	false	1325	1172	0	2523
86	0.00139258	dummy	dummy	m64106_230606_024419/3802795/ccs	false	subset	subset\subset50.fastq.gz	ART558	m64106_230606	false	ref_HNRNPA1	(2524 bp)	CAGGCCTTCAGCCGTTACACTTGCACAAGTTTTCATTGTCAAATACTTTTGTCTTATTGAGAAGAATTGTATTCTTGTAGGTGGTTATGGAGGAGGCGGCCCTGGTTACTCTGGAGGAAGCAGAGGCTATGGAAGTGGTGGACAGGGTTATGGAAACCAGGGCAGTGGCTATGGCGGGAGTGGCAGCTATGACAGCTATAACAACGGAGGCGGAGGCGGCTTTGGCGGTGGTAGTGGTAGGTATCCAGTGATCCAAGTACTTGGTGTGACAGCTAGATTAGCCTTTTAGAGCTTGGGTTCTGGTGCTGTTGAAGCATTGTGTGGTACACTGCATGGTATATTAAAAACAAATGGGCTTGCTATGCTACCTCCTCCTAGCTTTAAGCTGGGGCCGCCTCA…	GAAGATTTTAATTAGGTAAG	TAAGCACCTTTTTGTGTGTTGACATAA	TTTTTTAAATTGCTGATGAA	CTCGGG	1324	1351	-9	18	-9	18	-9	18	grey		-1		-1		-1	27	6	0		DELINS	DELINS_UNKNOWN	false		true		false	dummy|DELINS|1324|1351|6	false	126	1172	1198	2523
1710	0.0282757	dummy	dummy	m64106_230606_024419/198204/ccs	false	subset	subset\subset46.fastq.gz	NHEJi	m64106_230606	false	ref_HNRNPA1	(2524 bp)	CAGGCCTTCAGCCGTTACACTTGCACAAGTTTTCATTGTCAAATACTTTTGTCTTATTGAGAAGAATTGTATTCTTGTAGGTGGTTATGGAGGAGGCGGCCCTGGTTACTCTGGAGGAAGCAGAGGCTATGGAAGTGGTGGACAGGGTTATGGAAACCAGGGCAGTGGCTATGGCGGGAGTGGCAGCTATGACAGCTATAACAACGGAGGCGGAGGCGGCTTTGGCGGTGGTAGTGGTAGGTATCCAGTGATCCAAGTACTTGGTGTGACAGCTAGATTAGCCTTTTAGAGCTTGGGTTCTGGTGCTGTTGAAGCATTGTGTGGTACACTGCATGGTATATTAAAAACAAATGGGCTTGCTATGCTACCTCCTCCTAGCTTTAAGCTGGGGCCGCCTCA…	AGAAGATTTTAATTAGGTAA	GTAAGCACCTTTTTGTGTGTTGACATAA	TTTTTTAAATTGCTGATGAA		1323	1351	-10	18	-10	18	-10	18	#054E61	TAA	3	TAA	3	TAA	3	28	0	2		DELETION	DELETION	false		true		false	dummy|DELETION|1323|1351|0	false	1323	1172	0	2523
1795	0.0357791	dummy	dummy	m64106_230606_024419/395928/ccs	false	subset	subset\subset47.fastq.gz	NHEJi	m64106_230606	false	ref_HNRNPA1	(2524 bp)	CAGGCCTTCAGCCGTTACACTTGCACAAGTTTTCATTGTCAAATACTTTTGTCTTATTGAGAAGAATTGTATTCTTGTAGGTGGTTATGGAGGAGGCGGCCCTGGTTACTCTGGAGGAAGCAGAGGCTATGGAAGTGGTGGACAGGGTTATGGAAACCAGGGCAGTGGCTATGGCGGGAGTGGCAGCTATGACAGCTATAACAACGGAGGCGGAGGCGGCTTTGGCGGTGGTAGTGGTAGGTATCCAGTGATCCAAGTACTTGGTGTGACAGCTAGATTAGCCTTTTAGAGCTTGGGTTCTGGTGCTGTTGAAGCATTGTGTGGTACACTGCATGGTATATTAAAAACAAATGGGCTTGCTATGCTACCTCCTCCTAGCTTTAAGCTGGGGCCGCCTCA…	AGAAGATTTTAATTAGGTAA	GTAAGCACCTTTTTGTGTGTTGACATAA	TTTTTTAAATTGCTGATGAA		1323	1351	-10	18	-10	18	-10	18	#054E61	TAA	3	TAA	3	TAA	3	28	0	2		DELETION	DELETION	false		true		true	dummy|DELETION|1323|1351|0	false	1323	1172	0	2523
775	0.0130191	dummy	dummy	m64106_230606_024419/133018/ccs	false	subset	subset\subset48.fastq.gz	NHEJi	m64106_230606	false	ref_HNRNPA1	(2524 bp)	CAGGCCTTCAGCCGTTACACTTGCACAAGTTTTCATTGTCAAATACTTTTGTCTTATTGAGAAGAATTGTATTCTTGTAGGTGGTTATGGAGGAGGCGGCCCTGGTTACTCTGGAGGAAGCAGAGGCTATGGAAGTGGTGGACAGGGTTATGGAAACCAGGGCAGTGGCTATGGCGGGAGTGGCAGCTATGACAGCTATAACAACGGAGGCGGAGGCGGCTTTGGCGGTGGTAGTGGTAGGTATCCAGTGATCCAAGTACTTGGTGTGACAGCTAGATTAGCCTTTTAGAGCTTGGGTTCTGGTGCTGTTGAAGCATTGTGTGGTACACTGCATGGTATATTAAAAACAAATGGGCTTGCTATGCTACCTCCTCCTAGCTTTAAGCTGGGGCCGCCTCA…	AGAAGATTTTAATTAGGTAA	GTAAGCACCTTTTTGTGTGTTGACATAA	TTTTTTAAATTGCTGATGAA		1323	1351	-10	18	-10	18	-10	18	#054E61	TAA	3	TAA	3	TAA	3	28	0	2		DELETION	DELETION	false		true		false	dummy|DELETION|1323|1351|0	false	1323	1172	0	2523
308	0.00449209	dummy	dummy	m64106_230606_024419/263871/ccs	false	subset	subset\subset49.fastq.gz	ART558	m64106_230606	false	ref_HNRNPA1	(2524 bp)	CAGGCCTTCAGCCGTTACACTTGCACAAGTTTTCATTGTCAAATACTTTTGTCTTATTGAGAAGAATTGTATTCTTGTAGGTGGTTATGGAGGAGGCGGCCCTGGTTACTCTGGAGGAAGCAGAGGCTATGGAAGTGGTGGACAGGGTTATGGAAACCAGGGCAGTGGCTATGGCGGGAGTGGCAGCTATGACAGCTATAACAACGGAGGCGGAGGCGGCTTTGGCGGTGGTAGTGGTAGGTATCCAGTGATCCAAGTACTTGGTGTGACAGCTAGATTAGCCTTTTAGAGCTTGGGTTCTGGTGCTGTTGAAGCATTGTGTGGTACACTGCATGGTATATTAAAAACAAATGGGCTTGCTATGCTACCTCCTCCTAGCTTTAAGCTGGGGCCGCCTCA…	AGAAGATTTTAATTAGGTAA	GTAAGCACCTTTTTGTGTGTTGACATAA	TTTTTTAAATTGCTGATGAA		1323	1351	-10	18	-10	18	-10	18	#054E61	TAA	3	TAA	3	TAA	3	28	0	2		DELETION	DELETION	false		true		false	dummy|DELETION|1323|1351|0	false	1323	1172	0	2523
528	0.00854978	dummy	dummy	m64106_230606_024419/3670304/ccs	false	subset	subset\subset50.fastq.gz	ART558	m64106_230606	false	ref_HNRNPA1	(2524 bp)	CAGGCCTTCAGCCGTTACACTTGCACAAGTTTTCATTGTCAAATACTTTTGTCTTATTGAGAAGAATTGTATTCTTGTAGGTGGTTATGGAGGAGGCGGCCCTGGTTACTCTGGAGGAAGCAGAGGCTATGGAAGTGGTGGACAGGGTTATGGAAACCAGGGCAGTGGCTATGGCGGGAGTGGCAGCTATGACAGCTATAACAACGGAGGCGGAGGCGGCTTTGGCGGTGGTAGTGGTAGGTATCCAGTGATCCAAGTACTTGGTGTGACAGCTAGATTAGCCTTTTAGAGCTTGGGTTCTGGTGCTGTTGAAGCATTGTGTGGTACACTGCATGGTATATTAAAAACAAATGGGCTTGCTATGCTACCTCCTCCTAGCTTTAAGCTGGGGCCGCCTCA…	AGAAGATTTTAATTAGGTAA	GTAAGCACCTTTTTGTGTGTTGACATAA	TTTTTTAAATTGCTGATGAA		1323	1351	-10	18	-10	18	-10	18	#054E61	TAA	3	TAA	3	TAA	3	28	0	2		DELETION	DELETION	false		true		false	dummy|DELETION|1323|1351|0	false	1323	1172	0	2523
856	0.0197153	dummy	dummy	m64106_230606_024419/656503/ccs	false	subset	subset\subset52.fastq.gz	D-I03	m64106_230606	false	ref_HNRNPA1	(2524 bp)	CAGGCCTTCAGCCGTTACACTTGCACAAGTTTTCATTGTCAAATACTTTTGTCTTATTGAGAAGAATTGTATTCTTGTAGGTGGTTATGGAGGAGGCGGCCCTGGTTACTCTGGAGGAAGCAGAGGCTATGGAAGTGGTGGACAGGGTTATGGAAACCAGGGCAGTGGCTATGGCGGGAGTGGCAGCTATGACAGCTATAACAACGGAGGCGGAGGCGGCTTTGGCGGTGGTAGTGGTAGGTATCCAGTGATCCAAGTACTTGGTGTGACAGCTAGATTAGCCTTTTAGAGCTTGGGTTCTGGTGCTGTTGAAGCATTGTGTGGTACACTGCATGGTATATTAAAAACAAATGGGCTTGCTATGCTACCTCCTCCTAGCTTTAAGCTGGGGCCGCCTCA…	AGAAGATTTTAATTAGGTAA	GTAAGCACCTTTTTGTGTGTTGACATAA	TTTTTTAAATTGCTGATGAA		1323	1351	-10	18	-10	18	-10	18	#054E61	TAA	3	TAA	3	TAA	3	28	0	2		DELETION	DELETION	false		true		false	dummy|DELETION|1323|1351|0	false	1323	1172	0	2523
1068	0.0213395	dummy	dummy	m64106_230606_024419/2729/ccs	false	subset	subset\subset53.fastq.gz	D-I03	m64106_230606	false	ref_HNRNPA1	(2524 bp)	CAGGCCTTCAGCCGTTACACTTGCACAAGTTTTCATTGTCAAATACTTTTGTCTTATTGAGAAGAATTGTATTCTTGTAGGTGGTTATGGAGGAGGCGGCCCTGGTTACTCTGGAGGAAGCAGAGGCTATGGAAGTGGTGGACAGGGTTATGGAAACCAGGGCAGTGGCTATGGCGGGAGTGGCAGCTATGACAGCTATAACAACGGAGGCGGAGGCGGCTTTGGCGGTGGTAGTGGTAGGTATCCAGTGATCCAAGTACTTGGTGTGACAGCTAGATTAGCCTTTTAGAGCTTGGGTTCTGGTGCTGTTGAAGCATTGTGTGGTACACTGCATGGTATATTAAAAACAAATGGGCTTGCTATGCTACCTCCTCCTAGCTTTAAGCTGGGGCCGCCTCA…	AGAAGATTTTAATTAGGTAA	GTAAGCACCTTTTTGTGTGTTGACATAA	TTTTTTAAATTGCTGATGAA		1323	1351	-10	18	-10	18	-10	18	#054E61	TAA	3	TAA	3	TAA	3	28	0	2		DELETION	DELETION	false		true		false	dummy|DELETION|1323|1351|0	false	1323	1172	0	2523
909	0.0256157	dummy	dummy	m64106_230606_024419/328366/ccs	false	subset	subset\subset54.fastq.gz	D-I03	m64106_230606	false	ref_HNRNPA1	(2524 bp)	CAGGCCTTCAGCCGTTACACTTGCACAAGTTTTCATTGTCAAATACTTTTGTCTTATTGAGAAGAATTGTATTCTTGTAGGTGGTTATGGAGGAGGCGGCCCTGGTTACTCTGGAGGAAGCAGAGGCTATGGAAGTGGTGGACAGGGTTATGGAAACCAGGGCAGTGGCTATGGCGGGAGTGGCAGCTATGACAGCTATAACAACGGAGGCGGAGGCGGCTTTGGCGGTGGTAGTGGTAGGTATCCAGTGATCCAAGTACTTGGTGTGACAGCTAGATTAGCCTTTTAGAGCTTGGGTTCTGGTGCTGTTGAAGCATTGTGTGGTACACTGCATGGTATATTAAAAACAAATGGGCTTGCTATGCTACCTCCTCCTAGCTTTAAGCTGGGGCCGCCTCA…	AGAAGATTTTAATTAGGTAA	GTAAGCACCTTTTTGTGTGTTGACATAA	TTTTTTAAATTGCTGATGAA		1323	1351	-10	18	-10	18	-10	18	#054E61	TAA	3	TAA	3	TAA	3	28	0	2		DELETION	DELETION	false		true		false	dummy|DELETION|1323|1351|0	false	1323	1172	0	2523
300	0.00607263	dummy	dummy	m64106_230606_024419/591685/ccs	false	subset	subset\subset64.fastq.gz	ART558	m64106_230606	false	ref_HNRNPA1	(2524 bp)	CAGGCCTTCAGCCGTTACACTTGCACAAGTTTTCATTGTCAAATACTTTTGTCTTATTGAGAAGAATTGTATTCTTGTAGGTGGTTATGGAGGAGGCGGCCCTGGTTACTCTGGAGGAAGCAGAGGCTATGGAAGTGGTGGACAGGGTTATGGAAACCAGGGCAGTGGCTATGGCGGGAGTGGCAGCTATGACAGCTATAACAACGGAGGCGGAGGCGGCTTTGGCGGTGGTAGTGGTAGGTATCCAGTGATCCAAGTACTTGGTGTGACAGCTAGATTAGCCTTTTAGAGCTTGGGTTCTGGTGCTGTTGAAGCATTGTGTGGTACACTGCATGGTATATTAAAAACAAATGGGCTTGCTATGCTACCTCCTCCTAGCTTTAAGCTGGGGCCGCCTCA…	AGAAGATTTTAATTAGGTAA	GTAAGCACCTTTTTGTGTGTTGACATAA	TTTTTTAAATTGCTGATGAA		1323	1351	-10	18	-10	18	-10	18	#054E61	TAA	3	TAA	3	TAA	3	28	0	2		DELETION	DELETION	false		true		true	dummy|DELETION|1323|1351|0	false	1323	1172	0	2523
38	0.00075744	dummy	dummy	m64106_230606_024419/17107402/ccs	false	subset	subset\subset47.fastq.gz	NHEJi	m64106_230606	false	ref_HNRNPA1	(2524 bp)	CAGGCCTTCAGCCGTTACACTTGCACAAGTTTTCATTGTCAAATACTTTTGTCTTATTGAGAAGAATTGTATTCTTGTAGGTGGTTATGGAGGAGGCGGCCCTGGTTACTCTGGAGGAAGCAGAGGCTATGGAAGTGGTGGACAGGGTTATGGAAACCAGGGCAGTGGCTATGGCGGGAGTGGCAGCTATGACAGCTATAACAACGGAGGCGGAGGCGGCTTTGGCAGTGGTAGTGGTAGGTATCCAGTGATCCAAGTACTTGGTGTGACAGCTAGATTAGCCTTTTAGAGCTTGGGTTCTGGTGCTGTTGAAGCATTGTGTGGTACACTGCATGGTATATTAAAAACAAATGGGCTTGCTATGCTACCTCCTCCTAGCTTTAAGCTGGGGCCGCCTCA…	CAGAAGATTTTAATTAGGTA	AGTAAGCACCTTTTTGTGTGTTGACATAA	TTTTTTAAATTGCTGATGAA		1322	1351	-11	18	-11	18	-11	18	#6899D0	A	1	A	1	A	1	29	0	1		DELETION	DELETION	false		true		false	dummy|DELETION|1322|1351|0	false	124	1172	1198	2523
187	0.00272734	dummy	dummy	m64106_230606_024419/592312/ccs	false	subset	subset\subset49.fastq.gz	ART558	m64106_230606	false	ref_HNRNPA1	(2524 bp)	CAGGCCTTCAGCCGTTACACTTGCACAAGTTTTCATTGTCAAATACTTTTGTCTTATTGAGAAGAATTGTATTCTTGTAGGTGGTTATGGAGGAGGCGGCCCTGGTTACTCTGGAGGAAGCAGAGGCTATGGAAGTGGTGGACAGGGTTATGGAAACCAGGGCAGTGGCTATGGCGGGAGTGGCAGCTATGACAGCTATAACAACGGAGGCGGAGGCGGCTTTGGCGGTGGTAGTGGTAGGTATCCAGTGATCCAAGTACTTGGTGTGACAGCTAGATTAGCCTTTTAGAGCTTGGGTTCTGGTGCTGTTGAAGCATTGTGTGGTACACTGCATGGTATATTAAAAACAAATGGGCTTGCTATGCTACCTCCTCCTAGCTTTAAGCTGGGGCCGCCTCA…	CAGAAGATTTTAATTAGGTA	AGTAAGCACCTTTTTGTGTGTTGACATAA	TTTTTTAAATTGCTGATGAA		1322	1351	-11	18	-11	18	-11	18	#6899D0	A	1	A	1	A	1	29	0	1		DELETION	DELETION	false		true		true	dummy|DELETION|1322|1351|0	false	1322	1172	0	2523
72	0.00116588	dummy	dummy	m64106_230606_024419/1902456/ccs	false	subset	subset\subset50.fastq.gz	ART558	m64106_230606	false	ref_HNRNPA1	(2524 bp)	CAGGCCTTCAGCCGTTACACTTGCACAAGTTTTCATTGTCAAATACTTTTGTCTTATTGAGAAGAATTGTATTCTTGTAGGTGGTTATGGAGGAGGCGGCCCTGGTTACTCTGGAGGAAGCAGAGGCTATGGAAGTGGTGGACAGGGTTATGGAAACCAGGGCAGTGGCTATGGCGGGAGTGGCAGCTATGACAGCTATAACAACGGAGGCGGAGGCGGCTTTGGCGGTGGTAGTGGTAGGTATCCAGTGATCCAAGTACTTGGTGTGACAGCTAGATTAGCCTTTTAGAGCTTGGGTTCTGGTGCTGTTGAAGCATTGTGTGGTACACTGCATGGTATATTAAAAACAAATGGGCTTGCTATGCTACCTCCTCCTAGCTTTAAGCTGGGGCCGCCTCA…	CAGAAGATTTTAATTAGGTA	AGTAAGCACCTTTTTGTGTGTTGACATAA	TTTTTTAAATTGCTGATGAA		1322	1351	-11	18	-11	18	-11	18	#6899D0	A	1	A	1	A	1	29	0	1		DELETION	DELETION	false		true		false	dummy|DELETION|1322|1351|0	false	1322	1172	0	2523
55	0.00126676	dummy	dummy	m64106_230606_024419/70781101/ccs	false	subset	subset\subset52.fastq.gz	D-I03	m64106_230606	false	ref_HNRNPA1	(2524 bp)	CAGGCCTTCAGCCGTTACACTTGCACAAGTTTTCATTGTCAAATACTTTTGTCTTATTGAGAAGAATTGTATTCTTGTAGGTGGTTATGGAGGAGGCGGCCCTGGTTACTCTGGAGGAAGCAGAGGCTATGGAAGTGGTGGACAGGGTTATGGAAACCAGGGCAGTGGCTATGGCGGGAGTGGCAGCTATGACAGCTATAACAACGGAGGCGGAGGCGGCTTTGGCGGTGGTAGTGGTAGGTATCCAGTGATCCAAGTACTTGGTGTGACAGCTAGATTAGCCTTTTAGAGCTTGGGTTCTGGTGCTGTTGAAGCATTGTGTGGTACACTGCATGGTATATTAAAAACAAATGGGCTTGCTATGCTACCTCCTCCTAGCTTTAAGCTGGGGCCGCCTCA…	CAGAAGATTTTAATTAGGTA	AGTAAGCACCTTTTTGTGTGTTGACATAA	TTTTTTAAATTGCTGATGAA		1322	1351	-11	18	-11	18	-11	18	#6899D0	A	1	A	1	A	1	29	0	1		DELETION	DELETION	false		true		true	dummy|DELETION|1322|1351|0	false	124	1172	1198	2523
20	0.000399616	dummy	dummy	m64106_230606_024419/9570920/ccs	false	subset	subset\subset53.fastq.gz	D-I03	m64106_230606	false	ref_HNRNPA1	(2524 bp)	CAGGCCTTCAGCCGTTACACTTGCACAAGTTTTCATTGTCAAATACTTTTGTCTTATTGAGAAGAATTGTATTCTTGTAGGTGGTTATGGAGGAGGCGGCCCTGGTTACTCTGGAGGAAGCAGAGGCTATGGAAGTGGTGGACAGGGTTATGGAAACCAGGGCAGTGGCTATGGCGGGAGTGGCAGCTATGACAGCTATAACAACGGAGGCGGAGGCGGCTTTGGCGGTGGTAGTGGTAGGTATCCAGTGATCCAAGTACTTGGTGTGACAGCTAGATTAGCCTTTTAGAGCTTGGGTTCTGGTGCTGTTGAAGCATTGTGTGGTACACTGCATGGTATATTAAAAACAAATGGGCTTGCTATGCTACCTCCTCCTAGCTTTAAGCTGGGGCCGCCTCA…	CAGAAGATTTTAATTAGGTA	AGTAAGCACCTTTTTGTGTGTTGACATAA	TTTTTTAAATTGCTGATGAA		1322	1351	-11	18	-11	18	-11	18	#6899D0	A	1	A	1	A	1	29	0	1		DELETION	DELETION	false		true		true	dummy|DELETION|1322|1351|0	false	124	1172	1198	2523
59	0.000860497	dummy	dummy	m64106_230606_024419/12255940/ccs	false	subset	subset\subset49.fastq.gz	ART558	m64106_230606	false	ref_HNRNPA1	(2524 bp)	CAGGCCTTCAGCCGTTACACTTGCACAAGTTTTCATTGTCAAATACTTTTGTCTTATTGAGAAGAATTGTATTCTTGTAGGTGGTTATGGAGGAGGCGGCCCTGGTTACTCTGGAGGAAGCAGAGGCTATGGAAGTGGTGGACAGGGTTATGGAAACCAGGGCAGTGGCTATGGCGGGAGTGGCAGCTATGACAGCTATAACAACGGAGGCGGAGGCGGCTTTGGCGGTGGTAGTGGTAGGTATCCAGTGATCCAAGTACTTGGTGTGACAGCTAGATTAGCCTTTTAGAGCTTGGGTTCTGGTGCTGTTGAAGCATTGTGTGGTACACTGCATGGTATATTAAAAACAAATGGGCTTGCTATGCTACCTCCTCCTAGCTTTAAGCTGGGGCCGCCTCA…	CAGAAGATTTTAATTAGGTA	AGTAAGCACCTTTTTGTGTGTTGACATAA	TTTTTTAAATTGCTGATGAA	TAT	1322	1351	-11	18	-11	18	-11	18	grey		-1		-1		-1	29	3	1		DELINS	DELINS_<6	false		true		true	dummy|DELINS|1322|1351|3	false	1322	1172	0	2523
3	4.85783e-05	dummy	dummy	m64106_230606_024419/15403304/ccs	false	subset	subset\subset50.fastq.gz	ART558	m64106_230606	false	ref_HNRNPA1	(2524 bp)	CAGGCCTTCAGCCGTTACACTTGCACAAGTTTTCATTGTCAAATACTTTTGTCTTATTGAGAAGAATTGTATTCTTGTAGGTGGTTATGGAGGAGGCGGCCCTGGTTACTCTGGAGGAAGCAGAGGCTATGGAAGTGGTGGACAGGGTTATGGAAACCAGGGCAGTGGCTATGGCGGGAGTGGCAGCTATGACAGCTATAACAACGGAGGCGGAGGCGGCTTTGGCGGTGGTAGTGGTAGGTATCCAGTGATCCAAGTACTTGGTGTGACAGCTAGATTAGCCTTTTAGAGCTTGGGTTCTGGTGCTGTTGAAGCATTGTGTGGTACACTGCATGGTATATTAAAAACAAATGGGCTTGCTATGCTACCTCCTCCTAGCTTTAAGCTGGGGCCGCCTCA…	CAGAAGATTTTAATTAGGTA	AGTAAGCACCTTTTTGTGTGTTGACATAA	TTTTTTAAATTGCTGATGAA	GGTAC	1322	1351	-11	18	-11	18	-11	18	grey		-1		-1		-1	29	5	0		DELINS	DELINS_<6	false		true		true	dummy|DELINS|1322|1351|5	false	124	1172	1198	2523
47	0.000951378	dummy	dummy	m64106_230606_024419/19007771/ccs	false	subset	subset\subset64.fastq.gz	ART558	m64106_230606	false	ref_HNRNPA1	(2524 bp)	CAGGCCTTCAGCCGTTACACTTGCACAAGTTTTCATTGTCAAATACTTTTGTCTTATTGAGAAGAATTGTATTCTTGTAGGTGGTTATGGAGGAGGCGGCCCTGGTTACTCTGGAGGAAGCAGAGGCTATGGAAGTGGTGGACAGGGTTATGGAAACCAGGGCAGTGGCTATGGCGGGAGTGGCAGCTATGACAGCTATAACAACGGAGGCGGAGGCGGCTTTGGCGGTGGTAGTGGTAGGTATCCAGTGATCCAAGTACTTGGTGTGACAGCTAGATTAGCCTTTTAGAGCTTGGGTTCTGGTGCTGTTGAAGCATTGTGTGGTACACTGCATGGTATATTAAAAACAAATGGGCTTGCTATGCTACCTCCTCCTAGCTTTAAGCTGGGGCCGCCTCA…	GCAGAAGATTTTAATTAGGT	AAGTAAGCACCTTTTTGTGTGTTGACATAA	TTTTTTAAATTGCTGATGAA		1321	1351	-12	18	-12	18	-12	18	#C9DDF2		0		0		0	30	0	0		DELETION	DELETION	false		true		true	dummy|DELETION|1321|1351|0	false	123	1172	1198	2523
66	0.00131555	dummy	dummy	m64106_230606_024419/262496/ccs	false	subset	subset\subset47.fastq.gz	NHEJi	m64106_230606	false	ref_HNRNPA1	(2524 bp)	CAGGCCTTCAGCCGTTACACTTGCACAAGTTTTCATTGTCAAATACTTTTGTCTTATTGAGAAGAATTGTATTCTTGTAGGTGGTTATGGAGGAGGCGGCCCTGGTTACTCTGGAGGAAGCAGAGGCTATGGAAGTGGTGGACAGGGTTATGGAAACCAGGGCAGTGGCTATGGCGGGAGTGGCAGCTATGACAGCTATAACAACGGAGGCGGAGGCGGCTTTGGCGGTGGTAGTGGTAGGTATCCAGTGATCCAAGTACTTGGTGTGACAGCTAGATTAGCCTTTTAGAGCTTGGGTTCTGGTGCTGTTGAAGCATTGTGTGGTACACTGCATGGTATATTAAAAACAAATGGGCTTGCTATGCTACCTCCTCCTAGCTTTAAGCTGGGGCCGCCTCA…	TGGCAGAAGATTTTAATTAG	GTAAGTAAGCACCTTTTTGTGTGTTGACATAA	TTTTTTAAATTGCTGATGAA		1319	1351	-14	18	-14	18	-14	18	#C9DDF2		0		0		0	32	0	1		DELETION	DELETION	false		true		false	dummy|DELETION|1319|1351|0	false	1319	1172	0	2523
39	0.000631518	dummy	dummy	m64106_230606_024419/11208767/ccs	false	subset	subset\subset50.fastq.gz	ART558	m64106_230606	false	ref_HNRNPA1	(2524 bp)	CAGGCCTTCAGCCGTTACACTTGCACAAGTTTTCATTGTCAAATACTTTTGTCTTATTGAGAAGAATTGTATTCTTGTAGGTGGTTATGGAGGAGGCGGCCCTGGTTACTCTGGAGGAAGCAGAGGCTATGGAAGTGGTGGACAGGGTTATGGAAACCAGGGCAGTGGCTATGGCGGGAGTGGCAGCTATGACAGCTATAACAACGGAGGCGGAGGCGGCTTTGGCGGTGGTAGTGGTAGGTATCCAGTGATCCAAGTACTTGGTGTGACAGCTAGATTAGCCTTTTAGAGCTTGGGTTCTGGTGCTGTTGAAGCATTGTGTGGTACACTGCATGGTATATTAAAAACAAATGGGCTTGCTATGCTACCTCCTCCTAGCTTTAAGCTGGGGCCGCCTCA…	TGGCAGAAGATTTTAATTAG	GTAAGTAAGCACCTTTTTGTGTGTTGACATAA	TTTTTTAAATTGCTGATGAA		1319	1351	-14	18	-14	18	-14	18	#C9DDF2		0		0		0	32	0	1		DELETION	DELETION	false		true		false	dummy|DELETION|1319|1351|0	false	1319	1172	0	2523
62	0.00142798	dummy	dummy	m64106_230606_024419/2426983/ccs	false	subset	subset\subset52.fastq.gz	D-I03	m64106_230606	false	ref_HNRNPA1	(2524 bp)	CAGGCCTTCAGCCGTTACACTTGCACAAGTTTTCATTGTCAAATACTTTTGTCTTATTGAGAAGAATTGTATTCTTGTAGGTGGTTATGGAGGAGGCGGCCCTGGTTACTCTGGAGGAAGCAGAGGCTATGGAAGTGGTGGACAGGGTTATGGAAACCAGGGCAGTGGCTATGGCGGGAGTGGCAGCTATGACAGCTATAACAACGGAGGCGGAGGCGGCTTTGGCGGTGGTAGTGGTAGGTATCCAGTGATCCAAGTACTTGGTGTGACAGCTAGATTAGCCTTTTAGAGCTTGGGTTCTGGTGCTGTTGAAGCATTGTGTGGTACACTGCATGGTATATTAAAAACAAATGGGCTTGCTATGCTACCTCCTCCTAGCTTTAAGCTGGGCCGCCTCAC…	TGGCAGAAGATTTTAATTAG	GTAAGTAAGCACCTTTTTGTGTGTTGACATAA	TTTTTTAAATTGCTGATGAA		1319	1351	-14	18	-14	18	-14	18	#C9DDF2		0		0		0	32	0	1		DELETION	DELETION	false		true		true	dummy|DELETION|1319|1351|0	false	121	1172	1198	2523
128	0.00215025	dummy	dummy	m64106_230606_024419/3803049/ccs	false	subset	subset\subset48.fastq.gz	NHEJi	m64106_230606	false	ref_HNRNPA1	(2524 bp)	CAGGCCTTCAGCCGTTACACTTGCACAAGTTTTCATTGTCAAATACTTTTGTCTTATTGAGAAGAATTGTATTCTTGTAGGTGGTTATGGAGGAGGCGGCCCTGGTTACTCTGGAGGAAGCAGAGGCTATGGAAGTGGTGGACAGGGTTATGGAAACCAGGGCAGTGGCTATGGCGGGAGTGGCAGCTATGACAGCTATAACAACGGAGGCGGAGGCGGCTTTGGCGGTGGTAGTGGTAGGTATCCAGTGATCCAAGTACTTGGTGTGACAGCTAGATTAGCCTTTTAGAGCTTGGGTTCTGGTGCTGTTGAAGCATTGTGTGGTACACTGCATGGTATATTAAAAACAAATGGGCTTGCTATGCTACCTCCTCCTAGCTTTAAGCTGGGGCCGCCTCA…	GTGGCAGAAGATTTTAATTA	GGTAAGTAAGCACCTTTTTGTGTGTTGACATAA	TTTTTTAAATTGCTGATGAA		1318	1351	-15	18	-15	18	-15	18	#6899D0	A	1	A	1	A	1	33	0	0		DELETION	DELETION	false		true		false	dummy|DELETION|1318|1351|0	false	120	1172	1198	2523
43	0.000859175	dummy	dummy	m64106_230606_024419/1508731/ccs	false	subset	subset\subset53.fastq.gz	D-I03	m64106_230606	false	ref_HNRNPA1	(2524 bp)	CAGGCCTTCAGCCGTTACACTTGCACAAGTTTTCATTGTCAAATACTTTTGTCTTATTGAGAAGAATTGTATTCTTGTAGGTGGTTATGGAGGAGGCGGCCCTGGTTACTCTGGAGGAAGCAGAGGCTATGGAAGTGGTGGACAGGGTTATGGAAACCAGGGCAGTGGCTATGGCGGGAGTGGCAGCTATGACAGCTATAACAACGGAGGCGGAGGCGGCTTTGGCGGTGGTAGTGGTAGGTATCCAGTGATCCAAGTACTTGGTGTGACAGCTAGATTAGCCTTTTAGAGCTTGGGTTCTGGTGCTGTTGAAGCATTGTGTGGTACACTGCATGGTATATTAAAAACAAATGGGCTTGCTATGCTACCTCCTCCTAGCTTTAAGCTGGGGCCGCCTCA…	GTGGCAGAAGATTTTAATTA	GGTAAGTAAGCACCTTTTTGTGTGTTGACATAA	TTTTTTAAATTGCTGATGAA		1318	1351	-15	18	-15	18	-15	18	#6899D0	A	1	A	1	A	1	33	0	0		DELETION	DELETION	false		true		false	dummy|DELETION|1318|1351|0	false	1318	1172	0	2523
18	0.000358787	dummy	dummy	m64106_230606_024419/2755086/ccs	false	subset	subset\subset47.fastq.gz	NHEJi	m64106_230606	false	ref_HNRNPA1	(2524 bp)	CAGGCCTTCAGCCGTTACACTTGCACAAGTTTTCATTGTCAAATACTTTTGTCTTATTGAGAAGAATTGTATTCTTGTAGGTGGTTATGGAGGAGGCGGCCCTGGTTACTCTGGAGGAAGCAGAGGCTATGGAAGTGGTGGACAGGGTTATGGAAACCAGGGCAGTGGCTATGGCGGGAGTGGCAGCTATGACAGCTATAACAACGGAGGCGGAGGCGGCTTTGGCGGTGGTAGTGGTAGGTATCCAGTGATCCAAGTACTTGGTGTGACAGCTAGATTAGCCTTTTAGAGCTTGGGTTCTGGTGCTGTTGAAGCATTGTGTGGTACACTGCATGGTATATTAAAAACAAATGGGCTTGCTATGCTACCTCCTCCTAGCTTTAAGCTGGGGCCGCCTCA…	GGCAGTGGCAGAAGATTTTA	ATTAGGTAAGTAAGCACCTTTTTGTGTGTTGACATAA	TTTTTTAAATTGCTGATGAA		1314	1351	-19	18	-19	18	-19	18	#6899D0	A	1	A	1	A	1	37	0	2		DELETION	DELETION	false		true		true	dummy|DELETION|1314|1351|0	false	1314	1172	0	2523
17	0.000275277	dummy	dummy	m64106_230606_024419/72548855/ccs	false	subset	subset\subset50.fastq.gz	ART558	m64106_230606	false	ref_HNRNPA1	(2524 bp)	CAGGCCTTCAGCCGTTACACTTGCACAAGTTTTCATTGTCAAATACTTTTGTCTTATTGAGAAGAATTGTATTCTTGTAGGTGGTTATGGAGGAGGCGGCCCTGGTTACTCTGGAGGAAGCAGAGGCTATGGAAGTGGTGGACAGGGTTATGGAAACCAGGGCAGTGGCTATGGCGGGAGTGGCAGCTATGACAGCTATAACAACGGAGGCGGAGGCGGCTTTGGCGGTGGTAGTGGTAGGTATCCAGTGATCCAAGTACTTGGTGTGACAGCTAGATTAGCCTTTTAGAGCTTGGGTTCTGGTGCTGTTGAAGCATTGTGTGGTACACTGCATGGTATATTAAAAACAAATGGGCTTGCTATGCTACCTCCTCCTAGCTTTAAGCTGGGGCCGCCTCA…	GGCAGTGGCAGAAGATTTTA	ATTAGGTAAGTAAGCACCTTTTTGTGTGTTGACATAA	TTTTTTAAATTGCTGATGAA		1314	1351	-19	18	-19	18	-19	18	#6899D0	A	1	A	1	A	1	37	0	2		DELETION	DELETION	false		true		true	dummy|DELETION|1314|1351|0	false	1314	1172	0	2523
56	0.00111623	dummy	dummy	m64106_230606_024419/7603095/ccs	false	subset	subset\subset47.fastq.gz	NHEJi	m64106_230606	false	ref_HNRNPA1	(2524 bp)	CAGGCCTTCAGCCGTTACACTTGCACAAGTTTTCATTGTCAAATACTTTTGTCTTATTGAGAAGAATTGTATTCTTGTAGGTGGTTATGGAGGAGGCGGCCCTGGTTACTCTGGAGGAAGCAGAGGCTATGGAAGTGGTGGACAGGGTTATGGAAACCAGGGCAGTGGCTATGGCGGGAGTGGCAGCTATGACAGCTATAACAACGGAGGCGGAGGCGGCTTTGGCGGTGGTAGTGGTAGGTATCCAGTGATCCAAGTACTTGGTGTGACAGCTAGATTAGCCTTTTAGAGCTTGGGTTCTGGTGCTGTTGAAGCATTGTGTGGTACACTGCATGGTATATTAAAAACAAATGGGCTTGCTATGCTACCTCCTCCTAGCTTTAAGCTGGGGCCGCCTCA…	TGGCAGTGGCAGAAGATTTT	AATTAGGTAAGTAAGCACCTTTTTGTGTGTTGACATAA	TTTTTTAAATTGCTGATGAA	TTTAAATTGGTAAGAT	1313	1351	-20	18	-20	18	-20	18	grey		-1		-1		-1	38	16	2		TINS	TINS	true		true		false	dummy|TINS|1313|1351|16	false	1313	1172	0	2523
32	0.000518168	dummy	dummy	m64106_230606_024419/133000/ccs	false	subset	subset\subset50.fastq.gz	ART558	m64106_230606	false	ref_HNRNPA1	(2524 bp)	CAGGCCTTCAGCCGTTACACTTGCACAAGTTTTCATTGTCAAATACTTTTGTCTTATTGAGAAGAATTGTATTCTTGTAGGTGGTTATGGAGGAGGCGGCCCTGGTTACTCTGGAGGAAGCAGAGGCTATGGAAGTGGTGGACAGGGTTATGGAAACCAGGGCAGTGGCTATGGCGGGAGTGGCAGCTATGACAGCTATAACAACGGAGGCGGAGGCGGCTTTGGCGGTGGTAGTGGTAGGTATCCAGTGATCCAAGTACTTGGTGTGACAGCTAGATTAGCCTTTTAGAGCTTGGGTTCTGGTGCTGTTGAAGCATTGTGTGGTACACTGCATGGTATATTAAAAACAAATGGGCTTGCTATGCTACCTCCTCCTAGCTTTAAGCTGGGGCCGCCTCA…	AGCTATGGCAGTGGCAGAAG	ATTTTAATTAGGTAAGTAAGCACCTTTTTGTGTGTTGACATAA	TTTTTTAAATTGCTGATGAA		1308	1351	-25	18	-25	18	-25	18	#C9DDF2		0		0		0	43	0	2		DELETION	DELETION	false		true		true	dummy|DELETION|1308|1351|0	false	110	1172	1198	2523
46	0.000931136	dummy	dummy	m64106_230606_024419/1966264/ccs	false	subset	subset\subset64.fastq.gz	ART558	m64106_230606	false	ref_HNRNPA1	(2524 bp)	CAGGCCTTCAGCCGTTACACTTGCACAAGTTTTCATTGTCAAATACTTTTGTCTTATTGAGAAGAATTGTATTCTTGTAGGTGGTTATGGAGGAGGCGGCCCTGGTTACTCTGGAGGAAGCAGAGGCTATGGAAGTGGTGGACAGGGTTATGGAAACCAGGGCAGTGGCTATGGCGGGAGTGGCAGCTATGACAGCTATAACAACGGAGGCGGAGGCGGCTTTGGCGGTGGTAGTGGTAGGTATCCAGTGATCCAAGTACTTGGTGTGACAGCTAGATTAGCCTTTTAGAGCTTGGGTTCTGGTGCTGTTGAAGCATTGTGTGGTACACTGCATGGTATATTAAAAACAAATGGGCTTGCTATGCTACCTCCTCCTAGCTTTAAGCTGGGGCCGCCTCA…	AGCTATGGCAGTGGCAGAAG	ATTTTAATTAGGTAAGTAAGCACCTTTTTGTGTGTTGACATAA	TTTTTTAAATTGCTGATGAA		1308	1351	-25	18	-25	18	-25	18	#C9DDF2		0		0		0	43	0	2		DELETION	DELETION	false		true		true	dummy|DELETION|1308|1351|0	false	110	1172	1198	2523
55	0.000909452	dummy	dummy	m64106_230606_024419/4523584/ccs	false	subset	subset\subset46.fastq.gz	NHEJi	m64106_230606	false	ref_HNRNPA1	(2524 bp)	CAGGCCTTCAGCCGTTACACTTGCACAAGTTTTCATTGTCAAATACTTTTGTCTTATTGAGAAGAATTGTATTCTTGTAGGTGGTTATGGAGGAGGCGGCCCTGGTTACTCTGGAGGAAGCAGAGGCTATGGAAGTGGTGGACAGGGTTATGGAAACCAGGGCAGTGGCTATGGCGGGAGTGGCAGCTATGACAGCTATAACAACGGAGGCGGAGGCGGCTTTGGCGGTGGTAGTGGTAGGTATCCAGTGATCCAAGTACTTGGTGTGACAGCTAGATTAGCCTTTTAGAGCTTGGGTTCTGGTGCTGTTGAAGCATTGTGTGGTACACTGCATGGTATATTAAAAACAAATGGGCTTGCTATGCTACCTCCTCCTAGCTTTAAGCTGGGGCCGCCTCA…	TAGCTATGGCAGTGGCAGAA	GATTTTAATTAGGTAAGTAAGCACCTTTTTGTGTGTTGACATAA	TTTTTTAAATTGCTGATGAA		1307	1351	-26	18	-26	18	-26	18	#0D99B2	AA	2	AA	2	AA	2	44	0	1		DELETION	DELETION	false		true		false	dummy|DELETION|1307|1351|0	false	1307	1172	0	2523
27	0.000538181	dummy	dummy	m64106_230606_024419/22414764/ccs	false	subset	subset\subset47.fastq.gz	NHEJi	m64106_230606	false	ref_HNRNPA1	(2524 bp)	CAGGCCTTCAGCCGTTACACTTGCACAAGTTTTCATTGTCAAATACTTTTGTCTTATTGAGAAGAATTGTATTCTTGTAGGTGGTTATGGAGGAGGCGGCCCTGGTTACTCTGGAGGAAGCAGAGGCTATGGAAGTGGTGGACAGGGTTATGGAAACCAGGGCAGTGGCTATGGCGGGAGTGGCAGCTATGACAGCTATAACAACGGAGGCGGAGGCGGCTTTGGCGGTGGTAGTGGTAGGTATCCAGTGATCCAAGTACTTGGTGTGACAGCTAGATTAGCCTTTTAGAGCTTGGGTTCTGGTGCTGTTGAAGCATTGTGTGGTACACTGCATGGTATATTAAAAACAAATGGGCTTGCTATGCTACCTCCTCCTAGCTTTAAGCTGGGGCCGCCTCA…	TAGCTATGGCAGTGGCAGAA	GATTTTAATTAGGTAAGTAAGCACCTTTTTGTGTGTTGACATAA	TTTTTTAAATTGCTGATGAA		1307	1351	-26	18	-26	18	-26	18	#0D99B2	AA	2	AA	2	AA	2	44	0	1		DELETION	DELETION	false		true		false	dummy|DELETION|1307|1351|0	false	860	1172	447	2523
62	0.00104153	dummy	dummy	m64106_230606_024419/86770841/ccs	false	subset	subset\subset48.fastq.gz	NHEJi	m64106_230606	false	ref_HNRNPA1	(2524 bp)	AGGCCTTCAGCCGTTACACTTGCACAAGTTTTCATTGTCAAATACTTTTGTCTTATTGAGAAGAATTGTATTCTTGTAGGTGGTTATGGAGGAGGCGGCCCTGGTTACTCTGGAGGAAGCAGAGGCTATGGAAGTGGTGGACAGGGTTATGGAAACCAGGGCAGTGGCTATGGCGGGAGTGGCAGCTATGACAGCTATAACAACGGAGGCGGAGGCGGCTTTGGCGGTGGTAGTGGTAGGTATCCAGTGATCCAAGTACTTGGTGTGACAGCTAGATTAGCCTTTTAGAGCTTGGGTTCTGGTGCTGTTGAAGCATTGTGTGGTACACTGCATGGTATATTAAAAACAAATGGGCTTGCTATGCTACCTCCTCCTAGCTTTAAGCTGGGGCCGCCTCAC…	TAGCTATGGCAGTGGCAGAA	GATTTTAATTAGGTAAGTAAGCACCTTTTTGTGTGTTGACATAA	TTTTTTAAATTGCTGATGAA		1307	1351	-26	18	-26	18	-26	18	#0D99B2	AA	2	AA	2	AA	2	44	0	1		DELETION	DELETION	false		true		false	dummy|DELETION|1307|1351|0	false	109	462	1198	1813
77	0.00112302	dummy	dummy	m64106_230606_024419/3802517/ccs	false	subset	subset\subset49.fastq.gz	ART558	m64106_230606	false	ref_HNRNPA1	(2524 bp)	CAGGCCTTCAGCCGTTACACTTGCACAAGTTTTCATTGTCAAATACTTTTGTCTTATTGAGAAGAATTGTATTCTTGTAGGTGGTTATGGAGGAGGCGGCCCTGGTTACTCTGGAGGAAGCAGAGGCTATGGAAGTGGTGGACAGGGTTATGGAAACCAGGGCAGTGGCTATGGCGGGAGTGGCAGCTATGACAGCTATAACAACGGAGGCGGAGGCGGCTTTGGCGGTGGTAGTGGTAGGTATCCAGTGATCCAAGTACTTGGTGTGACAGCTAGATTAGCCTTTTAGAGCTTGGGTTCTGGTGCTGTTGAAGCATTGTGTGGTACACTGCATGGTATATTAAAAACAAATGGGCTTGCTATGCTACCTCCTCCTAGCTTTAAGCTGGGGCCGCCTCA…	TAGCTATGGCAGTGGCAGAA	GATTTTAATTAGGTAAGTAAGCACCTTTTTGTGTGTTGACATAA	TTTTTTAAATTGCTGATGAA		1307	1351	-26	18	-26	18	-26	18	#0D99B2	AA	2	AA	2	AA	2	44	0	1		DELETION	DELETION	false		true		true	dummy|DELETION|1307|1351|0	false	1307	1172	0	2523
22	0.000439578	dummy	dummy	m64106_230606_024419/6423488/ccs	false	subset	subset\subset53.fastq.gz	D-I03	m64106_230606	false	ref_HNRNPA1	(2524 bp)	CAGGCCTTCAGCCGTTACACTTGCACAAGTTTTCATTGTCAAATACTTTTGTCTTATTGAGAAGAATTGTATTCTTGTAGGTGGTTATGGAGGAGGCGGCCCTGGTTACTCTGGAGGAAGCAGAGGCTATGGAAGTGGTGGACAGGGTTATGGAAACCAGGGCAGTGGCTATGGCGGGAGTGGCAGCTATGACAGCTATAACAACGGAGGCGGAGGCGGCTTTGGCGGTGGTAGTGGTAGGTATCCAGTGATCCAAGTACTTGGTGTGACAGCTAGATTAGCCTTTTAGAGCTTGGGTTCTGGTGCTGTTGAAGCATTGTGTGGTACACTGCATGGTATATTAAAAACAAATGGGCTTGCTATGCTACCTCCTCCTAGCTTTAAGCTGGGGCCGCCTCA…	TAGCTATGGCAGTGGCAGAA	GATTTTAATTAGGTAAGTAAGCACCTTTTTGTGTGTTGACATAA	TTTTTTAAATTGCTGATGAA		1307	1351	-26	18	-26	18	-26	18	#0D99B2	AA	2	AA	2	AA	2	44	0	1		DELETION	DELETION	false		true		true	dummy|DELETION|1307|1351|0	false	1307	1172	0	2523
16	0.000450882	dummy	dummy	m64106_230606_024419/3736901/ccs	false	subset	subset\subset54.fastq.gz	D-I03	m64106_230606	false	ref_HNRNPA1	(2524 bp)	CAGGCCTTCAGCCGTTACACTTGCACAAGTTTTCATTGTCAAATACTTTTGTCTTATTGAGAAGAATTGTATTCTTGTAGGTGGTTATGGAGGAGGCGGCCCTGGTTACTCTGGAGGAAGCAGAGGCTATGGAAGTGGTGGACAGGGTTATGGAAACCAGGGCAGTGGCTATGGCGGGAGTGGCAGCTATGACAGCTATAACAACGGAGGCGGAGGCGGCTTTGGCGGTGGTAGTGGTAGGTATCCAGTGATCCAAGTACTTGGTGTGACAGCTAGATTAGCCTTTTAGAGCTTGGGTTCTGGTGCTGTTGAAGCATTGTGTGGTACACTGCATGGTATATTAAAAACAAATGGGCTTGCTATGCTACCTCCTCCTAGCTTTAAGCTGGGGCCGCCTCA…	TAGCTATGGCAGTGGCAGAA	GATTTTAATTAGGTAAGTAAGCACCTTTTTGTGTGTTGACATAA	TTTTTTAAATTGCTGATGAA		1307	1351	-26	18	-26	18	-26	18	#0D99B2	AA	2	AA	2	AA	2	44	0	1		DELETION	DELETION	false		true		true	dummy|DELETION|1307|1351|0	false	1307	1172	0	2523
41	0.000829926	dummy	dummy	m64106_230606_024419/8194060/ccs	false	subset	subset\subset64.fastq.gz	ART558	m64106_230606	false	ref_HNRNPA1	(2524 bp)	CAGGCCTTCAGCCGTTACACTTGCACAAGTTTTCATTGTCAAATACTTTTGTCTTATTGAGAAGAATTGTATTCTTGTAGGTGGTTATGGAGGAGGCGGCCCTGGTTACTCTGGAGGAAGCAGAGGCTATGGAAGTGGTGGACAGGGTTATGGAAACCAGGGCAGTGGCTATGGCGGGAGTGGCAGCTATGACAGCTATAACAACGGAGGCGGAGGCGGCTTTGGCGGTGGTAGTGGTAGGTATCCAGTGATCCAAGTACTTGGTGTGACAGCTAGATTAGCCTTTTAGAGCTTGGGTTCTGGTGCTGTTGAAGCATTGTGTGGTACACTGCATGGTATATTAAAAACAAATGGGCTTGCTATGCTACCTCCTCCTAGCTTTAAGCTGGGGCCGCCTCA…	TAGCTATGGCAGTGGCAGAA	GATTTTAATTAGGTAAGTAAGCACCTTTTTGTGTGTTGACATAA	TTTTTTAAATTGCTGATGAA	TT	1307	1351	-26	18	-26	18	-26	18	grey		-1		-1		-1	44	2	0		DELINS	DELINS_<6	false		true		false	dummy|DELINS|1307|1351|2	false	23	1172	1284	2523
51	0.00101656	dummy	dummy	m64106_230606_024419/2623916/ccs	false	subset	subset\subset47.fastq.gz	NHEJi	m64106_230606	false	ref_HNRNPA1	(2524 bp)	CAGGCCTTCAGCCGTTACACTTGCACAAGTTTTCATTGTCAAATACTTTTGTCTTATTGAGAAGAATTGTATTCTTGTAGGTGGTTATGGAGGAGGCGGCCCTGGTTACTCTGGAGGAAGCAGAGGCTATGGAAGTGGTGGACAGGGTTATGGAAACCAGGGCAGTGGCTATGGCGGGAGTGGCAGCTATGACAGCTATAACAACGGAGGCGGAGGCGGCTTTGGCGGTGGTAGTGGTAGGTATCCAGTGATCCAAGTACTTGGTGTGACAGCTAGATTAGCCTTTTAGAGCTTGGGTTCTGGTGCTGTTGAAGCATTGTGTGGTACACTGCATGGTATATTAAAAACAAATGGGCTTGCTATGCTACCTCCTCCTAGCTTTAAGCTGGGGCCGCCTCA…	GTAGCTATGGCAGTGGCAGA	AGATTTTAATTAGGTAAGTAAGCACCTTTTTGTGTGTTGACATAA	TTTTTTAAATTGCTGATGAA		1306	1351	-27	18	-27	18	-27	18	#6899D0	A	1	A	1	A	1	45	0	0		DELETION	DELETION	false		true		false	dummy|DELETION|1306|1351|0	false	1306	1172	0	2523
69	0.0013967	dummy	dummy	m64106_230606_024419/5702323/ccs	false	subset	subset\subset64.fastq.gz	ART558	m64106_230606	false	ref_HNRNPA1	(2524 bp)	CAGGCCTTCAGCCGTTACACTTGCACAAGTTTTCATTGTCAAATACTTTTGTCTTATTGAGAAGAATTGTATTCTTGTAGGTGGTTATGGAGGAGGCGGCCCTGGTTACTCTGGAGGAAGCAGAGGCTATGGAAGTGGTGGACAGGGTTATGGAAACCAGGGCAGTGGCTATGGCGGGAGTGGCAGCTATGACAGCTATAACAACGGAGGCGGAGGCGGCTTTGGCGGTGGTAGTGGTAGGTATCCAGTGATCCAAGTACTTGGTGTGACAGCTAGATTAGCCTTTTAGAGCTTGGGTTCTGGTGCTGTTGAAGCATTGTGTGGTACACTGCATGGTATATTAAAAACAAATGGGCTTGCTATGCTACCTCCTCCTAGCTTTAAGCTGGGGCCGCCTCA…	GTAGCTATGGCAGTGGCAGA	AGATTTTAATTAGGTAAGTAAGCACCTTTTTGTGTGTTGACATAA	TTTTTTAAATTGCTGATGAA		1306	1351	-27	18	-27	18	-27	18	#6899D0	A	1	A	1	A	1	45	0	0		DELETION	DELETION	false		true		false	dummy|DELETION|1306|1351|0	false	1306	1172	0	2523
58	0.00093918	dummy	dummy	m64106_230606_024419/17630252/ccs	false	subset	subset\subset50.fastq.gz	ART558	m64106_230606	false	ref_HNRNPA1	(2524 bp)	CAGGCCTTCAGCCGTTACACTTGCACAAGTTTTCATTGTCAAATACTTTTGTCTTATTGAGAAGAATTGTATTCTTGTAGGTGGTTATGGAGGAGGCGGCCCTGGTTACTCTGGAGGAAGCAGAGGCTATGGAAGTGGTGGACAGGGTTATGGAAACCAGGGCAGTGGCTATGGCGGGAGTGGCAGCTATGACAGCTATAACAACGGAGGCGGAGGCGGCTTTGGCGGTGGTAGTGGTAGGTATCCAGTGATCCAAGTACTTGGTGTGACAGCTAGATTAGCCTTTTAGAGCTTGGGTTCTGGTGCTGTTGAAGCATTGTGTGGTACACTGCATGGTATATTAAAAACAAATGGGCTTGCTATGCTACCTCCTCCTAGCTTTAAGCTGGGGCCGCCTCA…	AGTAGCTATGGCAGTGGCAG	AAGATTTTAATTAGGTAAGTAAGCACCTTTTTGTGTGTTGACATAA	TTTTTTAAATTGCTGATGAA		1305	1351	-28	18	-28	18	-28	18	#C9DDF2		0		0		0	46	0	2		DELETION	DELETION	false		true		true	dummy|DELETION|1305|1351|0	false	1305	1172	0	2523
2	3.98653e-05	dummy	dummy	m64106_230606_024419/119473402/ccs	false	subset	subset\subset47.fastq.gz	NHEJi	m64106_230606	false	ref_HNRNPA1	(2524 bp)	CAGGCCTTCAGCCGTTACACTTGCACAAGTTTTCATTGTCAAATACTTTTGTCTTATTGAGAAGAATTGTATTCTTGTAGGTGGTTATGGAGGAGGCGGCCCTGGTTACTCTGGAGGAAGCAGAGGCTATGGAAGTGGTGGACAGGGTTATGGAAACCAGGGCAGTGGCTATGGCGGGAGTGGCAGCTATGACAGCTATAACAACGGAGGCGGAGGCGGCTTTGGCGGTGGTAGTGGTAGGTATCCAGTGATCCAAGTACTTGGTGTGACAGCTAGATTAGCCTTTTAGAGCTTGGGTTCTGGTGCTGTTGAAGCATTGTGTGGTACACTGCATGGTATATTAAAAACAAATGGGCTTGCTATGCTACCTCCTCCTAGCTTTAAGCTGGGGCCGCCTCA…	CAGTAGCTATGGCAGTGGCA	GAAGATTTTAATTAGGTAAGTAAGCACCTTTTTGTGTGTTGACATAA	TTTTTTAAATTGCTGATGAA	TAAT	1304	1351	-29	18	-29	18	-29	18	grey		-1		-1		-1	47	4	2		DELINS	DELINS_<6	false		true		true	dummy|DELINS|1304|1351|4	false	106	1172	1198	2523
2	3.99616e-05	dummy	dummy	m64106_230606_024419/116000244/ccs	false	subset	subset\subset53.fastq.gz	D-I03	m64106_230606	false	ref_HNRNPA1	(2524 bp)	CAGGCCTTCAGCCGTTACACTTGCACAAGTTTTCATTGTCAAATACTTTTGTCTTATTGAGAAGAATTGTATTCTTGTAGGTGGTTATGGAGGAGGCGGCCCTGGTTACTCTGGAGGAAGCAGAGGCTATGGAAGTGGTGGACAGGGTTATGGAAACCAGGGCAGTGGCTATGGCGGGAGTGGCAGCTATGACAGCTATAACAACGGAGGCGGAGGCGGCTTTGGCGGTGGTAGTGGTAGGTATCCAGTGATCCAAGTACTTGGTGTGACAGCTAGATTAGCCTTTTAGAGCTTGGGTTCTGGTGCTGTTGAAGCATTGTGTGGTACACTGCATGGTATATTAAAAACAAATGGGCTTGCTATGCTACCTCCTCCTAGCTTTAAGCTGGGGCCGCCTCA…	CAGTAGCTATGGCAGTGGCA	GAAGATTTTAATTAGGTAAGTAAGCACCTTTTTGTGTGTTGACATAA	TTTTTTAAATTGCTGATGAA	TAAT	1304	1351	-29	18	-29	18	-29	18	grey		-1		-1		-1	47	4	2		DELINS	DELINS_<6	false		true		true	dummy|DELINS|1304|1351|4	false	106	1172	1198	2523
97	0.00141472	dummy	dummy	m64106_230606_024419/1968311/ccs	false	subset	subset\subset49.fastq.gz	ART558	m64106_230606	false	ref_HNRNPA1	(2524 bp)	CAGGCCTTCAGCCGTTACACTTGCACAAGTTTTCATTGTCAAATACTTTTGTCTTATTGAGAAGAATTGTATTCTTGTAGGTGGTTATGGAGGAGGCGGCCCTGGTTACTCTGGAGGAAGCAGAGGCTATGGAAGTGGTGGACAGGGTTATGGAAACCAGGGCAGTGGCTATGGCGGGAGTGGCAGCTATGACAGCTATAACAACGGAGGCGGAGGCGGCTTTGGCGGTGGTAGTGGTAGGTATCCAGTGATCCAAGTACTTGGTGTGACAGCTAGATTAGCCTTTTAGAGCTTGGGTTCTGGTGCTGTTGAAGCATTGTGTGGTACACTGCATGGTATATTAAAAACAAATGGGCTTGCTATGCTACCTCCTCCTAGCTTTAAGCTGGGGCCGCCTCA…	TAATTAGGTAAGTAAGCACC	TTTTTGTGTGTTGACATA	ATTTTTTAAATTGCTGATGA	G	1332	1350	-1	17	-1	17	-1	17	grey		-1		-1		-1	18	1	1		DELINS	DELINS_<6	false		true		false	dummy|DELINS|1332|1350|G	false	1332	1173	0	2523
38	0.000638355	dummy	dummy	m64106_230606_024419/5178438/ccs	false	subset	subset\subset48.fastq.gz	NHEJi	m64106_230606	false	ref_HNRNPA1	(2524 bp)	CAGGCCTTCAGCCGTTACACTTGCACAAGTTTTCATTGTCAAATACTTTTGTCTTATTGAGAAGAATTGTATTCTTGTAGGTGGTTATGGAGGAGGCGGCCCTGGTTACTCTGGAGGAAGCAGAGGCTATGGAAGTGGTGGACAGGGTTATGGAAACCAGGGCAGTGGCTATGGCGGGAGTGGCAGCTATGACAGCTATAACAACGGAGGCGGAGGCGGCTTTGGCGGTGGTAGTGGTAGGTATCCAGTGATCCAAGTACTTGGTGTGACAGCTAGATTAGCCTTTTAGAGCTTGGGTTCTGGTGCTGTTGAAGCATTGTGTGGTACACTGCATGGTATATTAAAAACAAATGGGCTTGCTATGCTACCTCCTCCTAGCTTTAAGCTGGGGCCGCCTCA…	TTTAATTAGGTAAGTAAGCA	CCTTTTTGTGTGTTGACATA	ATTTTTTAAATTGCTGATGA		1330	1350	-3	17	-3	17	-3	17	#6899D0	A	1	A	1	A	1	20	0	1		DELETION	DELETION	false		true		true	dummy|DELETION|1330|1350|0	false	132	1173	1198	2523
101	0.00147305	dummy	dummy	m64106_230606_024419/592667/ccs	false	subset	subset\subset49.fastq.gz	ART558	m64106_230606	false	ref_HNRNPA1	(2524 bp)	CAGGCCTTCAGCCGTTACACTTGCACAAGTTTTCATTGTCAAATACTTTTGTCTTATTGAGAAGAATTGTATTCTTGTAGGTGGTTATGGAGGAGGCGGCCCTGGTTACTCTGGAGGAAGCAGAGGCTATGGAAGTGGTGGACAGGGTTATGGAAACCAGGGCAGTGGCTATGGCGGGAGTGGCAGCTATGACAGCTATAACAACGGAGGCGGAGGCGGCTTTGGCGGTGGTAGTGGTAGGTATCCAGTGATCCAAGTACTTGGTGTGACAGCTAGATTAGCCTTTTAGAGCTTGGGTTCTGGTGCTGTTGAAGCATTGTGTGGTACACTGCATGGTATATTAAAAACAAATGGGCTTGCTATGCTACCTCCTCCTAGCTTTAAGCTGGGGCCGCCTCA…	TTTAATTAGGTAAGTAAGCA	CCTTTTTGTGTGTTGACATA	ATTTTTTAAATTGCTGATGA		1330	1350	-3	17	-3	17	-3	17	#6899D0	A	1	A	1	A	1	20	0	1		DELETION	DELETION	false		true		true	dummy|DELETION|1330|1350|0	false	1330	1173	0	2523
53	0.00105898	dummy	dummy	m64106_230606_024419/1116296/ccs	false	subset	subset\subset53.fastq.gz	D-I03	m64106_230606	false	ref_HNRNPA1	(2524 bp)	CAGGCCTTCAGCCGTTACACTTGCACAAGTTTTCATTGTCAAATACTTTTGTCTTATTGAGAAGAATTGTATTCTTGTAGGTGGTTATGGAGGAGGCGGCCCTGGTTACTCTGGAGGAAGCAGAGGCTATGGAAGTGGTGGACAGGGTTATGGAAACCAGGGCAGTGGCTATGGCGGGAGTGGCAGCTATGACAGCTATAACAACGGAGGCGGAGGCGGCTTTGGCGGTGGTAGTGGTAGGTATCCAGTGATCCAAGTACTTGGTGTGACAGCTAGATTAGCCTTTTAGAGCTTGGGTTCTGGTGCTGTTGAAGCATTGTGTGGTACACTGCATGGTATATTAAAAACAAATGGGCTTGCTATGCTACCTCCTCCTAGCTTTAAGCTGGGGCCGCCTCA…	ATTTTAATTAGGTAAGTAAG	CACCTTTTTGTGTGTTGACATA	ATTTTTTAAATTGCTGATGA	T	1328	1350	-5	17	-5	17	-5	17	grey		-1		-1		-1	22	1	0		DELINS	DELINS_<6	false		true		false	dummy|DELINS|1328|1350|T	false	1328	1173	0	2523
62	0.0010252	dummy	dummy	m64106_230606_024419/3342854/ccs	false	subset	subset\subset46.fastq.gz	NHEJi	m64106_230606	false	ref_HNRNPA1	(2524 bp)	CAGGCCTTCAGCCGTTACACTTGCACAAGTTTTCATTGTCAAATACTTTTGTCTTATTGAGAAGAATTGTATTCTTGTAGGTGGTTATGGAGGAGGCGGCCCTGGTTACTCTGGAGGAAGCAGAGGCTATGGAAGTGGTGGACAGGGTTATGGAAACCAGGGCAGTGGCTATGGCGGGAGTGGCAGCTATGACAGCTATAACAACGGAGGCGGAGGCGGCTTTGGCGGTGGTAGTGGTAGGTATCCAGTGATCCAAGTACTTGGTGTGACAGCTAGATTAGCCTTTTAGAGCTTGGGTTCTGGTGCTGTTGAAGCATTGTGTGGTACACTGCATGGTATATTAAAAACAAATGGGCTTGCTATGCTACCTCCTCCTAGCTTTAAGCTGGGGCCGCCTCA…	GATTTTAATTAGGTAAGTAA	GCACCTTTTTGTGTGTTGACATA	ATTTTTTAAATTGCTGATGA		1327	1350	-6	17	-6	17	-6	17	#6899D0	A	1	A	1	A	1	23	0	1		DELETION	DELETION	false		true		true	dummy|DELETION|1327|1350|0	false	1327	1173	0	2523
49	0.000976699	dummy	dummy	m64106_230606_024419/656759/ccs	false	subset	subset\subset47.fastq.gz	NHEJi	m64106_230606	false	ref_HNRNPA1	(2524 bp)	CAGGCCTTCAGCCGTTACACTTGCACAAGTTTTCATTGTCAAATACTTTTGTCTTATTGAGAAGAATTGTATTCTTGTAGGTGGTTATGGAGGAGGCGGCCCTGGTTACTCTGGAGGAAGCAGAGGCTATGGAAGTGGTGGACAGGGTTATGGAAACCAGGGCAGTGGCTATGGCGGGAGTGGCAGCTATGACAGCTATAACAACGGAGGCGGAGGCGGCTTTGGCGGTGGTAGTGGTAGGTATCCAGTGATCCAAGTACTTGGTGTGACAGCTAGATTAGCCTTTTAGAGCTTGGGTTCTGGTGCTGTTGAAGCATTGTGTGGTACACTGCATGGTATATTAAAAACAAATGGGCTTGCTATGCTACCTCCTCCTAGCTTTAAGCTGGGGCCGCCTCA…	GATTTTAATTAGGTAAGTAA	GCACCTTTTTGTGTGTTGACATA	ATTTTTTAAATTGCTGATGA		1327	1350	-6	17	-6	17	-6	17	#6899D0	A	1	A	1	A	1	23	0	1		DELETION	DELETION	false		true		false	dummy|DELETION|1327|1350|0	false	129	1173	1198	2523
57	0.000957533	dummy	dummy	m64106_230606_024419/32901352/ccs	false	subset	subset\subset48.fastq.gz	NHEJi	m64106_230606	false	ref_HNRNPA1	(2524 bp)	CAGGCCTTCAGCCGTTACACTTGCACAAGTTTTCATTGTCAAATACTTTTGTCTTATTGAGAAGAATTGTATTCTTGTAGGTGGTTATGGAGGAGGCGGCCCTGGTTACTCTGGAGGAAGCAGAGGCTATGGAAGTGGTGGACAGGGTTATGGAAACCAGGGCAGTGGCTATGGCGGGAGTGGCAGCTATGACAGCTATAACAACGGAGGCGGAGGCGGCTTTGGCGGTGGTAGTGGTAGGTATCCAGTGATCCAAGTACTTGGTGTGACAGCTAGATTAGCCTTTTAGAGCTTGGGTTCTGGTGCTGTTGAAGCATTGTGTGGTACACTGCATGGTATATTAAAAACAAATGGGCTTGCTATGCTACCTCCTCCTAGCTTTAAGCTGGGGCCGCCTCA…	GATTTTAATTAGGTAAGTAA	GCACCTTTTTGTGTGTTGACATA	ATTTTTTAAATTGCTGATGA		1327	1350	-6	17	-6	17	-6	17	#6899D0	A	1	A	1	A	1	23	0	1		DELETION	DELETION	false		true		true	dummy|DELETION|1327|1350|0	false	129	1173	1198	2523
14	0.000279731	dummy	dummy	m64106_230606_024419/4325874/ccs	false	subset	subset\subset53.fastq.gz	D-I03	m64106_230606	false	ref_HNRNPA1	(2524 bp)	CAGGCCTTCAGCCGTTACACTTGCACAAGTTTTCATTGTCAAATACTTTTGTCTTATTGAGAAGAATTGTATTCTTGTAGGTGGTTATGGAGGAGGCGGCCCTGGTTACTCTGGAGGAAGCAGAGGCTATGGAAGTGGTGGACAGGGTTATGGAAACCAGGGCAGTGGCTATGGCGGGAGTGGCAGCTATGACAGCTATAACAACGGAGGCGGAGGCGGCTTTGGCGGTGGTAGTGGTAGGTATCCAGTGATCCAAGTACTTGGTGTGACAGCTAGATTAGCCTTTTAGAGCTTGGGTTCTGGTGCTGTTGAAGCATTGTGTGGTACACTGCATGGTATATTAAAAACAAATGGGCTTGCTATGCTACCTCCTCCTAGCTTTAAGCTGGGGCCGCCTCA…	GATTTTAATTAGGTAAGTAA	GCACCTTTTTGTGTGTTGACATA	ATTTTTTAAATTGCTGATGA		1327	1350	-6	17	-6	17	-6	17	#6899D0	A	1	A	1	A	1	23	0	1		DELETION	DELETION	false		true		false	dummy|DELETION|1327|1350|0	false	129	1173	1198	2523
89	0.00180155	dummy	dummy	m64106_230606_024419/1967615/ccs	false	subset	subset\subset64.fastq.gz	ART558	m64106_230606	false	ref_HNRNPA1	(2524 bp)	CAGGCCTTCAGCCGTTACACTTGCACAAGTTTTCATTGTCAAATACTTTTGTCTTATTGAGAAGAATTGTATTCTTGTAGGTGGTTATGGAGGAGGCGGCCCTGGTTACTCTGGAGGAAGCAGAGGCTATGGAAGTGGTGGACAGGGTTATGGAAACCAGGGCAGTGGCTATGGCGGGAGTGGCAGCTATGACAGCTATAACAACGGAGGCGGAGGCGGCTTTGGCGGTGGTAGTGGTAGGTATCCAGTGATCCAAGTACTTGGTGTGACAGCTAGATTAGCCTTTTAGAGCTTGGGTTCTGGTGCTGTTGAAGCATTGTGTGGTACACTGCATGGTATATTAAAAACAAATGGGCTTGCTATGCTACCTCCTCCTAGCTTTAAGCTGGGGCCGCCTCA…	GATTTTAATTAGGTAAGTAA	GCACCTTTTTGTGTGTTGACATA	ATTTTTTAAATTGCTGATGA		1327	1350	-6	17	-6	17	-6	17	#6899D0	A	1	A	1	A	1	23	0	1		DELETION	DELETION	false		true		false	dummy|DELETION|1327|1350|0	false	129	1173	1198	2523
33	0.000481295	dummy	dummy	m64106_230606_024419/16057299/ccs	false	subset	subset\subset49.fastq.gz	ART558	m64106_230606	false	ref_HNRNPA1	(2524 bp)	CAGGCCTTCAGCCGTTACACTTGCACAAGTTTTCATTGTCAAATACTTTTGTCTTATTGAGAAGAATTGTATTCTTGTAGGTGGTTATGGAGGAGGCGGCCCTGGTTACTCTGGAGGAAGCAGAGGCTATGGAAGTGGTGGACAGGGTTATGGAAACCAGGGCAGTGGCTATGGCGGGAGTGGCAGCTATGACAGCTATAACAACGGAGGCGGAGGCGGCTTTGGCGGTGGTAGTGGTAGGTATCCAGTGATCCAAGTACTTGGTGTGACAGCTAGATTAGCCTTTTAGAGCTTGGGTTCTGGTGCTGTTGAAGCATTGTGTGGTACACTGCATGGTATATTAAAAACAAATGGGCTTGCTATGCTACCTCCTCCTAGCTTTAAGCTGGGGCCGCCTCA…	AAGATTTTAATTAGGTAAGT	AAGCACCTTTTTGTGTGTTGACATA	ATTTTTTAAATTGCTGATGA	TGACATT	1325	1350	-8	17	-8	17	-8	17	grey		-1		-1		-1	25	7	0		DELINS	DELINS_FLANKINSERT	false		true		true	dummy|DELINS|1325|1350|7	false	127	1173	1198	2523
41	0.00115539	dummy	dummy	m64106_230606_024419/524717/ccs	false	subset	subset\subset54.fastq.gz	D-I03	m64106_230606	false	ref_HNRNPA1	(2524 bp)	CAGGCCTTCAGCCGTTACACTTGCACAAGTTTTCATTGTCAAATACTTTTGTCTTATTGAGAAGAATTGTATTCTTGTAGGTGGTTATGGAGGAGGCGGCCCTGGTTACTCTGGAGGAAGCAGAGGCTATGGAAGTGGTGGACAGGGTTATGGAAACCAGGGCAGTGGCTATGGCGGGAGTGGCAGCTATGACAGCTATAACAACGGAGGCGGAGGCGGCTTTGGCGGTGGTAGTGGTAGGTATCCAGTGATCCAAGTACTTGGTGTGACAGCTAGATTAGCCTTTTAGAGCTTGGGTTCTGGTGCTGTTGAAGCATTGTGTGGTACACTGCATGGTATATTAAAAACAAATGGGCTTGCTATGCTACCTCCTCTTAGCTTTAAGCTGGGGCCGCCTCA…	AAGATTTTAATTAGGTAAGT	AAGCACCTTTTTGTGTGTTGACATA	ATTTTTTAAATTGCTGATGA	T	1325	1350	-8	17	-8	17	-8	17	grey		-1		-1		-1	25	1	0		DELINS	DELINS_<6	false		true		false	dummy|DELINS|1325|1350|T	false	127	257	1198	1607
35	0.000699329	dummy	dummy	m64106_230606_024419/787575/ccs	false	subset	subset\subset53.fastq.gz	D-I03	m64106_230606	false	ref_HNRNPA1	(2524 bp)	CAGGCCTTCAGCCGTTACACTTGCACAAGTTTTCATTGTCAAATACTTTTGTCTTATTGAGAAGAATTGTATTCTTGTAGGTGGTTATGGAGGAGGCGGCCCTGGTTACTCTGGAGGAAGCAGAGGCTATGGAAGTGGTGGACAGGGTTATGGAAACCAGGGCAGTGGCTATGGCGGGAGTGGCAGCTATGACAGCTATAACAACGGAGGCGGAGGCGGCTTTGGCGGTGGTAGTGGTAGGTATCCAGTGATCCAAGTACTTGGTGTGACAGCTAGATTAGCCTTTTAGAGCTTGGGTTCTGGTGCTGTTGAAGCATTGTGTGGTACACTGCATGGTATATTAAAAACAAATGGGCTTGCTATGCTACCTCCTCCTAGCTTTAAGCTGGGGCCGCCTCA…	GAAGATTTTAATTAGGTAAG	TAAGCACCTTTTTGTGTGTTGACATA	ATTTTTTAAATTGCTGATGA		1324	1350	-9	17	-9	17	-9	17	#C9DDF2		0		0		0	26	0	1		DELETION	DELETION	false		true		false	dummy|DELETION|1324|1350|0	false	126	1173	1198	2523
2	3.3071e-05	dummy	dummy	m64106_230606_024419/127468989/ccs	false	subset	subset\subset46.fastq.gz	NHEJi	m64106_230606	false	ref_HNRNPA1	(2524 bp)	CAGGCCTTCAGCCGTTACACTTGCACAAGTTTTCATTGTCAAATACTTTTGTCTTATTGAGAAGAATTGTATTCTTGTAGGTGGTTATGGAGGAGGCGGCCCTGGTTACTCTGGAGGAAGCAGAGGCTATGGAAGTGGTGGACAGGGTTATGGAAACCAGGGCAGTGGCTATGGCGGGAGTGGCAGCTATGACAGCTATAACAACGGAGGCGGAGGCGGCTTTGGCGGTGGTAGTGGTAGGTATCCAGTGATCCAAGTACTTGGTGTGACAGCTAGATTAGCCTTTTAGAGCTTGGGTTCTGGTGCTGTTGAAGCATTGTGTGGTACACTGCATGGTATATTAAAAACAAATGGGCTTGCTATGCTACCTCCTCCTAGCTTTAAGCTGGGGCCGCCTCA…	GAAGATTTTAATTAGGTAAG	TAAGCACCTTTTTGTGTGTTGACATA	ATTTTTTAAATTGCTGATGA	CGAACATGTTTCGGAACTTTGG	1324	1350	-9	17	-9	17	-9	17	grey		-1		-1		-1	26	22	2		DELINS	DELINS_FLANKINSERT	false		true		true	dummy|DELINS|1324|1350|22	false	1324	1173	0	2523
39	0.000644884	dummy	dummy	m64106_230606_024419/918935/ccs	false	subset	subset\subset46.fastq.gz	NHEJi	m64106_230606	false	ref_HNRNPA1	(2524 bp)	CAGGCCTTCAGCCGTTACACTTGCACAAGTTTTCATTGTCAAATACTTTTGTCTTATTGAGAAGAATTGTATTCTTGTAGGTGGTTATGGAGGAGGCGGCCCTGGTTACTCTGGAGGAAGCAGAGGCTATGGAAGTGGTGGACAGGGTTATGGAAACCAGGGCAGTGGCTATGGCGGGAGTGGCAGCTATGACAGCTATAACAACGGAGGCGGAGGCGGCTTTGGCGGTGGTAGTGGTAGGTATCCAGTGATCCAAGTACTTGGTGTGACAGCTAGATTAGCCTTTTAGAGCTTGGGTTCTGGTGCTGTTGAAGCATTGTGTGGTACACTGCATGGTATATTAAAAACAAATGGGCTTGCTATGCTACCTCCTCCTAGCTTTAAGCTGGGGCCGCCTCA…	GAAGATTTTAATTAGGTAAG	TAAGCACCTTTTTGTGTGTTGACATA	ATTTTTTAAATTGCTGATGA	CGAACATGTTTCCGGAACTTTGG	1324	1350	-9	17	-9	17	-9	17	grey		-1		-1		-1	26	23	0		DELINS	DELINS_FLANKINSERT	false		true		false	dummy|DELINS|1324|1350|23	false	1324	1173	0	2523
2	3.3071e-05	dummy	dummy	m64106_230606_024419/101646830/ccs	false	subset	subset\subset46.fastq.gz	NHEJi	m64106_230606	false	ref_HNRNPA1	(2524 bp)	CAGGCCTTCAGCCGTTACACTTGCACAAGTTTTCATTGTCAAATACTTTTGTCTTATTGAGAAGAATTGTATTCTTGTAGGTGGTTATGGAGGAGGCGGCCCTGGTTACTCTGGAGGAAGCAGAGGCTATGGAAGTGGTGGACAGGGTTATGGAAACCAGGGCAGTGGCTATGGCGGGAGTGGCAGCTATGACAGCTATAACAACGGAGGCGGAGGCGGCTTTGGCGGTGGTAGTGGTAGGTATCCAGTGATCCAAGTACTTGGTGTGACAGCTAGATTAGCCTTTTAGAGCTTGGGTTCTGGTGCTGTTGAAGCATTGTGTGGTACACTGCATGGTATATTAAAAACAAATGGGCTTGCTATGCTACCTCCTCCTAGCTTTAAGCTGGGGCCGCCTCA…	AGAAGATTTTAATTAGGTAA	GTAAGCACCTTTTTGTGTGTTGACATA	ATTTTTTAAATTGCTGATGA		1323	1350	-10	17	-10	17	-10	17	#6899D0	A	1	A	1	A	1	27	0	0		DELETION	DELETION	false		true		false	dummy|DELETION|1323|1350|0	false	1323	463	0	1813
46	0.000916901	dummy	dummy	m64106_230606_024419/25035984/ccs	false	subset	subset\subset47.fastq.gz	NHEJi	m64106_230606	false	ref_HNRNPA1	(2524 bp)	CAGGCCTTCAGCCGTTACACTTGCACAAGTTTTCATTGTCAAATACTTTTGTCTTATTGAGAAGAATTGTATTCTTGTAGGTGGTTATGGAGGAGGCGGCCCTGGTTACTCTGGAGGAAGCAGAGGCTATGGAAGTGGTGGACAGGGTTATGGAAACCAGGGCAGTGGCTATGGCGGGAGTGGCAGCTATGACAGCTATAACAACGGAGGCGGAGGCGGCTTTGGCGGTGGTAGTGGTAGGTATCCAGTGATCCAAGTACTTGGTGTGACAGCTAGATTAGCCTTTTAGAGCTTGGGTTCTGGTGCTGTTGAAGCATTGTGTGGTACACTGCATGGTATATTAAAAACAAATGGGCTTGCTATGCTACCTCCTCCTAGCTTTAAGCTGGGGCCGCCTCA…	AGAAGATTTTAATTAGGTAA	GTAAGCACCTTTTTGTGTGTTGACATA	ATTTTTTAAATTGCTGATGA		1323	1350	-10	17	-10	17	-10	17	#6899D0	A	1	A	1	A	1	27	0	0		DELETION	DELETION	false		true		true	dummy|DELETION|1323|1350|0	false	1323	1173	0	2523
103	0.00150222	dummy	dummy	m64106_230606_024419/789310/ccs	false	subset	subset\subset49.fastq.gz	ART558	m64106_230606	false	ref_HNRNPA1	(2524 bp)	CAGGCCTTCAGCCGTTACACTTGCACAAGTTTTCATTGTCAAATACTTTTGTCTTATTGAGAAGAATTGTATTCTTGTAGGTGGTTATGGAGGAGGCGGCCCTGGTTACTCTGGAGGAAGCAGAGGCTATGGAAGTGGTGGACAGGGTTATGGAAACCAGGGCAGTGGCTATGGCGGGAGTGGCAGCTATGACAGCTATAACAACGGAGGCGGAGGCGGCTTTGGCGGTGGTAGTGGTAGGTATCCAGTGATCCAAGTACTTGGTGTGACAGCTAGATTAGCCTTTTAGAGCTTGGGTTCTGGTGCTGTTGAAGCATTGTGTGGTACACTGCATGGTATATTAAAAACAAATGGGCTTGCTATGCTACCTCCTCCTAGCTTTAAGCTGGGGCCGCCTCA…	AGAAGATTTTAATTAGGTAA	GTAAGCACCTTTTTGTGTGTTGACATA	ATTTTTTAAATTGCTGATGA		1323	1350	-10	17	-10	17	-10	17	#6899D0	A	1	A	1	A	1	27	0	0		DELETION	DELETION	false		true		true	dummy|DELETION|1323|1350|0	false	1323	1173	0	2523
109	0.00176501	dummy	dummy	m64106_230606_024419/1116495/ccs	false	subset	subset\subset50.fastq.gz	ART558	m64106_230606	false	ref_HNRNPA1	(2524 bp)	CAGGCCTTCAGCCGTTACACTTGCACAAGTTTTCATTGTCAAATACTTTTGTCTTATTGAGAAGAATTGTATTCTTGTAGGTGGTTATGGAGGAGGCGGCCCTGGTTACTCTGGAGGAAGCAGAGGCTATGGAAGTGGTGGACAGGGTTATGGAAACCAGGGCAGTGGCTATGGCGGGAGTGGCAGCTATGACAGCTATAACAACGGAGGCGGAGGCGGCTTTGGCGGTGGTAGTGGTAGGTATCCAGTGATCCAAGTACTTGGTGTGACAGCTAGATTAGCCTTTTAGAGCTTGGGTTCTGGTGCTGTTGAAGCATTGTGTGGTACACTGCATGGTATATTAAAAACAAATGGGCTTGCTATGCTACCTCCTCCTAGCTTTAAGCTGGGGCCGCCTCA…	AGAAGATTTTAATTAGGTAA	GTAAGCACCTTTTTGTGTGTTGACATA	ATTTTTTAAATTGCTGATGA		1323	1350	-10	17	-10	17	-10	17	#6899D0	A	1	A	1	A	1	27	0	0		DELETION	DELETION	false		true		true	dummy|DELETION|1323|1350|0	false	1323	1173	0	2523
39	0.000898245	dummy	dummy	m64106_230606_024419/4589000/ccs	false	subset	subset\subset52.fastq.gz	D-I03	m64106_230606	false	ref_HNRNPA1	(2524 bp)	CAGGCCTTCAGCCGTTACACTTGCACAAGTTTTCATTGTCAAATACTTTTGTCTTATTGAGAAGAATTGTATTCTTGTAGGTGGTTATGGAGGAGGCGGCCCTGGTTACTCTGGAGGAAGCAGAGGCTATGGAAGTGGTGGACAGGGTTATGGAAACCAGGGCAGTGGCTATGGCGGGAGTGGCAGCTATGACAGCTATAACAACGGAGGCGGAGGCGGCTTTGGCGGTGGTAGTGGTAGGTATCCAGTGATCCAAGTACTTGGTGTGACAGCTAGATTAGCCTTTTAGAGCTTGGGTTCTGGTGCTGTTGAAGCATTGTGTGGTACACTGCATGGTATATTAAAAACAAATGGGCTTGCTATGCTACCTCCTCCTAGCTTTAAGCTGGGGCCGCCTCA…	AGAAGATTTTAATTAGGTAA	GTAAGCACCTTTTTGTGTGTTGACATA	ATTTTTTAAATTGCTGATGA		1323	1350	-10	17	-10	17	-10	17	#6899D0	A	1	A	1	A	1	27	0	0		DELETION	DELETION	false		true		true	dummy|DELETION|1323|1350|0	false	125	1173	1198	2523
66	0.00131873	dummy	dummy	m64106_230606_024419/7012817/ccs	false	subset	subset\subset53.fastq.gz	D-I03	m64106_230606	false	ref_HNRNPA1	(2524 bp)	CAGGCCTTCAGCCGTTACACTTGCACAAGTTTTCATTGTCAAATACTTTTGTCTTATTGAGAAGAATTGTATTCTTGTAGGTGGTTATGGAGGAGGCGGCCCTGGTTACTCTGGAGGAAGCAGAGGCTATGGAAGTGGTGGACAGGGTTATGGAAACCAGGGCAGTGGCTATGGCGGGAGTGGCAGCTATGACAGCTATAACAACGGAGGCGGAGGCGGCTTTGGCGGTGGTAGTGGTAGGTATCCAGTGATCCAAGTACTTGGTGTGACAGCTAGATTAGCCTTTTAGAGCTTGGGTTCTGGTGCTGTTGAAGCATTGTGTGGTACACTGCATGGTATATTAAAAACAAATGGGCTTGCTATGCTACCTCCTCCTAGCTTTAAGCTGGGGCCGCCTCA…	AGAAGATTTTAATTAGGTAA	GTAAGCACCTTTTTGTGTGTTGACATA	ATTTTTTAAATTGCTGATGA		1323	1350	-10	17	-10	17	-10	17	#6899D0	A	1	A	1	A	1	27	0	0		DELETION	DELETION	false		true		true	dummy|DELETION|1323|1350|0	false	125	1173	1198	2523
55	0.00126676	dummy	dummy	m64106_230606_024419/5311157/ccs	false	subset	subset\subset52.fastq.gz	D-I03	m64106_230606	false	ref_HNRNPA1	(2524 bp)	CAGGCCTTCAGCCGTTACACTTGCACAAGTTTTCATTGTCAAATACTTTTGTCTTATTGAGAAGAATTGTATTCTTGTAGGTGGTTATGGAGGAGGCGGCCCTGGTTACTCTGGAGGAAGCAGAGGCTATGGAAGTGGTGGACAGGGTTATGGAAACCAGGGCAGTGGCTATGGCGGGAGTGGCAGCTATGACAGCTATAACAACGGAGGCGGAGGCGGCTTTGGCGGTGGTAGTGGTAGGTATCCAGTGATCCAAGTACTTGGTGTGACAGCTAGATTAGCCTTTTAGAGCCTGGGTTCTGGTGCTGTTGAAGCATTGTGTGGTACACTGCATGGTATATTAAAAACAAATGGGCTTGCTATGCTACCTCCTCCTAGCTTTAAGCTGGGGCCGCCTCA…	AGAAGATTTTAATTAGGTAA	GTAAGCACCTTTTTGTGTGTTGACATA	ATTTTTTAAATTGCTGATGA	TTAAATGTCACGTACAT	1323	1350	-10	17	-10	17	-10	17	grey		-1		-1		-1	27	17	2		DELINS	DELINS_FLANKINSERT	false		true		true	dummy|DELINS|1323|1350|17	false	125	1173	1198	2523
49	0.000991863	dummy	dummy	m64106_230606_024419/5505774/ccs	false	subset	subset\subset64.fastq.gz	ART558	m64106_230606	false	ref_HNRNPA1	(2524 bp)	CAGGCCTTCAGCCGTTACACTTGCACAAGTTTTCATTGTCAAATACTTTTGTCTTATTGAGAAGAATTGTATTCTTGTAGGTGGTTATGGAGGAGGCGGCCCTGGTTACTCTGGAGGAAGCAGAGGCTATGGAAGTGGTGGACAGGGTTATGGAAACCAGGGCAGTGGCTATGGCGGGAGTGGCAGCTATGACAGCTATAACAACGGAGGCGGAGGCGGCTTTGGCGGTGGTAGTGGTAGGTATCCAGTGATCCAAGTACTTGGTGTGACAGCTAGATTAGCCTTTTAGAGCTTGGGTTCTGGTGCTGTTGAAGCATTGTGTGGTACACTGCATGGTATATTAAAAACAAATGGGCTTGCTATGCTACCTCCTCCTAGCTTTAAGCTGGGGCCGCCTCA…	AGAAGATTTTAATTAGGTAA	GTAAGCACCTTTTTGTGTGTTGACATA	ATTTTTTAAATTGCTGATGA	TTACAT	1323	1350	-10	17	-10	17	-10	17	grey		-1		-1		-1	27	6	0		DELINS	DELINS_UNKNOWN	false		true		true	dummy|DELINS|1323|1350|6	false	1323	1173	0	2523
71	0.00141864	dummy	dummy	m64106_230606_024419/11863676/ccs	false	subset	subset\subset53.fastq.gz	D-I03	m64106_230606	false	ref_HNRNPA1	(2524 bp)	CAGGCCTTCAGCCGTTACACTTGCACAAGTTTTCATTGTCAAATACTTTTGTCTTATTGAGAAGAATTGTATTCTTGTAGGTGGTTATGGAGGAGGCGGCCCTGGTTACTCTGGAGGAAGCAGAGGCTATGGAAGTGGTGGACAGGGTTATGGAAACCAGGGCAGTGGCTATGGCGGGAGTGGCAGCTATGACAGCTATAACAACGGAGGCGGAGGCGGCTTTGGCGGTGGTAGTGGTAGGTATCCAGTGATCCAAGTACTTGGTGTGACAGCTAGATTAGCCTTTTAGAGCTTGGGTTCTGGTGCTGTTGAAGCATTGTGTGGTACACTGCATGGTATATTAAAAACAAATGGGCTTGCTATGCTACCTCCTCCTAGCTTTAAGCTGGGGCCGCCTCA…	AGAAGATTTTAATTAGGTAA	GTAAGCACCTTTTTGTGTGTTGACATA	ATTTTTTAAATTGCTGATGA	TTAGGTAATT	1323	1350	-10	17	-10	17	-10	17	grey		-1		-1		-1	27	10	1		TINS	TINS	true		true		true	dummy|TINS|1323|1350|10	false	1323	1173	0	2523
23	0.000648143	dummy	dummy	m64106_230606_024419/24641559/ccs	false	subset	subset\subset54.fastq.gz	D-I03	m64106_230606	false	ref_HNRNPA1	(2524 bp)	CAGGCCTTCAGCCGTTACACTTGCACAAGTTTTCATTGTCAAATACTTTTGTCTTATTGAGAAGAATTGTATTCTTGTAGGTGGTTATGGAGGAGGCGGCCCTGGTTACTCTGGAGGAAGCAGAGGCTATGGAAGTGGTGGACAGGGTTATGGAAACCAGGGCAGTGGCTATGGCGGGAGTGGCAGCTATGACAGCTATAACAACGGAGGCGGAGGCGGCTTTGGCGGTGGTAGTGGTAGGTATCCAGTGATCCAAGTACTTGGTGTGACAGCTAGATTAGCCTTTTAGAGCTTGGGTTCTGGTGCTGTTGAAGCATTGTGTGGTACACTGCATGGTATATTAAAAACAAATGGGCTTGCTATGCTACCTCCTCCTAGCTTTAAGCTGGGGCCGCCTCA…	CAGAAGATTTTAATTAGGTA	AGTAAGCACCTTTTTGTGTGTTGACATA	ATTTTTTAAATTGCTGATGA	TG	1322	1350	-11	17	-11	17	-11	17	grey		-1		-1		-1	28	2	1		DELINS	DELINS_<6	false		true		true	dummy|DELINS|1322|1350|2	false	124	1173	1198	2523
24	0.00047954	dummy	dummy	m64106_230606_024419/11665822/ccs	false	subset	subset\subset53.fastq.gz	D-I03	m64106_230606	false	ref_HNRNPA1	(2524 bp)	CAGGCCTTCAGCCGTTACACTTGCACAAGTTTTCATTGTCAAATACTTTTGTCTTATTGAGAAGAATTGTATTCTTGTAGGTGGTTATGGAGGAGGCGGCCCTGGTTACTCTGGAGGAAGCAGAGGCTATGGAAGTGGTGGACAGGGTTATGGAAACCAGGGCAGTGGCTATGGCGGGAGTGGCAGCTATGACAGCTATAACAACGGAGGCGGAGGCGGCTTTGGCGGTGGTAGTGGTAGGTATCCAGTGATCCAAGTACTTGGTGTGACAGCTAGATTAGCCTTTTAGAGCTTGGGTTCTGGTGCTGTTGAAGCATTGTGTGGTACACTGCATGGTATATTAAAAACAAATGGGCTTGCTATGCTACCTCCTCCTAGCTTTAAGCTGGGGCCGCCTCA…	GGCAGAAGATTTTAATTAGG	TAAGTAAGCACCTTTTTGTGTGTTGACATA	ATTTTTTAAATTGCTGATGA		1320	1350	-13	17	-13	17	-13	17	#C9DDF2		0		0		0	30	0	0		DELETION	DELETION	false		true		false	dummy|DELETION|1320|1350|0	false	122	1173	1198	2523
42	0.00069449	dummy	dummy	m64106_230606_024419/6029732/ccs	false	subset	subset\subset46.fastq.gz	NHEJi	m64106_230606	false	ref_HNRNPA1	(2524 bp)	CAGGCCTTCAGCCGTTACACTTGCACAAGTTTTCATTGTCAAATACTTTTGTCTTATTGAGAAGAATTGTATTCTTGTAGGTGGTTATGGAGGAGGCGGCCCTGGTTACTCTGGAGGAAGCAGAGGCTATGGAAGTGGTGGACAGGGTTATGGAAACCAGGGCAGTGGCTATGGCGGGAGTGGCAGCTATGACAGCTATAACAACGGAGGCGGAGGCGGCTTTGGCGGTGGTAGTGGTAGGTATCCAGTGATCCAAGTACTTGGTGTGACAGCTAGATTAGCCTTTTAGAGCTTGGGTTCTGGTGCTGTTGAAGCATTGTGTGGTACACTGCATGGTATATTAAAAACAAATGGGCTTGCTATGCTACCTCCTCCTAGCTTTAAGCTGGGGCCGCCTCA…	TGGCAGAAGATTTTAATTAG	GTAAGTAAGCACCTTTTTGTGTGTTGACATA	ATTTTTTAAATTGCTGATGA		1319	1350	-14	17	-14	17	-14	17	#C9DDF2		0		0		0	31	0	2		DELETION	DELETION	false		true		true	dummy|DELETION|1319|1350|0	false	121	1173	1198	2523
50	0.000996631	dummy	dummy	m64106_230606_024419/11993828/ccs	false	subset	subset\subset47.fastq.gz	NHEJi	m64106_230606	false	ref_HNRNPA1	(2524 bp)	CAGGCCTTCAGCCGTTACACTTGCACAAGTTTTCATTGTCAAATACTTTTGTCTTATTGAGAAGAATTGTATTCTTGTAGGTGGTTATGGAGGAGGCGGCCCTGGTTACTCTGGAGGAAGCAGAGGCTATGGAAGTGGTGGACAGGGTTATGGAAACCAGGGCAGTGGCTATGGCGGGAGTGGCAGCTATGACAGCTATAACAACGGAGGCGGAGGCGGCTTTGGCGGTGGTAGTGGTAGGTATCCAGTGATCCAAGTACTTGGTGTGACAGCTAGATTAGCCTTTTAGAGCTTGGGTTCTGGTGCTGTTGAAGCATTGTGTGGTACACTGCATGGTATATTAAAAACAAATGGGCTTGCTATGCTACCTCCTCCTAGCTTTAAGCTGGGGCCGCCTCA…	TGGCAGAAGATTTTAATTAG	GTAAGTAAGCACCTTTTTGTGTGTTGACATA	ATTTTTTAAATTGCTGATGA		1319	1350	-14	17	-14	17	-14	17	#C9DDF2		0		0		0	31	0	2		DELETION	DELETION	false		true		true	dummy|DELETION|1319|1350|0	false	121	1173	1198	2523
21	0.000347245	dummy	dummy	m64106_230606_024419/103024775/ccs	false	subset	subset\subset46.fastq.gz	NHEJi	m64106_230606	false	ref_HNRNPA1	(2524 bp)	CAGGCCTTCAGCCGTTACACTTGCACAAGTTTTCATTGTCAAATACTTTTGTCTTATTGAGAAGAATTGTATTCTTGTAGGTGGTTATGGAGGAGGCGGCCCTGGTTACTCTGGAGGAAGCAGAGGCTATGGAAGTGGTGGACAGGGTTATGGAAACCAGGGCAGTGGCTATGGCGGGAGTGGCAGCTATGACAGCTATAACAACGGAGGCGGAGGCGGCTTTGGCGGTGGTAGTGGTAGGTATCCAGTGATCCAAGTACTTGGTGTGACAGCTAGATTAGCCTTTTAGAGCTTGGGTTCTGGTGCTGTTGAAGCATTGTGTGGTACACTGCATGGTATATTAAAAACAAATGGGCTTGCTATGCTACCTCCTCCTAGCTTTAAGCTGGGGCCGCCTCA…	GTGGCAGAAGATTTTAATTA	GGTAAGTAAGCACCTTTTTGTGTGTTGACATA	ATTTTTTAAATTGCTGATGA		1318	1350	-15	17	-15	17	-15	17	#0D99B2	TA	2	TA	2	TA	2	32	0	1		DELETION	DELETION	false		true		false	dummy|DELETION|1318|1350|0	false	120	1173	1198	2523
64	0.00127569	dummy	dummy	m64106_230606_024419/102498379/ccs	false	subset	subset\subset47.fastq.gz	NHEJi	m64106_230606	false	ref_HNRNPA1	(2524 bp)	CAGGCCTTCAGCCGTTACACTTGCACAAGTTTTCATTGTCAAATACTTTTGTCTTATTGAGAAGAATTGTATTCTTGTAGGTGGTTATGGAGGAGGCGGCCCTGGTTACTCTGGAGGAAGCAGAGGCTATGGAAGTGGTGGACAGGGTTATGGAAACCAGGGCAGTGGCTATGGCGGGAGTGGCAGCTATGACAGCTATAACAACGGAGGCGGAGGCGGCTTTGGCGGTGGTAGTGGTAGGTATCCAGTGATCCAAGTACTTGGTGTGACAGCTAGATTAGCCTTTTAGAGCTTGGGTTCTGGTGCTGTTGAAGCATTGTGTGGTACACTGCATGGTATATTAAAAACAAATGGGCTTGCTATGCTACCTCCTCCTAGCTTTAAGCTGGGGCCGCCTCA…	GTGGCAGAAGATTTTAATTA	GGTAAGTAAGCACCTTTTTGTGTGTTGACATA	ATTTTTTAAATTGCTGATGA		1318	1350	-15	17	-15	17	-15	17	#0D99B2	TA	2	TA	2	TA	2	32	0	1		DELETION	DELETION	false		true		false	dummy|DELETION|1318|1350|0	false	120	1173	1198	2523
98	0.00164628	dummy	dummy	m64106_230606_024419/5900782/ccs	false	subset	subset\subset48.fastq.gz	NHEJi	m64106_230606	false	ref_HNRNPA1	(2524 bp)	CAGGCCTTCAGCCGTTACACTTGCACAAGTTTTCATTGTCAAATACTTTTGTCTTATTGAGAAGAATTGTATTCTTGTAGGTGGTTATGGAGGAGGCGGCCCTGGTTACTCTGGAGGAAGCAGAGGCTATGGAAGTGGTGGACAGGGTTATGGAAACCAGGGCAGTGGCTATGGCGGGAGTGGCAGCTATGACAGCTATAACAACGGAGGCGGAGGCGGCTTTGGCGGTGGTAGTGGTAGGTATCCAGTGATCCAAGTACTTGGTGTGACAGCTAGATTAGCCTTTTAGAGCTTGGGTTCTGGTGCTGTTGAAGCATTGTGTGGTACACTGCATGGTATATTAAAAACAAATGGGCTTGCTATGCTACCTCCTCCTAGCTTTAAGCTGGGGCCGCCTCA…	GTGGCAGAAGATTTTAATTA	GGTAAGTAAGCACCTTTTTGTGTGTTGACATA	ATTTTTTAAATTGCTGATGA		1318	1350	-15	17	-15	17	-15	17	#0D99B2	TA	2	TA	2	TA	2	32	0	1		DELETION	DELETION	false		true		true	dummy|DELETION|1318|1350|0	false	1318	1173	0	2523
129	0.00188143	dummy	dummy	m64106_230606_024419/1942/ccs	false	subset	subset\subset49.fastq.gz	ART558	m64106_230606	false	ref_HNRNPA1	(2524 bp)	CAGGCCTTCAGCCGTTACACTTGCACAAGTTTTCATTGTCAAATACTTTTGTCTTATTGAGAAGAATTGTATTCTTGTAGGTGGTTATGGAGGAGGCGGCCCTGGTTACTCTGGAGGAAGCAGAGGCTATGGAAGTGGTGGACAGGGTTATGGAAACCAGGGCAGTGGCTATGGCGGGAGTGGCAGCTATGACAGCTATAACAACGGAGGCGGAGGCGGCTTTGGCGGTGGTAGTGGTAGGTATCCAGTGATCCAAGTACTTGGTGTGACAGCTAGATTAGCCTTTTAGAGCTTGGGTTCTGGTGCTGTTGAAGCATTGTGTGGTACACTGCATGGTATATTAAAAACAAATGGGCTTGCTATGCTACCTCCTCCTAGCTTTAAGCTGGGGCCGCCTCA…	GTGGCAGAAGATTTTAATTA	GGTAAGTAAGCACCTTTTTGTGTGTTGACATA	ATTTTTTAAATTGCTGATGA		1318	1350	-15	17	-15	17	-15	17	#0D99B2	TA	2	TA	2	TA	2	32	0	1		DELETION	DELETION	false		true		false	dummy|DELETION|1318|1350|0	false	120	1173	1198	2523
98	0.00195812	dummy	dummy	m64106_230606_024419/788056/ccs	false	subset	subset\subset53.fastq.gz	D-I03	m64106_230606	false	ref_HNRNPA1	(2524 bp)	CAGGCCTTCAGCCGTTACACTTGCACAAGTTTTCATTGTCAAATACTTTTGTCTTATTGAGAAGAATTGTATTCTTGTAGGTGGTTATGGAGGAGGCGGCCCTGGTTACTCTGGAGGAAGCAGAGGCTATGGAAGTGGTGGACAGGGTTATGGAAACCAGGGCAGTGGCTATGGCGGGAGTGGCAGCTATGACAGCTATAACAACGGAGGCGGAGGCGGCTTTGGCGGTGGTAGTGGTAGGTATCCAGTGATCCAAGTACTTGGTGTGACAGCTAGATTAGCCTTTTAGAGCTTGGGTTCTGGTGCTGTTGAAGCATTGTGTGGTACACTGCATGGTATATTAAAAACAAATGGGCTTGCTATGCTACCTCCTCCTAGCTTTAAGCTGGGGCCGCCTCA…	GTGGCAGAAGATTTTAATTA	GGTAAGTAAGCACCTTTTTGTGTGTTGACATA	ATTTTTTAAATTGCTGATGA		1318	1350	-15	17	-15	17	-15	17	#0D99B2	TA	2	TA	2	TA	2	32	0	1		DELETION	DELETION	false		true		false	dummy|DELETION|1318|1350|0	false	120	1173	1198	2523
61	0.00171899	dummy	dummy	m64106_230606_024419/983901/ccs	false	subset	subset\subset54.fastq.gz	D-I03	m64106_230606	false	ref_HNRNPA1	(2524 bp)	CAGGCCTTCAGCCGTTACACTTGCACAAGTTTTCATTGTCAAATACTTTTGTCTTATTGAGAAGAATTGTATTCTTGTAGGTGGTTATGGAGGAGGCGGCCCTGGTTACTCTGGAGGAAGCAGAGGCTATGGAAGTGGTGGACAGGGTTATGGAAACCAGGGCAGTGGCTATGGCGGGAGTGGCAGCTATGACAGCTATAACAACGGAGGCGGAGGCGGCTTTGGCGGTGGTAGTGGTAGGTATCCAGTGATCCAAGTACTTGGTGTGACAGCTAGATTAGCCTTTTAGAGCTTGGGTTCTGGTGCTGTTGAAGCATTGTGTGGTACACTGCATGGTATATTAAAAACAAATGGGCTTGCTATGCTACCTCCTCCTAGCTTTAAGCTGGGGCCGCCTCA…	GTGGCAGAAGATTTTAATTA	GGTAAGTAAGCACCTTTTTGTGTGTTGACATA	ATTTTTTAAATTGCTGATGA		1318	1350	-15	17	-15	17	-15	17	#0D99B2	TA	2	TA	2	TA	2	32	0	1		DELETION	DELETION	false		true		true	dummy|DELETION|1318|1350|0	false	120	1173	1198	2523
105	0.00212542	dummy	dummy	m64106_230606_024419/24184541/ccs	false	subset	subset\subset64.fastq.gz	ART558	m64106_230606	false	ref_HNRNPA1	(2524 bp)	CAGGCCTTCAGCCGTTACACTTGCACAAGTTTTCATTGTCAAATACTTTTGTCTTATTGAGAAGAATTGTATTCTTGTAGGTGGTTATGGAGGAGGCGGCCCTGGTTACTCTGGAGGAAGCAGAGGCTATGGAAGTGGTGGACAGGGTTATGGAAACCAGGGCAGTGGCTATGGCGGGAGTGGCAGCTATGACAGCTATAACAACGGAGGCGGAGGCGGCTTTGGCGGTGGTAGTGGTAGGTATCCAGTGATCCAAGTACTTGGTGTGACAGCTAGATTAGCCTTTTAGAGCTTGGGTTCTGGTGCTGTTGAAGCATTGTGTGGTACACTGCATGGTATATTAAAAACAAATGGGCTTGCTATGCTACCTCCTCCTAGCTTTAAGCTGGGGCCGCCTCA…	GTGGCAGAAGATTTTAATTA	GGTAAGTAAGCACCTTTTTGTGTGTTGACATA	ATTTTTTAAATTGCTGATGA		1318	1350	-15	17	-15	17	-15	17	#0D99B2	TA	2	TA	2	TA	2	32	0	1		DELETION	DELETION	false		true		true	dummy|DELETION|1318|1350|0	false	1318	1173	0	2523
35	0.000699329	dummy	dummy	m64106_230606_024419/2557574/ccs	false	subset	subset\subset53.fastq.gz	D-I03	m64106_230606	false	ref_HNRNPA1	(2524 bp)	CAGGCCTTCAGCCGTTACACTTGCACAAGTTTTCATTGTCAAATACTTTTGTCTTATTGAGAAGAATTGTATTCTTGTAGGTGGTTATGGAGGAGGCGGCCCTGGTTACTCTGGAGGAAGCAGAGGCTATGGAAGTGGTGGACAGGGTTATGGAAACCAGGGCAGTGGCTATGGCGGGAGTGGCAGCTATGACAGCTATAACAACGGAGGCGGAGGCGGCTTTGGCGGTGGTAGTGGTAGGTATCCAGTGATCCAAGTACTTGGTGTGACAGCTAGATTAGCCTTTTAGAGCTTGGGTTCTGGTGCTGTTGAAGCATTGTGTGGTACACTGCATGGTATATTAAAAACAAATGGGCTTGCTATGCTACCTCCTCCTAGCTTTAAGCTGGGGCCGCCTCA…	GTGGCAGAAGATTTTAATTA	GGTAAGTAAGCACCTTTTTGTGTGTTGACATA	ATTTTTTAAATTGCTGATGA	TGTGAGAGAGAAAAAGACTAG	1318	1350	-15	17	-15	17	-15	17	grey		-1		-1		-1	32	21	1		DELINS	DELINS_FLANKINSERT	false		true		true	dummy|DELINS|1318|1350|21	false	120	1173	1198	2523
64	0.00105827	dummy	dummy	m64106_230606_024419/6161495/ccs	false	subset	subset\subset46.fastq.gz	NHEJi	m64106_230606	false	ref_HNRNPA1	(2524 bp)	CAGGCCTTCAGCCGTTACACTTGCACAAGTTTTCATTGTCAAATACTTTTGTCTTATTGAGAAGAATTGTATTCTTGTAGGTGGTTATGGAGGAGGCGGCCCTGGTTACTCTGGAGGAAGCAGAGGCTATGGAAGTGGTGGACAGGGTTATGGAAACCAGGGCAGTGGCTATGGCGGGAGTGGCAGCTATGACAGCTATAACAACGGAGGCGGAGGCGGCTTTGGCGGTGGTAGTGGTAGGTATCCAGTGATCCAAGTACTTGGTGTGACAGCTAGATTAGCCTTTTAGAGCTTGGGTTCTGGTGCTGTTGAAGCATTGTGTGGTACACTGCATGGTATATTAAAAACAAATGGGCTTGCTATGCTACCTCCTCCTAGCTTTAAGCTGGGGCCGCCTCA…	GTGGCAGAAGATTTTAATTA	GGTAAGTAAGCACCTTTTTGTGTGTTGACATA	ATTTTTTAAATTGCTGATGA	ATTATGTCAACAC	1318	1350	-15	17	-15	17	-15	17	grey		-1		-1		-1	32	13	2		TINS	TINS	true		true		true	dummy|TINS|1318|1350|13	false	120	1173	1198	2523
33	0.000657777	dummy	dummy	m64106_230606_024419/4195668/ccs	false	subset	subset\subset47.fastq.gz	NHEJi	m64106_230606	false	ref_HNRNPA1	(2524 bp)	CAGGCCTTCAGCCGTTACACTTGCACAAGTTTTCATTGTCAAATACTTTTGTCTTATTGAGAAGAATTGTATTCTTGTAGGTGGTTATGGAGGAGGCGGCCCTGGTTACTCTGGAGGAAGCAGAGGCTATGGAAGTGGTGGACAGGGTTATGGAAACCAGGGCAGTGGCTATGGCGGGAGTGGCAGCTATGACAGCTATAACAACGGAGGCGGAGGCGGCTTTGGCGGTGGTAGTGGTAGGTATCCAGTGATCCAAGTACTTGGTGTGACAGCTAGATTAGCCTTTTAGAGCTTGGGTTCTGGTGCTGTTGAAGCATTGTGTGGTACACTGCATGGTATATTAAAAACAAATGGGCTTGCTATGCTACCTCCTCCTAGCTTTAAGCTGGGGCCGCCTCA…	CAGTGGCAGAAGATTTTAAT	TAGGTAAGTAAGCACCTTTTTGTGTGTTGACATA	ATTTTTTAAATTGCTGATGA	AAATTAAAATAAAAAATCTTAAG	1316	1350	-17	17	-17	17	-17	17	grey		-1		-1		-1	34	23	1		DELINS	DELINS_FLANKINSERT_RC	false		true		true	dummy|DELINS|1316|1350|23	false	1316	1173	0	2523
65	0.00109192	dummy	dummy	m64106_230606_024419/10290963/ccs	false	subset	subset\subset48.fastq.gz	NHEJi	m64106_230606	false	ref_HNRNPA1	(2524 bp)	CAGGCCTTCAGCCGTTACACTTGCACAAGTTTTCATTGTCAAATACTTTTGTCTTATTGAGAAGAATTGTATTCTTGTAGGTGGTTATGGAGGAGGCGGCCCCCTCGGTTACTCTGGAGGAAGCAGAGGCTATGGAAGTGGTGGACAGGGTTATGGAAACCAGGGCAGTGGCTATGGCGGGAGTGGCAGCTATGACAGCTATAACAACGGAGGCGGAGGCGGCTTTGGCGGTGGTAGTGGTAGGTATCCAGTGATCCAAGTACTTGGTGTGACAGCTAGATTAGCCTTTTAGAGCTTGGGTTCTGGTGCTGTTGAAGCATTGTGTGGTACACTGCATGGTATATTAAAAACAAATGGGCTTGCTATGCTACCTCCTCCTAGCTTTAAGCTGGGGCCGCC…	GCAGTGGCAGAAGATTTTAA	TTAGGTAAGTAAGCACCTTTTTGTGTGTTGACATA	ATTTTTTAAATTGCTGATGA		1315	1350	-18	17	-18	17	-18	17	#6899D0	A	1	A	1	A	1	35	0	1		DELETION	DELETION	false		true		true	dummy|DELETION|1315|1350|0	false	117	1173	1198	2523
[truncated: 4,114 more rows]
[truncated: 16 more columns]

## Sheet: Fig. 3d
			repair pattern / Total reads (%)
		Total reads	WT	insertion	deletion <50 nt	deletion >=50 nt	complex indel	perfect HDR	imprecise integration	genomic insertion
	NHEJi-1	183702	0	0.0560691	10.2013	1.21066	0.778435	64.1664	22.8125	0.10234
	NHEJi-2	157317	0	0.165907	9.83492	1.10986	0.43352	59.1277	28.6371	0.176078
	NHEJi-3	226842	0.0687703	0.000440835	9.66047	1.10914	0.440395	62.6189	25.5711	0.0471694
[truncated: 6 more rows]

## Sheet: Fig. 3e
non-sorted
[truncated: 22 more rows]

## Sheet: Fig. 4d
	Single positive/ Double positive
[truncated: 4 more rows]

[truncated: 8 more sheets: Fig. S2a, Fig. S2b, Fig. S3a, Fig. S3b, Fig. S3c, Fig. S3d, Fig. S4a, Fig. S4b]
